# Supplementary material for: Nitrogen cycling during an Arctic bloom: from chemolithotrophy to nitrogen assimilation
Source: mBio. 2025 May 12;16(6):e00749-25. doi: 10.1128/mbio.00749-25 (PMC12153308; doi:10.1128/mbio.00749-25)
Supplement: Data S1 — Query nitrogen-cycling genes. [file mbio.00749-25-s0001.txt]

#Data S1. Protein sequences of the nitrogen cycling genes identified in the MAGs. Accession information can be found in Table S5

>megahit_35_47862-49199
MLRGNMQKVSSLGLAAMLLALPQLAVAQEADTTPLNADIGFIFTTFMFLVSGFLVFFMAAGFAMLEAGLVRGKNVAMQLTKNMALFSLASLFFYILGYNLMYPGDGWTVQGVLGAFSITELEPVGLEGVEADLTYASVGSDFFFQLMFCAATASIVSGALAERIKLWPFLVFVIILVAVIYPIQASWKWGGGFLNDMGFQDFAGSTVVHSVGGWAALTGAIILGPRLGKYKGGKVNPMPGSNLALATLGTFILWLGWFGFNGGSQLYMDTSGNVADISRIFSNTNTAAAAGAVAALILTQLLYKKPDLTMILNGALAGLVSITAEPLTPSLIQSTMIGAVGGVIVVFAVPMLDRLKIDDVVGAIPVHLFAGIWGTLAVCFTNSAATFSVQLTSILIVGAFVTVTSALVWFVLKATVGLRVSEEAEIMGLDRSELGMEAYPEFSGS*
>megahit_41_37364-38644
MLAKKDGLKVLGTFSLRLFSMKTLQFVLEDIMNAADTAWIIVATALVLFMTLPGLALFYGGLVRARNVLSVFMQCFGIACLMSVLWLAFGYSIAFGDGGSGYWGGLSHIFLNGVDASTVRDGTTLPEVLFFAFQMTFAIITPALIVGAYVERVGFGFVMTFSGLWMLLCYAPVVHWVWGGGMLSDGGIFGDTGLKDFAGGVVVHETAGLAALVIAVLLGARRNKTTPPHNPGYVMLGAAMLWVGWFGFNGGSQLAADGGAAMALTVTHISAAAASLTWALWERIKYGKASLVGMVTGTIAGLASITPASGFVGPIEALVIGSVAGILCQEAVNLVRNTFKIDDTLDVFAVHGIGGIFGTIMIAAFGAGTWAAQIGSLAIVGVFTVVVTFVLVKLVALVTPLRVSEEDEHTGLDLSAHGERAYDHSS*
>megahit_44_10562-10864
MQLTPREKDKLLVAMAAEVARKRLARGVKLNYPEAIALIADAVVEGARDGHSVADMMEAGAHVITRAQCMEGIPEMIKDVQVEATFPDGTKLVTVHNPIR*
>megahit_44_10876-11181
MIPGEIFPADGDLILNEGREAITVMVANTGDRPVQIGSHYHFSESNAALEFDREAAHGRRLDIAPGTAVRFEPGQRREVNLIEISGARRIFGFNAKVMGDL*
>megahit_44_11181-12920
MATSINRADYAAMFGPTVGDKIRLADTDLIIEVERDLTAERANGANGMSYGEEVKFGGGKVIRDGMGQSQVTRAQGAVDTVITNALIVDHSGIYKADVGLRSGRIHKIGKAGNPDTQPGVDIIVGPGTEVIAGEGRILTAGGFDSHIHFICPQQIEDALHSGLTTMLGGGTGPAHGTLATTCTPGPWHIGRMLQAADAFPMNLAFAGKGNASQPDALVEMVEGGACALKLHEDWGTTPAAIDCCLSVADDMDVQVMIHTDTLNESGFVETTVAAIKGRTIHAFHTEGAGGGHAPDIIKICGEEHVLPSSTNPTRPYTVNTLEEHLDMLMVCHHLDKSIPEDVAFAESRIRRETIAAEDILHDMGAFSIIASDSQAMGRVGEVLIRTWQTADKMKKQRGRLPEETGNNDNFRVRRYIAKYTINPAIAHGISQEIGSIAEGKRADLVLWNPAFFGVKPEIVLMAGTIVCAQMGDPNASIPTPQPVYSRPMFGAFGRSVERSAVCFVSAAAQADGIGDKLGLAKQTIAVQNTRNIGKSSLMLNTATPHMEVNPETYEVRADGELLTCEPATELPMAQRYFLF*
>megahit_44_19255-20499
MAGSAVLAGSHCEAPIKVGVLHSLSGSMAISETTLKDVMLMLIEQQNAKGGVLGCELEAIVVDPASDWPLFAEKARELLTVHDVDVIFGNWTSVSRKSVLPVIEELNGLLFYPVQYEGEESSKNVFYTGAAPNQQAIPATDYFLEELGVQKFALLGTDYVYPRTTNNILEQYLKDNGISAEDIFVNYTPFGHSDWATIVADVVALGEDGKQVGVISTINGDANIGFYKELASAGISADDIPVVAFSVGEEELSGLDTTNLVGHLAAWNYFQSAESTANEEFIAAWKAFAGEERVTNDPMEAHYIGFNMWVNAATTAKTTDVDAVRTAMYGQEFPNLTGGTAVMLSNHHLAKPVLIGEIAADGQFDIISQTTEVLGDAWTDFLPASAVLKSDWKDLGCGMYNTETETCVQLTSNY*
>megahit_57_5643-6665
MKKTIFFGALAVAGLAAGIVSAGTLDDVKARGKLNCGVSTGVPGFAQPDANGVWQGFDIAVCRAVAAAVLNDSDAIEFVPTTGKTRFTSLASGEIDMLARNTTWTMSRDVDLKFEFIGVNYYDGQGFMVKASTGITSAKSPDIDGVTVCIQTGTTTELNLADHFRSIGMSYEPLPVESGAEAVTQYMAGACDMFTTDRSALAARRANMETPEDHVLLPEIISKEPLGPLVRHGDNDWADVVRWTLNALITAEELGVTSSNIEEMAKGTNNPEMNRLLGSEGNLGEMLNLDADWAKRAISVAGNYGEIFEANIGSGTIIGLARGVNAMWTDGGLIYSPPFR*
>megahit_86_3235-4257
MRVYYDRDCDVNLIKDKKVAILGYGSQGHAHALNLRDSGAKNLVVALREGSASIAKAEGEGLKTMGIAEAAAWADVIMFTMPDELQAETYKKYVHDNIREGAAIAFAHGLNVHFGLIEPKAGIDVIMMAPKGPGHTVRGEYTKGGGVPCLVAVNNDASGKALEIGLSYCSAIGGGRSGIIETNFREECETDLFGEQAVLCGGLVELIRMGFETLVEAGYAPEMAYFECLHEVKLIVDLIYEGGIANMNYSISNTAEYGEYVSGPRILPYDETKAKMKAVLTDIQNGKFVRDFMLENAVGQPSFKATRRINDEHQIEATGEKLRGMMPWISAGKMVDKSKN*
>megahit_171_99414-100550
MQKINFALMAVSGTVAVCGMANAQEVQVVKIGHVAPISGSQAHYGRDNENGTRMAIEDLNAQNLVIGGKKIRFEIQAEDDAADPKQGAAVAQKLCDAKVAGVVGHLNSGTTIPASKIYNDCGLPHVTGAATNPNLTKPGYKTTYRIIANDLALGAGLAFYAADALKLKNIAVIDDRTAYGQGVAEVFKRTIKTKGVALADEQFTTDKATDFMAILTAIKAKKPDAIFYGGMDAQAGPMLRQIEQLGMGNVKFFGGDGICTSEIVKLAAGAKTINNVVCAEGAASLKKMPGGEAWKKRYDAKYPGQYQIYSPYTYDATFVLVDAMKRANSVDPKVYTAKLIETNMTGVTAKIAFDATGEIKNPAMTLYVYKNGEKFPLN*
>megahit_171_142230-143246
MKVFYDKDCDLSLIKGKTVAIIGYGSQGHAHAQNLNDSGVKVVVGLRKGGASWDKVGKAGLNVLEVNDAVKAADVVMILLPDEDIAGVYKNNIEPNIKQGASLAFAHGFNVHYNQVVPRADLDVWMVAPKAPGHTVRNTYTQGGGVPHLVAVHQDKTGKARDLALSYAMANGGGKAGIIETNFKEETETDLFGEQAVLCGGAVELIKMGYETLVEGGYAPEMAYFECLHELKLIVDLIYEGGIANMNYSISNNAEYGEYVTGPEVINAQSREAMRNALKRIQTGEYAKMFILEGRTNYPGMTARRRLTAEHQIEVVGAKLRAMMPWIAKNKLVDQTRN*
>megahit_172_30143-32929
MTETKSTCPYCGVGCGVVIESRGDQIIGVRGDPEHPANFGRLCSKGANLALTATREVTLQSRLLYPMQRSTRGAVAQRITWDAALDFAAAKLAQVVRDHGPDALGFYISGQLLTEDYYVFNKLAKGLLGTNNIDTNSRLCMSSAVAGYKQTLGADAPPNCYDDVNHAGCIFIVGSNTAYAHPVLFRRIEDAKKARPDMKIIFCDPRRTDTAEIADLYLPIQPGTDVMLFNGLLHIMLWEGWTDAAYIAAHTSGFEALKATVREASPDTVAQVCGIKKEDLFVAAKLFANGGSGDAGQRATTLSLYCQGLNQSSSGTAKNAALINLHLATAQIGKPGAGPFSLTGQPNAMGGREVGGLANLLSAHRDMANPAHRAEVAALWGVPDVPSQPGKTAVEMFQAAADGEIKVLWIACTNPAQSMPDQSTVRRALERAELVVVQEAFATAATCNYADLLLPASTWGEKIGTVTNSERRISRVRAAVPAAGQARHDWQIAVDLAKRLEGGKPTLFPYTVPEQIWNEHRESTRGRDLDITGLSYQLLEEKGPQFWPFSEGQREGKKRLYEDGMFPTTDGKAKFANTVYQPLAEPRESRYPFSLTTGRLRDQWHGMTRTGTLGKLFGHVAEPSVEMNPQDMARRLLKNGDLVHVTSKRGSIVVPVQGSNEIGFSQAFIAMHWGEEFLSGCSSTGDALAGVNALTTSAFCPSSKQPELKHAAVKILKAELPWNLLAVAWLPDNSALASREELKALMRLFPFASCTPFGQTRSGLLFRAAGHAAAPDAVLVNIERLLGLASAEVLHYADKRKGQRRTMRLARHADAVHLEGFLLSGDTTAEVWIKALLQQELPAQAYGRLLLVPGAKAPVAVQSRGKQVCSCLNVSDIAITQFLAQCEGTDETRLGLLQTALKCGTSCGSCVPQLKRMVRSVEVPKQPA*
>megahit_172_41388-42656
MTANSLVSQDALLKARLGRRTVMQAVAVASVGVLPALRSLVYAQGSDKPEKEEVKIGFIPLTDCASVVMASVMGFDKKYGVKIVPTKEASWAGVRDKLVSGELDMAHVLYGLIYGVHMGTSGPKKDMAVLMNLNHNGQAITLSKALADKGAVDGPSLAKVMAANKREYTFAGTFPTGTHAMWIHYWLAASGIDPVRGAKLITVPPPQMVANMRVGNMDGFCVGEPWNHRAIIDGIGVTAVTTQDIWKDHPEKTLGTTAEFVKKYPNTARAVTAAILEAGRWIDAGLANKNKMAEVVAEKSYINTSVDAINQRILGRYQNGLGKTWDDPNHMKFYNDGAVNFPYLSDGMWFLTQHKRWGLLKQHPDYLGIAKQINQIDLYKQAATLAKVSVPKDVMRSHKLIDGVVWDGKDPAKYADSFKIKA*
>megahit_176_15953-17341
MSKLPAVTPAAPVHDPYDAARPLMLRCGCGEDHAPQAHGQAAMTQEDMGNNFMEAALIKALFPVDEVRRNFLRAVGANTARAAIASLLPIGTMQAMAQDRGSLEKKDLKLGFIAITCAAPLIMADPLGLYKKEGLSVQLNKTAGWALIRDKMINKEHDASHFLSPMPIAMSMGVGSNPIAMNVASIQNTNGQAITLANKHKNNRDPKGWKGFKFAVPFEYSMHNFLLRYYLAENGINPDTDVQIRVTPPPEMVANLRAGNIDGFLGPDPFNQRAVYDEVGFIHILSKEIWDGHPCCAFGVSDDFIKQNPNTFAALYRSILGASFIASGERDRELIAKVIAPTQYLNQPESVIAQVLTGKFADGLGNVRNVPNRANFDPVPWQSMAVWMLTQMKRWGYIKGDVNYKQIAEKVFLLTDAKKQMKIAGFAPPEGAYKKYKIMGKEFDPAKPDEYVKSFAINKIAA*
>megahit_179_18513-19715
MEALKQGSDALFILLGGIMVLAMHAGFAFLELGTVRKKNQVNALVKILVDFSVSTVAYFLVGYSVAYGTSFFVGAEQLAQKNGYDLVKFFFLLTFAAAIPAIISGGIAERARFWPQLIATAVIVGFIYPLFEGIVWNQGFGIQAWIKATTGEELHDFAGSIVVHAVGGWLALPAVILLGARSNRYRKDGVISAHPPSNIPFLALGAWILTVGWFGFNVMSAQTIDKISGLVAVNSLMAMVGGTLAALALGKNDPGFVHNGPLAGLVAVCAGSDLMHPLGALVTGAVAGSIFVVTFTLTQNKWKIDDVLGVWPLHGLCGAWGGLACGIFGLKALGGLGGVSFGAQLIGTLMGVAWALLAGFMLYGILKAVMGLRLSAEEEFEGADLSIHKISATPEREASW*
>megahit_180_23235-24764
MKKLLASLALGLAVFAAATAASTQALAQTPAAAPASAAAPAEAAKPAEAASMAAPAAAVAATAAPAAATPAPPVPNKGDTAWMTMATAMVILMTIPGLALFYGGLVRSKNMLSVLMQVFVVSSMIYVLWVIYGYSLAFTGGSPFIGGFDKLFLKGITPDSIAATFSKGVVIPELTFVAFQATFAAITCALIVGAFAERIKFSAVLAFCAIWFTFSYLPVAHMVWYWDGPDAISDAASLDKVTAAAGWLWAKGALDFAGGTVVHINAGVAGLVGAYVIGKRLGYGKESLTPHSLTLTMVGASMLWFGWFGFNAGSNLEANGLTALAVVNTLVATAAATLSWIAGEALSKGKASMLGAASGAVAGLVAITPACGFVGPMGAIIIGLLAGFVCLWGVNGLKRMLGADDSLDVFGVHGVGGILGALLTGVFASPSLGGTGVYDYVANKVNPDFSITGQLWIQFQAVMTTVIWTAVVSFIAFKLIDLVIGLRVTEEEEREGLDISSHGETAYNR*
>megahit_191_9648-11111
MQLKRHFLVAMLCVAVSWCGSVSAQAQSSEPPKPDAAAAVASAPVPAPVAAVIAPVVPAPAVAVPAATSTPAPLTRPGLAKQDTINAGDTAWLMTSTALVLLMTLPGIALFYGGLVRRQNVLNTLASVVAIAALVSLLWFAVGYSVAFTPNGPWLGGDQRMWFSGLDYVKETGMVAVSHIAPNVPESVYAMFQLVFAIITVALVVGAFVERMRFSAMLWFTGMWSLAVYAPVAHWVWEPGGWLAQLGALDYAGGSVVHINAGVAGLVCAYVMGPRLGYGRQPFAPYNLGLTMAGAGLLWVGWFGFNAGSAIAADGRAGLAMAVTHIAASAAAISWMLGEWMVRGRPSLLGLCSGVVAGLVAITPAAGFVTPASAVLIGFVAGAACYWGATGLKRLLKADDSLDVFGVHGIGGIVGSLMTGLLASKTISGVEGSVLTQAIGIAAVVAYSAIMTGVLLWLTKLIVGLRAEEQAEQTGLDISQHRESLSN*
>megahit_654_439-1800
MLKNNNKVNYNIFHNRRTFFILFSVLVIFVSFFNADFDVPQNLDKMNQGDIAWMIVASAFVLLMTPGLAFFYGGMVDKKNVISTMFQSFIALGIISIFWVFIGFSLSFGDSIDSLGIIGDPLQYLNFKGVLSKNSNIPFLLFAMFQLKFAVITPALVSGSFAERIRFRSYILFMILFCLFIYCPLAHMTWASDGLFANFGNKLGWAGYEGLHVLDYAGGTVVHLSAGVAALSGAIYLGKRNNITPSKKADVPANIPFVILGTALLWFGWFGFNAGSALGANMEAVIAFANTNIASATSMITWVFYDRFMNKKISAVGACIGAIVGLVAITPAAGFVTIGHSAFIGFCAAIISNITISIMKKSVIDDALDVFATHGVGGIVGMLLTSIFANEVGLIYGNYQTFILHLIALILVLIFVSIGSYAIYYFVDLLLPLRVREDQELRGLDLSQHGENI*
>megahit_701_17259-18500
MEESVIQLSYSVDTLYFLVMGALVMFMAPGFAMLEAGMVRAKNTSEILTKNVALFAIASLMYLIVGYSIMYSDGSGWIPGIGTYLGGGDNSVSDVLASEGDIYYSGASDFFFQVVFVATAMSIISGAVAERMKLFAFLFFAVVMTGFIYPVQGFWKWGGGALDEAGFLDFAGSGVVHMCGAAAALAGVLLLGARKGKYGPNGQVNPLPGANMPLATLGMFILWFGWFGFNGGSELVISNIEEANAVALIFVNTNTAAAAGLIGALLTAKAFFGKADLTMALNGALAGLVSITAEPLTPMPGEAALIGLAGGILVVGSIVLLDKLRIDDPVGAISVHGTCGIWGLLAVCFTNSDATIMAQLMGISAIFLWTFVVGGITWMIIKMAMGLRISEEEELAGSDLTEIGIEAYPEFTR*
>megahit_704_71693-73165
MANYFNSLSLRAQLAQLGQCEFMNASEFEGGVDYLRGKKIVVVGCGSQGLNQGLNLRDSGLDVAYTLRQSAIDEKRQSFLNADGNGFQVGNYQEMIPTADLVLNLTPDKQHSAVVADIEPLMKANACLAYSHGFNIVEEGQKIRADLTVVMVAPKCPGTEVREEYKRGFGVPTLIAVHADNDPRGEGLAIAKAYAAGTGGHRAGVLMSSFVAEVKSDLMGEQTILCGMLQTGSLLCFDKMVDKGVDAAYAAKLVQYGWETITEALKHGGITNMMDRLSNPAKLRAFDLSDEMKQIMRPLYEKHMDDIMTGTFSGGMMADWQDDDAKLLGWRHETSQSAFETTAVTDADIGEQTYFDQGILMIAMVKAGVELAFETMTAAGIKAESAYYESLHEVPLIANTIARKKLFEMNSTISDTAEYGCYLYNHACLPLLAEFIAPLETDVIGRGLGLNDVGVDNQVLIAVNQEIRSHPVEAIGQTLRGYMTAMKAIV*
>megahit_710_22138-23427
MSKVIWKLAALAAVLPSTALASDGLNGANTAWILTSTALVLMMTLPGLSLFYGGLVRVKNILSILMQCFAVTCVASLLWLLVGYSMAFSEGNAFVGGFDNILMGAVTEDSMVGDIPESVFAMFQMTFAIITPALIVGGFAERMRFSSMLVFSGLWLLAVYAPITHWVWGGGWLSEMGLLDFAGGTVVHVTAGVAAVVAAMVMGPRHGFPNQPMPPHNMTMTITGAGLLWVGWFGFNAGSALAANGDAGMAMLVTHVSAAAGALTWMACEWTKFGRPSALGAVTGMVAGLGTITPASGYVGPGGALIIGILAGFVCYNATVFLKQRLKIDDSLDVFPVHGVGGALGTLLAAVFASAGLGVFSGQGLAEGMTIASQFQVQLIGVLASGLYTAIVTFILLKLIDMMLGLRVSQDEETEGLDLTQHNERGYDL*
>megahit_794_25633-26937
MIRTKILLGILFFMQGSTLLANGEPTAADAMFTVNNTWMLISTFLVFIMHLGFASLEAGLTQSKNTVNILFKNVSIIAIGILTYAICGFNLMYPGEFNGYFGFAGFGITSPIGSAGLIDYADGAYTYFTDFIFQAMFAATAATIVSGAVAERIKLSSFLIFSTVYVAIIYPVAGSWKWGAGWLDQLGFYDFAGSTLVHSVGGWAALVGAILVGSRIGKYGQNGRIKPILGHNMPLATIGVFLLWFGWYGFNGGSVLSADPGGVSLVFVTTTLAAAAGIIGAMITSWYVSKKPDLSMILNGSLAGLVGITAGADVISPMNSVLVGFIAGVIVVFSVIQLDKLKIDDPVGAISVHLICGIWGTLAVGVFSAEHSLSVQALGVVAYGLFCLIGSALIFTVLKYSIGLRVSEDEEIIGLDIGEHDMESYAGFQIFTVE*
>megahit_806_9513-10556
MKELNINGYTETIIERSDYPSEKCKSILENEVTAILGYGPQGYGQGMNMRDQGFNVILGLRRGSSWEKAVKDGWVEGENLFEIAEAVQRGTIIQFLLSDAGQIQAWPTVKENLSEGNALYFSHGFGIVFHEDTGIIPPDNVDVILVAPKGSGLTVRTHFQAGRGINSSFAIHQDFTGRAKERCVATAFAIGSGHLFETTFAKEVHSDLTGERCVLMGLLQGAFLAQYEVLREHGHSPSEAYNETIEEALQSLYPLVAENGMDWMYANCSTTAQRGALDWAPKFRDTLKPVIEECYQKVLTGEEARRSIESNSKSDYRARLEEELAEINNQEMWIAGKQLRQLRPENL*
>megahit_1058_31503-32711
MESTMSAVATLVQSSNTLFILMGAIMVLAMHAGFAFLEVGTVRHKNQVNALVKIMTDFGFSCLAYFFVGYWIAYDQHFFTSAEALSANNGYQLVKFFFLMTFAAAIPAIISGGIAERARFWPLLVAAALIVGIVYPLFEGIAWNGNYGFQSWLEQTFGAGFHDFAGSVVVHGMGGWLALAAVLLLGTRKGRYRKGKLVAFAPSSIPFLALGSWILTIGWFGFNVMSAQTLDGISGLVAVNTLMAMAGGTIAALVIGKNDPGFVHNGPLAGLVAVCAGSDLMHPIGALAVGLIAGGLFVYTFMMTQNRWKIDDVLGVWPLHGLCGVWGGIAAGIFGLEAFGGLGGVSFMSQLLGTLLGLSIALIGGFIVYGGVKKFIGLRLTEEEEFNGADLSIHKIGATSLD*
>megahit_1062_85456-86478
MKLINKVLTGMALTAMTATAAQASTLEDVRAADELKCVVTTGLAGFAAPDADGRWEGFDADFCRAVAAAVLGDGDKVKFVPSTGKTRFTMLNSGEGDILFRNTTETLSRDVDLKLSFLPVNFYDGQGFMVPASLGVTSAMDLDGASVCIQTGTTTELNLADFFRANGMSYEPVPIETNEEGFTNYVAGRCDVYTTDASGLASTRAKFDDPSLHVVLPEIISKEPLGGAVRHGDDQWHDIGKWVVNALINAEEMGITQANAMNLAANVGNNPGINRLVGSEGSMGAMLGLDAKWAARAVAQGGNYGEIYERNVGPNTPLQIARGLNNLWNNGGVLYAAPIR*
>megahit_1063_54998-56584
MAHYVAYISIYENINKAYYDASFTRLKLLILQPQGFPMSNNYFNTLPLREQLEQLAKCRFMHMNEFTDGVNALKGKKMVIIGCGAQGLNQGLNLRDSGLDVSYTLRQSAIDEKRQSFKNASENGFTVGTYEELIPTADIVLNLTPDKQHTPVVTAVMPLMKQGACLSYSHGFNIVEEGMQVRDDLTVIMVAPKCPGSEVRAEYVRGFGVPTLIAVHENNDPQGHGLALAKAYAVGTGGHKAGVLMSSFIAEVKSDLMGEQTILCGMLQTGSLLCFDKMIDKGVDAGYASKLIQYGWETITEALKYGGVTNMLDRLSNPAKIKAFDLSEELKVIMRPLYNKHQDDIINGTFSRTMMADWANDDINLLGWRAETGETAFEKTVAGDVEISEQEYFDHGILMVAMVKAGVELAFETMTAAGIIADSAYYESLHETPLIANTIARKKLYEMNATISDTAEYGCYLYNHACLPLLNDFMKDIDTDVIGRGLSSDDNGVDNARLIEVNEALRSHPVEAIGATLRGHMADMKKII*
>megahit_1066_24783-26042
MENNLYELQFALDTFYFLICGAFVMWMAAGFAMLEAGLVRSKNTTEILTKNFALFAIACVMYLVMGYQIMYGGGWFLSGIEAIDTTQVLADSAAEGFGGASVYSNASDFFFQVVFVATAMSIVSGAVAERMKLWSFLAFTIVMTGFIYPMEGAWTWNGEDVFGWYNLGELGFSDFAGSGIVHMAGAAAALAGVILLGARKGKYGPNGQIKAIPGANLPMATLGTFILWMGWFGFNGGSVLKLGDINSAHSVAMVFLNTNAAAAAGAIAALIVARIKFGKADLTMMLNGALAGLVTITAEPSTPTALQASLFGALGGVLVVFSILALDKLKLDDPVGAISVHGSAGLLGLMLVPVTNDGSTVMGQMIGALTIFAWVFLASFVVWYIIKKVLGIRVTEEEEYKGVDISECGMEAYPEFTTQ*
>megahit_1085_23083-24201
MKYKNNKFVKHLTTGTIAFTLAFGASTGYAAGVLNVTNWAEYIAEDTVANFEKEFDVKVTYDNYDSEESIQSKLLAGSSGYDVVSHSSSAVARLLPANILQKLDKSKLPNLKHIMDSLQNQLDQNIDPGNHYFTPYMWGTHGVTYNKALVLETYPDAPIGSMDMVFDPVHMEKLAKCGVAFLDSPTDILPMALAHMGLDPYSANKADYDAAEEMLSAIRPYVKTFDNYAYNQMPLKEFCIAVTWGPDGLLAMSGAEEANTGVELEFFVPPGNGKAMLWIDGLVIPSDAKNVENAHLFINYMMRPEVAAANSNYTWYASGNKSAFDLIDPAVTGSPAAYPTAESVAKMYTYKAIPRKIQKARTRAWTKFKSGQ*
>megahit_1113_706-2094
MNTAITHRVKRGLVLAIKTLGAASLLIGTPIAHAALGEPEKDELTFGFIKLTDMAPIAIAYENGYFEDEGLYVTIEAQANWKVLLDGVIDGQLDGAHMLAGQPLAATIGYGTKAHIVTPFSMDLNGNAITVSNDIWAQMKPNIPTANGKPVHPIKADAMKPIVDKYNAEGKPFNMGMVFPVSTHNYELRYWLAAGDIHPGFYAPHKGDTSGTIDAQALLSVTPPPQMPATLEAGTILGYCVGEPWNQQAVFKGIGVPVVTDYEIWKNNPEKVFGMTKEFTEKYPNTTARVVKALLRAAKWLDAKDNANRPAAVKILSQSNYVGADYEVIANSMTGTFEYEKGDKRSVPDFNVFFRYFATFPYYSDAVWYLTQMRRWGQISEPKSDQWYFDVAASVYRPDIYKKAALELIEEGTMTAADFPEFESETGFRSPQKHFIDNIVYDGTAPNTYLKKFPIGLKDETL*
>megahit_1113_6960-9512
MNQKLIATSGKVIKTTCPYCGVGCGVSATVENNRLKSVVGDPLHPANFGKLCIKGTALHDTMGEHGRLLHPSIEGVNVDWPTAINTVAEKLGKIRDQHGPGSIGFYLSGQLLTEDYYVANKLAKGFIGTNHVDTNSRLCMSSAVASHKRAFGADAVACNYEDLEECNLLVLVGSNAAWTHPVLYRRIASAKANNPSMRVVVIDPRRTATCDLADLHLAIAPGSDAFVFNGLLAYLEQNDHLNAGFIAQHTQGFDTAMAEARALTDVELTQTIAVSALKLHTFYQWFAETEKTISFYSMGINQSATGTDKCNAIINCHLATGRIGKAGMGAFSITGQPNAMGGREVGGLANMLAAHMDYSVENTATVSEFWNTKNLSQTPGLNAVDLFEAVADGRIKAIWIMGTNPVVSMPNADRVRAALQSCDTVIVSDCMADTDTTATANILLPATGWGEKSGTVTNSERRISRQRALIHPVGQAKSDWWIISQVGQAMGFNDAFDYHSPRDIFIEHAQLSAFKNTGNRLFNISTLSHLSEQQYNQLEPIQWPVTPLKPKGTARLFEDRLFFTPSKKANFVVISPQLPQLHTPNNDFPLTLNTGRIRDQWHTMSRTGRSSTLLSHISQPFVSMHPDTATNTGLIDGDLVQVFTQRGSITVVAAVDTGMGEDQIFVPIHWNDQYASNARVDSLVAPITDEISGQPEFKYSRAAMVKVDTPVWATLVSHNKLDCTKFIHWSAAPLDQGRGFIYHISIKSNFNWPDFITAKRITEQGPAQAYEQFFDRQNGDQRLICYSSQRIEFAVFSHQDRKMLPDNLWMCALMSEPVAKTYWPLLSGNASATGKLICSCFKVSEQDIQAA
>megahit_1211_12207-13469
MESQIFELQYALDTFYFLICGALVMWMAAGFTMLEAGLVRSKNTVEILTKNVALFATASIMYMVCGYAIMYGGDLFLSGIAGGDTLVEDALAASAENGFGGDSVYSAASDFFFQVVFVATCMSIVSGAVAERMKLWSFLLFAVVMTGVIYPLEGSWTWGGNDVFGLFNLGDMGFSDFAGSGIVHMAGAAAALAGVLLLGSRKGKYGPNGEIRAIPGANLPLAALGTLILWMGWFGFNGGSVLKLGDIASANAVAMVFLNTNAAAAGGAVGALILARIIFGKADLTMLLNGVLAGLVAITAEPSTPSALQATIFGVIAGIIVVLSILALDKIKIDDPVGAISVHGVVGLFGLLIVPITNPASTFIGQIVGAATIFAWVFIASLVVWSIIKLVIGLRISEEDEYEGADIAECGMEAYPEFIR*
>megahit_1213_14960-17149
MQAGEYHIQDGDIILNQGRQVQTISVSNTGDRPIQIGSHYHFYEVNDALSFEREQTRGFRLNIISGTAVRFEPGQSREVELVAYAGKQDVYGFAGRVMGAAHPEKISESTTDKKVTATSKKRVSRRIYAEHFGPTTGDKVRLADTELWLQVEADLTSHKDTAVDQADTSQSGESSSKPIEIKGEEVKFGGGKVIRDGMGQGQLLGAEVADTVITNALVVDYTGIYKADIGIKDGRISAIGKAGNPDIQPAIDIPIGGATEIISGEGKILTAGGVDSHIHFIAPQQCETALMSGVTTMLGGGTGPAQGTLATTCTPGAYHIASMLKSTDSIPMNIGLLGKGNVSVPEPIAEQIEAGAVGLKLHEDWGTTPQAIDNCLSVADDYDVQVAIHTDTLNESGYLESTLAAFKDRCIHTFHTEGAGGGHAPDILKAIGESHVLPSSTNPTRPYTVNTIDEHLDMLMVCHHLSPAIAEDVAFAESRIRQETIAAEDILHDLGAISMMSSDSQAMGRVGEVVIRTWQTAHKMKVQRGHLAPDATATIEDEQQYITLTDYDQSTDNDNFRIKRYIAKYTINPAITHGISDMVGSIEVGKWADMVLWSPKFFGVKPECIIKGGLIAAVPMGDINASIPTPQPVHYRPMFATYPKSVAQTSITFMSQAAIDKQVDKQLGLTKVIQPVHGIRKIRKSDMRFNSYCPDMDINPETYEVRADGKTLTCEPADVLPMAQRYFLF*
>megahit_1213_17206-17508
MHLTPTEKDKLMLFTAGMVAERRKNRGVKLNYPEAIAYISMLLMEGARDGKRVAELMSEGATYLSADDVMEGVAEMVDEVQIEATFPDGTKLVTVHNPIV*
>megahit_1224_7769-8785
MNVYYDKDCDLSIIQGKKVAIIGYGSQGHAHALNLQDSDVDVTVGLRANSSSWKKAENAGLKVAEVEEAVKAADVIMILTPDEFQKELYNDVIEPNIKEGATLAFAHGFAIHYNQVVPRGDLDVIMVAPKAPGHTVRSEFAKGGGIPDLIAIYQDASGQAKQLALSYAAGVGGGRSGIIETTFKDETETDLFGEQAVLCGGAVELVKMGFETLTEAGYAPEMAYFECLHELKLIVDLMYEGGIADMNYSISNNAEYGEYVTGPEVINEQSREAMRNALKRIQSGEYAKMFISEGATNYPSMTARRRNNADHQIEITGAKLRGMMPWIGGNKIIDKDKN*
>megahit_1264_4054-5406
MFSLPTLANPQFVETHLQGKIKSRFSLLAIAVVGSLSLAGCQKPAETATATETTAETNTETTTTPAADGDTIKVGILHSLSGTMAISETSLKDTALMTIDEINANGGVLGKQLEPVVVDPASDWPLFAEKARQLLTQDKVDVIFGGWTSVSRKSVLPVVEELNGLMFYPVQYEGQEQSENIFYTGAAPNQQAIPAVEYLMSEEGGGAERFVLLGTDYVYPRTTNQILKAFLKSKGVADADIMEEYTPFGFSNYQTIVSNVKKFSTGKKTAVISTINGDSNVPFYRELANQGIKASDIPVMAFSVGEEELRGIDTSLLQGHLAAWNYFMSIKNPTNSAFTKRYKQYALDQKLPNAEKVVTNDPMEATYVGINMWKQAVEKAGTTDVDKVRISMAGQTFDAPSGYTLKMDDKNHHLWKPVMIGQIRADGQFDTIFKTPEVIQAQPWSEYIPK*
>megahit_1349_14103-15422
MKQFNFTGVKNMKSFNIFALAILTCASPSLLASEINAGDTAWILTATALVLFMTLPGLALFYGGLVRTQNVLSVLMQCFAICCIVSVLWVVYGYSLAFTGNGSIIGGTDALFLSNLTRDAASGTLPESLFIVFQMTFAVITPALVVGAFAERMRFSAMCIFTVLWVTLVYLPACHMVWGGGYLSNLGVIDFAGGLVVHATCGVGALVAAIMLGPRKGFPGSALVPHNRPMVVMGAAMLWVGWFGFNGGSAVAADSNAAMAILVTHISAAVGALTWMSVEWIKTGKPTVIGIATGMVAGLATITPASGTVGPQGALLIGFSAGLVCFYATQIIKGYFKIDDSLDVFPVHGVGGILGILMLAFIGKPDGFLGAGSSGFDPSVLEQFMIQLQGVAVICLWTFIFSWLALKVTGLITPLRIDEQSEFEGLDITEHNETGYHTS*
>megahit_1349_15961-17241
MEEIKFALDTFYAIMSGALVMWMAAGFTMLEAGLVQKKDVSEIITKNLGLFSIACVMYLVCGFVLMYPSDAIFAIAGGLDDAGEAISYGILPAIGTSWGLSADMPLEEIGMAYGMDYSQQADFFFQVVFVATAMSIVSGAVAGRMKLIPFFIFTVILTGFIYPIQGYWNWGGGFLSTLGYSDYAGSGTVHLLGAAAALGVVTLLGPRNGKYGANGSVNPMPGSNIPLAALGVLILWLGWFGFNGGSELVISNEASAIAVSQVFLNTNMAAAGGVIGALILSLALTGKSDVTMVINGAIAGLVAITAGPSAPSGGEAVIIGLIGGCIVYASILFFDRTLKIDDPVGAISAHGIVGIFGVMVVPFTNADASLLTQLYGVLAISGFGFLASYASVYLINLVMPIRASDEEQSVGLDVSEIGVEAYPEFK*
>megahit_1397_103-1146
MKIFYDDDANLEIIQGLKVTIIGYGSQGHAHANNLKDSGVNVTVALREDSSSWKKAEEAGLHVSKVSDAVDGADLVMILAPDEFQQGVYESEIRPNLKANAVLAFAHGFNIHFEKIVPSEDMSVIMIAPKGPGHTVRSTYVNGGGVPSLIAIYQDGNNGTGYSAQDIALSYAKANGGTRAGVLETTFKEETETDLFGEQAVLCGGMTELIKAGYETLVEGGYSPEMAYFECLHETKLIVDLIHEGGIANMHYSISNTAEFGDYVSGPKVITSDTKVAMKGILSRIQSGEFADKFLDDCRQSNDGTGGPIMKERRKETAAHSIEKVGSELRSKMKFLNSERLVNKDKN*
>megahit_1692_4829-5851
MRVYYDRDCDVNLIKDMNVAILGYGSQGHAHALNLRDSGAKNVVVALRDGSSSAQKAISEGLKVMGIAEAAAWCDLIMFTMPDEMQSETYNKYVHENLKEGAAIAFAHGLNVHFGLIEPKKGVDVIMMAPKGPGHTVRGEYSKGGGVPCLVAVDQNASGKALEIGLSYCSAIGGGRSGIIETNFKEECETDLFGEQAVLCGGIVELIRAGFETLVEAGYAPEMAYFECLHEVKLIVDLIYEGGIANMNYSISNTAEYGEYVSGPRVLPYDETKARMKSILTDIQTGKFVRDFISENQAGQPFFKGTRRINDAHQIEKVGEKLREMMPWISAGKMVDKTKN*
>megahit_1767_674-1960
MNKKIKNKVVTLTSSRRGFIKNTLTASALGVAAGAFPHVWMKQGNVYAAKNEIKVGVLFSLTGGLAIIEESLHKATIMAIEEINAAGGVNGMKIKAIVADPASDPATFAAKARTLVLKDKCVTVFGGYTSASRKAVLPVFEKRKNLYFYPTLYEGRECSKNVIYTGAVPNQQQDEFIPYLVKKYGKRWSLIGSNYIYPKEENNYCKLLLKKLGCEVLMEEYVPLGHSEFSSVVNKFKNDKPDVIFSTVVGDSVVALHKQYRAAGLDPEKMPMCSLTTSENEVAAMGGDAAAGHLTSAPYFMVHESAENAKFVSAYKKRWGADKVTHFVSEPAYFGMGIFKQALEKIGNAGDINPTAIMEACKGQEIMAPQGKIKVDPDNMHCYLWPKIGICKSNGQYDILKKTDTWLKPVPYAAYPEQTCTEKGLIKV*
>megahit_1843_56732-57763
MKIIKFAVSIFAVLLLAACGNESAKKTSTLDTTKSQGFVKCGVSQGLPGFSNADASGNWAGMDVDVCRAVAAAVLGDATKVKYTPLSAKERFTALQAGDIDVLSRNTTWTLERDAAIGLEFVGVNFYDGQGFMVRKKSGIKSVKDFQNGTKVCTNTGTTTELNMADFFKAAGVSYEPVVFEKADEVVQAYDSGRCDTYTTDKSGLASQRTKLTAPDDHIVLPETISKEPLGPVVREGDATWADVVRWSLNVWIEAEEYGVNSENIDSMMDSKNPAIQRIVGAEGTKNGAALNLDQKWSYNLIKQVGNYAESYKRNLADTGIMPDRGPNALWTNGGILYVPPVR*
>megahit_1849_4709-5728
MKMFYEKDADVNLIKSKKVAIIGFGSQGHAHALNLKDSGVTEIVVALREGSSSIKKAEQAGLKVMNISDAAEWADVVMILAPDELQSGIYKNHIEQRMKQGSSLAFAHGLNIHYDLIKSRDDLDVFMVAPKGPGHLVRTEFQKGGGVPCLMAVHKDSSGKARDLALSYASAIGGGKSGVIETTFKDECETDLFGEQAVLCGGVVELIKNGFETLTEAGYPPEMAYFECLHEVKLIVDLIYEGGIANMNYSISNTAEYGEYVSGKKIIDSKTKERMKEVLNDIQSGKFTKDWMKENENGQKNFLQMRKDLADHPIEKVGEKLRGMMPWISDNKIIDKDKN*
>megahit_1852_15890-17173
MKIKNLLLVAIFSLLFVSPSFAAESTVNAETQFVFNTLLFLICGFLVMFMAPGFAMLECGLVTSKSVSSIAAKNIGLYSIAGIMFWLCGYNVAYGISEGGFIGTFSPWADGTDFKKDSYAAGSDWYFQMVFAATTASIVSGTLAERIKIWPFFLFVAILTGVLYPIEMGWQWGGGWLAAKGFSDFAGSTLVHAAGGAAALAGAIILGPRVGRFTNGKNLLPFAASSIPLATLGTFVLWFGWFGFNGGSQLALGTFADASAISTIFINTNLAAAAGVLVNALITRFVGGKTDVIMMLNGALGGLVAITAEPLAPSPIAAICIGGIGAAVVIVGTSLLEKLKIDDVVGAIPVHLFAGIWGTLAVPITNKDTSFATQFLGTFSVVVFMFVASIIVWSILKATVGIRISDEAQKKGTDVSEIGVRAYAIRD*
>megahit_1894_87240-88061
MTNLIKLFIAIAGLTVGLSSVAIAAPDAETAYIFNSFSFLVHGFLVMLMAAGFCMLETGLVRAKNAVVQCAKNIGLYSIAGIMFAVFGYNLMYMDVSGWIGTISIWGPADELKTFGGENDATYSSGSDWFFQMVFCATAASIVSGAVAERIKLKSFFVFVIVLCGFIYPIQGSWSWGGGFLSEAGFLDFAGSSIVHGVGGWAALTGAIILGARRGKYGEDGSITPMPGSNLPLATLGTFLLWFGWFGFNGGSQLAMGTAADVAAISNIYINTNL
>megahit_1895_73760-74782
MKTKMILAVATAGVMFAGSVLASTLDDVRARGKLNCIINTGLPGFAAPDDKGNWKGFDVDFCRAVAAATLGDASKVSYTTATGKTRFTKLAAGEGEILSRNTTWTFSRDVDLSQTFVGVSYYDGQGFMAPKKLGIKSAKELNGASICIQTGTTTELNLAEFFASNNIKYNPVPIETNSEAQELYKAGRCDAYTTDASGLYATIASFDDPENHMVFPEIISKEPLGPVVRHGDDQWADIVSWTLKAMQAGEELGITSKNVKSLAAKDNKNKEINRLLGKDTLQGVTKLGLSPDWAVNIISQVGNYEEVFEANLGKSTPLKIARGANQLYRDGGLFYIPPIK*
>megahit_1902_5329-6609
MFLKLLNKIAIFAFVSLISIKAFASNEIKVGILHSLSGTMAISETTLKDTMLMLIEDQNKKGGILGKKIVPVVVDPASNWPLFAEKARELLTVSKVDVIFGSWTSVSRKSALPVLEELNGLMFYPVQYEGEESSKNVFYTGAAPNQQAIPATDYYLEELGVKKFALLGTDYVYPRTTNKILKQYLMDKGIPESDIFVNYTPFGHSDWSKIVGDVVALGADGKKVGVISTINGDANIGFYKELASAGIKADDIPVVAFSVGEEELSGLDTKNLVGHLAAWNYFQSAESDLNTSFIKKWKDKMGEKRVTNDPMEAHVIGFEMYIKAVEKAGTTDVDEVRKAMYGIKVPNLTGGIAEMLPNHHLTKPVLIGEITADGQFDIISQTKEVPGDAWTDFLPASKILVSDWKTLGCGMYNSTTKTCVQLKSNY*
>megahit_1902_12126-12428
MKLSPREKDKLLVSLAAIVARNRKTRGVKLNYPEVIALISDFVVEGARDGKTVAELMETGAHVVNINDCMSGIAEMIHEVQVEATFPDGTKLVTVHHPIR*
>megahit_1902_12440-12745
MKPGEIITVSGNLILNEGSISFKIKVSNTGDRPIQVGSHYHFFESNEYLSFDRKKTIGMRLNIASGTAIRFEPGQTRDVELIEIKGKRNIFGFNQKIMGAL*
>megahit_1902_12745-14454
MTSKISRSSYADMYGPTTGDKIRLADTDLFIEVEHDYTTYGEEVKFGGGKVIRDGMGQSQVSRKNGAVDTVITNALIVDVNGIYKADIGIKNGLIHKIGKAGNPDTQSKVDIIIGPGTEIIAGEGKLITAGGIDCHIHFICPQQIDDALHSGLTTMLGGGTGPAHGTLATTCTPGSWHIGRMLQSADAFPMNLAFAGKGNASKPEALVEQVKAGACALKLHEDWGTTPGAIDNCLNVADDMDVQVMIHTDTLNESGFVENTIQAIKNRTIHAFHTEGAGGGHAPDIIKVCGNKNVIPSSTNPTRPYTINTLEEHLDMLMVCHHLDKSIPEDVAFAESRIRKETIAAEDILHDLGAFSIIASDSQAMGRVGEVIIRTWQTAHKMKVQRGRLKEEKGENDNLRVKRYIAKYTINPAIAHGLSKHIGSITEGKRADIVLWEPSFFGVKPEIVMLGGSIACAQMGDPNASIPTPQPVYSRPMFASFGRSLETSSITFVSKSSIDSGNLNNLNLAKETIAVENTRNISKSDMVFNSYCPDISVDPETYEVRADGNLLTCKPATELPLAQRYFLF*
>megahit_1909_22158-23465
MNINKMFSLFFKSKLVSFTIILSFFSTPAIAEVNSGDTAWILTSTALVLFMTLPGLALFYGGLVSSKNIVSVLMEHFALACVVSIIWVVAGYSLAFSAGNDWIGGLSNIFMNSINVDSVSGTIPESLFATFQMTFAIITPALIIGAFVERIKFLAMIIFLSLWVLIVYVPVTHWVWGGGLLSSWGVMDFAGGIVVHATAGTAALVAALTIGKRKGFPKSITPPHSPVLTMIGAAMLWVGWFGFNAGSALGANGNAGMAMLVTHISAATAALVWMFIEWKRFGKPSLIGIVTGMVAGLATVTPASGYIGIPGGLILGFFGGLLCYLAVDFIRGKLQIDDSLDVFAVHGVGGILGSLLVAFLATSTFSGLGLPDGVSAGSQFIIQLKGVLLTVVWTGVFTYLILKFTSLITPLRVEEEEEIEGLDLRSHGEKGYHSD*
>megahit_1912_9976-10995
MRVYYDRDADLNLIKNKKVVIVGYGSQGHAHAANLKDSGVKEVAVALRSDSKSVEKAKSAGFNVMDVSSAAKWADVIMMLTPDELQGEIYKADIEKNMKSGAAIAFAHGLNVHFNLIEPREDIDVFMVAPKGPGHTVRSEYQKGGGVPCLIAIDQDVSGNVHDIGLSYASAIGGGRSGVIETSFKEECETDLFGEQVVLCGGLVELIRAGYETLTEAGYAPEMAYFECLHEVKLIVDLIYEGGIANMNYSISNTAEYGEYVTGPRIITSETKAEMKRILNDIQSGKFTRDWMLENKVSQTSFKATRRNVAEHPIEQIGSKLRAMMPWITANRLVDKDKN*
>megahit_1956_83249-84430
MNGADTAWIMVATALVLFMTLPGLALFYGGLVRARNVLSVFMQCFAIACLMSILWLGFGYSIAFGDGNLFWGGTGKMFLYNITPDTLFGTIPEVLFFAFQMTFAIITPALIVGAYVERVSFSFVLFFSSLWMIFVYAPVTHWIWGGGLLSGADGSLFVNGVKDFAGGIVVHETAGIAALVVAIALGPRLKKNVPPHNPGYVMLGAAMLWVGWFGFNGGSQLAADGGAAMAITVTHISAATASLTWALYERIKYGKASLVGLVTGTIAGLASITPASGWVSPIEALLIGAIAGVLCQFMCEIIKNFFKIDDTLDVFAVHGIGGIFGTIMLAVFGYAGWSEQVGSLLIVGVFTITVTYIIVKIVILFCPIRVTEENEYLGLDQSSHGERAYDMTS*
>megahit_1957_34114-35223
MKITNKFLKLACSVAVGSLMTSSAWAQERVLNVTNWGEYIAEDTISNFENEYGIKVIYDAYDSAEAIDAKLLAGSSGYDVVSHSGGDTARLIKAGIISPLDISKLDQIKNIDPAIMGQLAKLWDPDNKHFIPYMWGTHGVTYNEELVKATYADAPIGSMDMIFNPVHMKELSKCGVSFLDSPGDIIPMALAHMGLDPNSTNRDDYTAVGEMLAEVRPHIKTFDNYAYQKMPQKEFCVSVTWGPDGLLAMSGAAEADTGVVLDFFLPEGKGKSQLWIDGWVIPADAGNKDDAHLFLNYMMRPEVAAADSNYTWYATANLAGKAMVDEEVTSSPAAFPTSGQVDQMYTTAILPPKVKRLQTRTWTNFKAGN*
>megahit_1957_66862-67851
MKITKTLTAMAVALAATTGTSAMALDELVVGYFMEWPTANQYAQHNKLYDEALGIPVKWVSFDAGTAMSAAMASGDVHISYSQGVTPFLVATAAGQDLQVIDIAETYSDNNNCVVRSSLEIDADNTAELKGKQVALPIGTAAHSDFLAQIGHFGLAESDFKIVDMTPVDSAAAFASGEFDMVCGWGGPLRRMKEHGNVLLSGPEKEAVSGVIYDVTSTPSSFAEANADVVTTFLKVTSDMNAMYAENPEPMYEAISIEAGMDMEGTVAILGVMAFMSAETQLSDQWMGKWLAGDLKRQALALEAAGKITALDDYDALVNTTYLAAAAAQ*
>megahit_1973_19389-20411
MRVYYDRDCDVNLIKNLNVAILGYGSQGHAHALNLRDSGAKNVVVALREGSPSIKKAEGEGLKTMGIAEAAAWADVIMFTMPDELQADTYKKYVHDNIREGAAIAFAHGLNVHFGLIEPKAGIDVIMMAPKGPGHTVRGEYTKGGGVPCLVAVDKDASGNALEIGKSYCSAIGGGRSGIIETDFREECETDLFGEQAVLCGGIVELIRMGFETLVEAGYEPEMAYFECLHETKLIVDLIYEGGIANMNYSISNTAEYGEYVSGPRILPYEETKKNMKAVLADIQNGKFVRDFMLENQVSQPTLKASRRANDEHEIEIIGGKLRAMMPWISEGKMVDKERN*
>megahit_1975_6036-7055
MKKSAFFGTIAAATFAAGFAAAGTLEDVQAAGELKCGVSTGLAGFALADANGVWDGFDVAVCRAVAAAVLGDGNAVKFVPTTGKTRFTALASGEVDVLARNTTWTFSRDVDLKFEFAGVNYYDGQGFMAPKALGVTSAKDLDGATVCIQTGTTTELNLADFFRSNNISYEPVPIETNAEAQAQYLAGACDVYTTDASGLASTRATFEAPDDHIVLPEIVSKEPLGPLVRHGDNNWGDIVRWTLNALITAEELGVTSANIAEHSANAGKNPEVNRLLGTEGDLGGMLGLDKAWASRAIAVNGNYGEIFEKNIGVNTPIGIARGLNASWTDGGLIYSAPFR*
>megahit_1978_3488-4861
MTQTAPVINFSVNGIIEINLSKIKSSASSRAKIKGNKMKKFILASALTSLCMSSATADIKVGILHSLSGTMAISETTLKDTMLMLIDQQNEKGGINGEKIVPVVVDPASNWPLFAEKARELLTVEKVDVIFGNWTSVSRKSVLPVIEELNGLLFYPVQYEGEESSKNVFYTGAAPNQQAIPATDYYLEELGVEKFALLGTDYVYPRTTNNILEQYLKDKGIDEEDIFVNYTPFGHSDWSKIVADVLALGADGKKVGVISTINGDANIGFYKELAAAGVSADDIPVIAFSVGEEELAGLDTTNLVGHLAAWNYFQSAEGSVNTNFIKTWKETMGEDRVTNDPMEAHYIGFNMWVNAVKDAGSTEVDAVRAQMYGQKFPNLTGGMAVMLPNHHLSKPVLIGEIQDDGQFDIISQTSEVDGDAWTDFLPSSAVLKSDWKDLGCGMYNLETKSCVQIKSNY*
>megahit_1978_11265-12974
MPVKIKRSEYASMFGPTVGDKIRLADTDLIIEVEKDLTIYGEEVKFGGGKVIRDGMGQSQATRAEGAVDTVITNALIIDHSGIFKADVGLRDGRIFKIGKAGNPDTQPGVDIIVGPGTEAIAGEGRILTAGGFDSHIHFICPQQIEDALHSGLTTMLGGGTGPAHGTLATTCTPGSWHLSRMLQAADAFPMNLAFAGKGNASKPAALIEMVNAGACALKLHEDWGTTPAAIDCCLSVADDMDVQVMIHTDTLNESGFVENTVKAMKGRTIHAFHTEGAGGGHAPDIIKICGEEHVLPSSTNPTRPFTVNTLEEHLDMLMVCHHLDKSIPEDVAFAESRIRRETIAAEDILHDMGAFSIIASDSQAMGRVGEVLIRTWQTADKMKKQRGRLPEETGENDNYRVRRYISKYTINPAIAHGIGHEIGSISEGKRADLVMWDPAFFGVKPEMVLLSGTIVSAQMGDPNASIPTPQPVYSRPMFGAFGRSVERSAVTFVSQAAYENGIGKKLGLSKDVVPVKNTRDIGKSDLILNNAMPQIEVNPETYEVRANGELLTCEPAKELPMAQRYFLF*
>megahit_1978_12975-13331
MEQSLSQFIIQFAEGEKMIPGEIFPAEGILILNEGAVSEILMVANEGDRPIQVGSHYHFGEANLALKFDREKARGMRLDIVAGTAIRFEPGQRREVQLIPILGKRCIYGFNQKIMGDL*
>megahit_1978_13291-13593
MKLTPREKDKLLISMAAEVARKRLQRGVKLNYPEAIAIITDAVVEGARDGKSVADMMQEGGQIISKEQCMIGVAEMIHDVQVEATFPDGTKLVTVHNPIR*
>megahit_2006_3-1187
FLVFWMAAGFSMLEAGLVRSKNVTMQLTKNMGLFGFACLAYYLVGYNLMYPLGTWATEGVISGIWGPAVLEAVGVDAAGADDYSYASTGSDFFFQLMFCAATASIVSGALAERIKLWPFLAFTIVLTGFIYPLQASWKWGGGFLDNMGFLDFAGSTVVHSVGGWAALAGALILGPRIGKYTKEGKTVPFMASNLPLATLGTFILWMGWFGFNGGSQLAMGSIGDVADISRIFANTNAAAAAGSIAALILTQILYKKPDLTMILNGALAGLVAITAEPLTPTLGSASIIGAIGGVIVVFGVPFLDKLKIDDVVGAIPVHLFAGIWGTIAVVFTNSDASLSTQLYSIVVVGLFTFIASAIIWYVLKSISGIRVSEEDEITGLDISELGMPAYDIIK*
>megahit_2041_1266-1670
MKYTFYIYCISVFGFLSYMNQEKPLKQSIKDGSEIYQDFCLQCHLDNGKGVANVFPPLAQSDYLKNNLEASIRGVKYGLRGEITVNGKSYNGVMTKQGLDDEEVADVMNYVLNNWGNKAEEQITESQVMQLEKI*
>megahit_2048_42653-43900
MESTAIFTANNLWMMICTALVFFMHLGFSFLEIGLTRQKNTINILFKNFFVITVGLLLYALGGFNLMYPGFEEGAMGIFKFAGWGIAAPENGMTTAYADGGYTWWTDFLFQGMFAATAATIVSGAVAERMKLRSFMIFAIIYVGLVYPIVGSWKWGGGFLDSMGFYDFAGSTLVHSVGGWAALISIYLLGARIGKFDSDGTSRAIPGHNLPLAAAGVLILWLGWFGFNGGSVLSADPALTSLTLVTTCLAAAAGGIASTIFSNILYKNFDLTMFMNGVLGGLVGITAGADQMGPMDAILIGAIAGVIIVLGVSLIDKLKLDDPVGAVAVHLICGIWGTLAVGIFGAMASLEQFLIQLAGVGIVGTFCVVCSFAILYLVKLISGGSIRVKKEEELKGLDLAEHGMDAYPDFRLNQH*
>megahit_2083_2574-4049
MANYFNQLSLRNQLDQLAQCRFMDSSEFEDGIKALAGKKIVIVGCGAQGLNQGLNMRDSGLNISYALRQGAIDQKRASYQNAVDNSFSVGSYEEMIPDADVVINLTPDKNHTPVVKAVMPLMKKGATLSYSHGFNIVEEGTQVREDLTVIMVAPKCPGSEVREEYKRGFGVPTLIAVHPENDPQTHGLDQAKAYAVATGGHRAGVLESSFVAEVKSDLMGEQTILCGVLQTGSILCFDKMVAQGIDSSYAAKLIQYGWETITEALKHGGITNMMDRLSNPAKVKAFELSEELKEIMEPLFHKHMDDIMSGHFSKTMMEDWANDDKNLLGWRAATGETAFEKTKVTDHEISEQEFFDHGVLMVAFVRAGVELAFDTMVAAGIKEESAYYESLHETPLIANTIARKKLFEMNRVISDTAEYGCYLFDHACKPMLTEFMKKINTDVIGTAYAGDQSNAVDNKQLIDINEIIRFHPIEMIGYELRDSMTAMKKIV*
>megahit_2133_8317-9597
MDQTLELQYAMDTFYFLVCGALVMWMAAGFAMLEAGLVRSKNTAEILTKNVALFAISCIMYLVCGYAIMYGGDYFLSGIELDGAASADTLVATVLAESQAEGFAGGSVYANASDFFFQVVFVATAMSIVSGAVAERMKLWAFLGFTVVMTGFIYPMEGSWTWNGDAVFGMYTLGDLGFSDFAGSGIVHLAGATAALAGVLLLGARKGKYGKNGEIMAIPGANLPLATLGTFILWMGWFGFNGGSVLKLGDIASANSVAMVFLNTNAAAAGGAMAALITARLLFGKADLTMLLNGALAGLVAITAEPSTPTALEATLFGAAGGVLVVFSIIGLDKLKIDDPVGAISVHGTCGLLGLLLVPLTNDASSFSGQLIGAATIFGWVFVTSLIVWGVLKMTVGIRVTEEQEYKGVDLGECGLEAYPEFVKTA*
>megahit_2135_14686-16158
MANYFNTLSLRDQLAQLGQCEFMHASEFSDGVSALKGKKLVVVGCGSQGLNQGLNLRDSGLDVSYTLREAAIKDQRQSWKNATENGFTVGTYKELIPTADLVLNLTPDKQHSAVVGEIVPLMKKDSCLAYSHGFNIVEEGMQVREDITVIMVAPKCPGTEVREEYKRGFGVPTLIAVHKDNDPRGEGLALAKAYAVGTGGDRAGVLMSSFIAEVKSDLMGEQTILCGMLQTGSLLCFDKMIDKGMDAGYASKLIQYGWETVTEALKYGGVTNMMDRLSNPAKLKAFDLSEELKVIMRPLYNKHMDDIMSGAFSSGMMEDWGNDDKNLLGWRKETGESAFENAQNTDQEISEQEYFDHGILMVAMVRAGVELAYETMVAAGIKEESAYYESLHETPLIANTIARKKLWDMNNTISDTAEYGCYLYNHACLPLLSDFMAKIDTDVIGRGLGLNDDSVDNQRLIEVNAELREHSVEKIGQTLRGYMGAMKKIV*
>megahit_2142_45739-47034
MKKFIAKLVAVTALMLLGGPVFADELNGANTSWILTSTALVLFMTLPGLSLFYAGLVRSKNVLSVLMQCFAITCVVSVLWLIGVYSMAFSEGNAFIGGAANFFMAGVTEDSMSGDIPESVFAMFQLTFAIITPALIVGAFAERMRFSSMLVFSAIWLVFVYGPVTHWVWAADGWLYNLGLLDFAGGTVVHVTAGVAALVCALVLGPRKGFPHTQMPPHNMTMVITGAGMLWVGWFGFNAGSALAADGNAGMAMMVTHMSASAGALTWMICEWVKYGKPSALGAVTGMVAGLGSITPASGFVGPAGGLMIGIIGGFVCFNATNIIKLKLQIDDSLDVFPVHGVGGALGTILAAVFASASLGVFSGQGYNEGMNMLSQLGVQVVGVLAVGVYTAIVTFGILKLVDAILGLRVSSDDETEGLDINQHNERGYDL*
>megahit_2155_48020-48322
MDLSPRDKDKLLIFTAALLAERRLARGVKLNYPESIALISAAIMEGARDGRTVAELMSSGRTILGRDDVMDGIAEMIHDIQVEATFPDGTKLVTVHDPIQ*
>megahit_2155_48359-48706
MNPGEFQIKEGVIELNVGRQTLSISVANTGDRPIQVGSHYHFSETNPALAFDRILTRGFRLNIAAGTAVRFEPGQHRDVELVAYAGLRRVFGFRGDVMGDLDQEADQQTDKGQGE*
>megahit_2155_48709-50409
MVTMSRKAYAEMYGPTTGDRVRLGDTELWIEVEKDFTVYGDEVKFGGGKVIRDGQGQSQALSKDTPDTVITNALIVDHWGIVKADVGIKNGRISAIGKAGNPDVQPGVDIVIGAGTEIIAGEGQILTAGGIDAHIHFICPQQIEEALMSGITTMLGGGTGPATGTNATTCTPGPWHLGKMLQAASAFPMNIGFLGKGNASLPGVLEEQVLAGAMGLKLHEDWGTTPASIDNCLTVAEKFDLQVAIHTDTLNESGFVEDTLAAFKGRSIHTYHTEGAGGGHAPDIIRACGLANVLPSSTNPTRPYTVNTIDEHLDMLMVCHHLDPNIPEDVAFADSRIRRETIAAEDILHDIGAFSMIASDSQAMGRVGEVICRTWQTAHKMKVQRGLLPEDKATDNFRVKRYIAKYTINPAITHGISHEVGSVEVGKLADLVLWKPAFFGIKPAIILKGGMIAAAAMGDPNASIPTPQPVHFRPMFGAYGKANDATSVLFVSQAAKDNDLGNSLGITRPMVAVKGCRTVTKKDLIHNTLMPNLEVDPETYEVRADGVLLTCEPATSLPLAQRYSLF*
>megahit_2262_11404-12426
MRVYYDRDCDINLIKDKKVAILGYGSQGHAHALNLRDSGAQNLVVALRDGSPSTKKAEGEGLKVMGIEEAAAWCDLMMFTMPDELQAETYKKHVHDHIKSGAAIAFAHGLNVHFGLIQPKEGLDVIMMAPKGPGHTVRGEFVKGGGVPCLVAVDNDASGKALEIGLSYCSAIGGGRSGIIETNFREECETDLFGEQAVLCGGIVELIRMGFETLVEAGYAPEMAYFECLHEVKLIVDLIYEGGIANMNYSISNTAEYGEYVSGPRVLPYDETKARMKDILNDIQTGKFVRDFMTENAVGQPFFRGTRRRNDAHQIEATGEVLRGMMPWISAGKLVDQERN*
>megahit_2405_46489-47964
MANYFNQLSLRNQLDQLAQCRFMDASEFEDGIEALAGKKIVIVGCGAQGLNQGLNMRDSGLNIAYALRQGAIDQKRASYQNAVDNKFSVGSYEEMIPDADVVINLTPDKNHTPVVQAVMPLMKKGATLSYSHGFNIVEEGTQVREDLTVIMVAPKCPGSEVREEYKRGFGVPTLIAVHPENDPQGHGLVQAKAYAVATGGHRAGVLESSFVAEVKSDLMGEQTILCGVLQTGSILCFDKMIEQGIEPAYAAKLIQYGWETITEALKHGGITNMMDRLSNPAKVKAFELSEELKEIMEPLFHKHMDDIMSGHFSKTMMEDWANDDKNLLGWRAATGETAFEKTKVTDQEISEQEFFDHGVLMVAFVRAGVELAFDTMVAAGIKEESAYYESLHETPLIANTIARKKLFEMNRVISDTAEYGCYLFDHACKPMLTEFMKKINIDVIGTAFAADQNNGVDNKKLIDINEIIRFHPIEMIGYELRDSMTAMKKIV*
>megahit_2420_2-304
METTALFTANNIWMMICTALVFFMHLGFSFLEIGLTRQKNTINILFKNFFVITVGLLLYAIGGFNLMYPGFEEGALGIFKFAGFGIAAPDGGMTAAYADGG
>megahit_2421_39962-40366
MKYLLSVYCIGVFSFLSYMQQEKPLKQSILDGEEIYQDFCLQCHLDNGKGVENAFPPLVKSDYLQNNIEASIRGVKYGLRGEITVNGKTYNGVMVNQGLDEEEIADVMNYILNSWGNKAEGQITVAQVLEVQKQ*
>megahit_2846_282-1502
MELLTINNVWMMICTALVFFMHTGFAFLEIGLTRQKNTINILFKNIFIITAGLLLYYIGGFNLMYPGEFNGFLGFAGFGIDAPLASGTLDLGYNEGYTYWTDFLFQGMFAATAATIVSGAVAERMKIGAFMIFTVLYVGLIYPIAGSWKWGGGFLDQLGFYDFAGSTLVHSVGGWAALVAVWLLGPRIGKFKNGIAQAIPGHNIPLATAGVLILWLGWFGFNGGSVLSADPTLTSLTLVTTCLAAAAGGIVAASVSLIRYKNLDLTMFLNGILGGLVGITAGADVMTPESAILIGAIAGALIVFAVSFIDAIKLDDPVGAIAVHLICGIWGTLAVGLFSTNPEHTFLIQLTGVACYAVFCIIASFLILFTLKKTVGIRVSEKEELEGLDAHEHGMDAYPDFRLNEH*
>megahit_2846_1988-2326
IEKKLKIDDAIGAASVHGVAGVWGTLVIGLWGVDGDAGIGIFNGGGAAQLGAQAIGVLAYAAWAVALSFIVLGILKATIGLRVSKEVEIEGLDISEHGSIAYPGKRQRDLED*
>megahit_3088_1-177
KYGLKGEITVNGLQYNKYMPPMGLSANEISDVMNYTNHSWGNKYGKIVTTKEVTEIIR*
>megahit_3133_7319-8641
MYIVNIYILLRDTMLKKGLLLFLCLLIAPLGYANELNSGDTAWILTSTALVLFMTLPGLALFYGGLVRSKNVLSVLMQCFAIACLISVCWVIYGYSLAFKGDGLIIGDLSALFLNGVERDSLSGTLPETVFITFQMTFAIITPALVVGAFAERMKFGAMCLFSVLWFTFVYLPACHMVWGGGYLANIGVIDFAGGLVVHATCGIGALVAAIYLGQRKGFMQTPMPPHNRTMVMIGASMLWVGWFGFNAGSAVAADGSAGMAMLVTHISAAVGAITWMAIEWIKSGKATMIGIATGMVAGLATITPASGTVGPAGAMLIGFMAGIVCFYATQLVKSYFKIDDSLDVFPVHGVGGILGIIMLCFVGNPDGFLGSGAAGISPDGAIAQLIIQLKGIFIICTWTAVTTYLILKAINVFMDIRVSSDDEEEGLDISEHNEQGYSL*
>megahit_3133_8811-9617
AVIYPIQGYWNWGGGWLSSGGYSDYAGSGTVHLCGAAAALAVVLVLGPRKGKYTANGLSVPMPGSNIPMAALGVWILWLGWFGFNGGSELIISNEAAAINVSQVFLNTNMAASGGVIAALILSLIKTGKMDVTMAMNGAIAGLVAITAGPSAPSAGAAVLIGMAGGALVYFSILFFDRTLKLDDPVGAISAHGIVGILGVMVVPLTNADASFTWQLIGVIAIAGFTFVASLVTILAINSVSPIRATDEEQTIGLDISEIGVEAYPEFK*
>megahit_3161_70-1113
MKIYYEDDASLEIIQGMNVTIVGYGSQGHAHANNLHESGVNVTVGLREGSSSRNKAEEAGLKVDTVSNAVKNADLVMILAPDEFQQDIYNTEIKPNLKSDAILAFAHGFNVHFKKIIPEVSNSVIMIAPKGPGHTVRSTYSQGGGVPSLIAIFEDAITDKSFTAKEVALSYAKANGGTRAGVLETTFKEETETDLFGEQAVLCGGITALIKAGYETLVEAGYSPEMAYFECLHETKLITDLIQEGGIANMHYSISNTAEYGDYLSGPKIITSDTKLAMKGVLENIQSGNFADQFLNDCRQSNDGSGGPFMKKNREATKEHPIETVGKELRSKMKFLNSQKLVDKEKN*
>megahit_3269_11738-13057
MKNESTILTFFDALQDGGGADAATAAAIEANLLTANNIWMMLATALVFIMHLGFAGVEAGFGQAKNTVNILFKNTLTPIIGLLSYAGLGFFLMYPGFAEGSSGWFAFDSAGWSMFWGSPEDADVSAGYAGAGYTYWTDFLFQGMFAATAATIVSGAVAERIKLSSYLIFTVIFVGIVYPLIGSWKWGGGALDMMGFYDFAGSTLVHSVGGWGALAGVIVLGPRLGKYVDGKVIDKPGSSVPLAVIGVFLLWLGWFGFNGGSVLSADPALTSFVLVTTCLAACAGGIGGFVTSYFVFKRMDLGMVLNGILAGLVGITAGADVINPGSSIIVGLVAGVLVVFSAIGLDKLKLDDVVGAISVHLTCGIWGTLAVGIFSTNADHSFMTQLTSVGIVGAVAFPAAFIIFTVLKMTTGIRVSKEHEEEGLDSHEHGIRGYTITVE*
>megahit_3402_3390-4436
MAKINFGGVEEEVVTREEFPLEKAREVMKDEVIAIVGYGVQGPGQALNLRDNGFNVIVGQRKGGKSWDKAVADGFEPGVSLFEIEEACEKGTVIQYLLSDAGQIDQWPVIKPYLTPGKALYFSHGFGVTYKDQTGIDLPSDVDVILVAPKGSGTSLRRLFVAGKGLNSSFAVHQDATGRARERVISLGIGVGSGYLFETNFKSEVYSDLTGERGSLMGAIQGLFAAQYDLLRKKGHSPSEAFNETVEEATQSLYPLVAENGMDWMYANCSTTAQRGALDWWKKFRDAVAPVFEELYESVATGNEAKITIEANQKATYREGLEKELNELRESEMWRTGATVRKLRPENK*
>megahit_3637_4924-6174
MNDIIEIKYALDTFYFLMSGVLVMWMAAGFTMLEAGLVRSKNTTEILTKNVALYAIACCMYMVMGYSIMYGGTADLLIPDAWFGNSIANATTAEVLASSGDTYYSGASDFFFQVVFVATAMSIVSGAVAERMKLWAFLAFAVVLTGFIYPIQALWSWGGGFLGETVGYSDYAGSGIVHLCGATAALSGVLFLGPRKGKYSADGKVNAIPGANMPLAAIGMFILWMGWFGFNGGSELAVSSVESANNVASVFVNTNAAAAGGLLAALVLGHLLFGKADLTMAVNGALAGLVAITADPLSATGGMATLIGAIGGAIVVLSVSFFDKLRIDDPVGAISVHGVVGIWGLLAVTINSDVTIMAQLTGAAVIFAWTFVTSSIVWYILKLVMGIRVSEEQEYEGVDASECGIDAYPEFVNSKS*
>megahit_3658_4608-5918
MLFSTRLVAQGILVLLISTLSTQVFADELNAANTSWIMTSTALVLFMTIPGLALFYGGLVRSKNVLSVLMQCFAVTCVASIIWFAVGYSLAFGDGGSMNAWIGNLDNVFLAKLGEDSMAGDIPESVFAMFQMTFAIITPALIVGAFAERMRFSAMLLFSALWLIAVYVPITHWVWGGGWLGEMGLLDFAGGTVVHITAGVGALVAALVLGNRKGFPQQAMPPHNLTMTVTGAGMLWVGWFGFNGGSALAANGDAGMAMLVTHISAAAGALAWMTMEWIKFGKPSVLGIVTGMVAGLGTITPASGFVGPGGALVIGFSAGIVCYYATQAIKQRWKIDDSLDVFPVHGVGGMLGTLYAGIFASDALGVFSGQGYNEGMNMISQVQVQLVGIAATFVYTGIVTFILLKLIDKVLVLRIDEESETSGLDLVEHNERGYDL*
>megahit_3694_429-1448
MAKFYFDKDADLKHIKGRTVAIIGYGNQGKSQALNMRDSGVEVLIGSPSDNSARRAKEDGFEVCSIAEAAQKADILFMLLPDEVMPKVYEESIAPHLRANMVLNFSHGYNIHYKKIVPPSNVDIILIGPRMIGQAVRDTFVNGIGYPSLVAVEQDGSGNAQNVMLALSKAIGTTKMGAIESSFREETEVDLFSEQSGDFYVLKNMFEALVEAGYDRDVVLMEMYASGELSEIFGAARDIGLAHQLKLHSRTSQYGQVITAKKFSDEPAIKQQFTDVINHIKSGDFEKEWSAEEAAGYENLLNDTNDILAHPMQETENRVYKLLGRRDEDLVEAGWVINS*
>megahit_3727_142-1158
MQVYYDKDCDLSIIKGMKVAIIGYGSQGHAHANNLKDSGVDVTVGLRAGSSSVAKAEASGLKVDNVPAAVAYADLVMILTPDEFQSQLYRDEIEPNIKQGATLAFAHGFAIHYNQVVPRADLDVIMIAPKAPGHTVRNEFVNGGGIPDLVAIHQDATGKAKQVAFSYASGVGGGRTGIIETTFKDETETDLFGEQAVLCGGAVELVKAGFETLTEAGYAPEMAYFECLHELKLIVDLMYQGGIANMNYSISNNAEYGEYVTGPEIINAESRLAMKNALKRIQNGEYAKMFITEGAMNYPSMTAYRRNNAAHPIEKVGAELRGMMPWITKNALVDKDKN*
>megahit_3889_58282-59484
MDAPQQGVNALFILLGAILVLAMHAGFAFLELGTVRKKNQVNALVKILVDFSLSAVVYFLIGYGVAYGTHFFVSAETLAQRNGYDLVKFFFLLTFAAAIPAIISGGIAERAKFWPQLMATAVIVGFVYPFFEGIVWNGNLGVQAWIESLTGAPFHDFAGSVVVHAVGGWIALPAVILLGARYNRYRKDGSLSAHPPSSIPFLALGAWILCVGWFGFNVMSAQTVDNISGLVAVNSLMAMVGGTLAALAVGKNDPGFVHNGPLAGLVAVCAGSDVMHPIGALVVGAVAGGMFVWLFTQVQNKWKIDDVLGVWPLHGLCGTWGGIAAGIFGSTSLGGLGGVNLGAQLIGTALGVAWALSAGVVVYGILRYTVGLRMSNEDEFQGADLAIHHISATPEREVSW*
>megahit_3889_86588-87727
MLKKHIFALSAAVLLAACGQQEEQAAAPADTAAVASTEEKILNIYNWPDYISESMIPDFEKETGIKVNYQTFETNEALHAKLVAGNSGYDIVMPGSVFAKPQIDGGLLQKLDKSKLSNYGNLDAGVMQKLELVDPGNQHIFPWGWGFTTVGINKARVEKALGGMPMPDNAWDLVFDAKYTSKLKSCGIAFLDSPTEIVPVALHYVGKDAYSNDPEDYKAALAMLEKVRPDVRLFSSTLIDDLAGGKACVAIGWSGDINIARERAVENQSTEIIEALLPTTGALIFFDTVAIPADAKHVNNAHLFMDYFLRPEVSATFTNEMQYPAGNKAAKPLVEPAIANNPTIYVDDDNMSRMVPPGNFTALARESMSNVYTAFKKGN*
>megahit_3894_73246-74262
MKVFYDKDCDLSLIKGKTVAIIGYGSQGHAHAQNLNESGVKVVVGLRKDGPSWTKVEKAGLTVMEVNDAVKAADVVMMLLPDERIGEVYTNNVAPNIKQGASLAFAHGFNVHYNQVIPRVDLDVWMVAPKAPGHTVRNTYSQGGGVPHLVAVHQDKSGKARDLALSYAMANGGGRAGIIETNFKEETETDLFGEQAVLCGGAIELVKMGFETLVEAGYAPEMAYFECLHELKLIVDLIYEGGIANMNYSISNNAEFGEYVTGPEVINAESREAMRNALKRIQNGDYAKMFIQEGQLNYPSMTARRRLTSEHQIEVVGEKLRAMMPWIAKNKLVDQTRN*
>megahit_3898_21601-21903
MDLTPREKDKLLIFTAALLAQQRRARGLKLNYPEAVAFITAAVMEGARDGRSVAELMAFGRTVLGKDDVMEGISEMVPDIQVEATFADGTKLVTVHQPIA*
>megahit_3898_22633-22938
MIPGEILTLSGDLTLNSGRRTVTVLVRNTAMRPIQVGSHFHFAETNAALDFERACAQGMRLNIASGTAVRFEPGQQRTVELVEYAGKRVTIGFRGLHNPPT*
>megahit_3898_22951-24669
MVTIARHAYADMFGPTTGDRVRLADTNLLVEVEADYTLRAGSYGDEVKFGGGKTIRDGMAQSQHTRQEGAVDTVMTNALVIDHWGIVKTDIGLKGGLVVALGKAGNPDTQDGVDIIIGPGTEVISCEGFIVTAGGIDSHIHFICPQQIDEALASGITTMLGGGTGPATGTLATTCTPGPWHIERMLQAADGLPMNIGFMGKGNASRQPALIEQITAGAMGLKLHEDWGTTPSAIDNCLSVAEDHDIQIAIHSDTLNEAGFVEDTIAATKGRTLCAFHTEGAGGGHAPDIIRVVGEANFLPSSTNPTMPYTVNTLDEHVDMLMVCHHLDAGIPEDLAFAESRIRRETIAAEDILHDMGAISIMSSDSQAMGRVGEVIIRTWQTADKMKSQRGIASGDSALSDNHRVKRYIAKYTINPAIAHGMAHIVGSVEVGKMADLVVWKPAFFGVKPSLVVKGGSIALAAMGDPNASIPTPQPVHLRPMFGSYGRSLTRSSVSFVSQAAHALDVAQRYGLHKATVPVQHCRNLSKRDMVHNSYLPIMDIDPQRYTVRADGELLVCEAAVKLPMAQRYFLF*
>megahit_3898_31115-32392
MMNRRRNLKTLAIAAALAVGSFAVIPQAFAADTIKIGVLHSLSGTMAISESVLKDTVLMTIAEINAKGGLLGKQLEPVVVDPASNWPLFAEKAKQLIDQDKVAVVFGCWTSVSRKSVLPVFEEKNSLLFYPVQYEGEELSKNVFYTGAAPNQQAIPAVEYLMSKDGGSAKRFVLLGTDYVYPRTTNKILRAFLTSKGVADADIMEEYTPFGHSDYQTIIAKIKKFAAQGKKTAVVSTINGDSNVPFYKELGNAGLKASDVPVVAFSVGEEELRGVDTKPLVGHLAAWNYFMSIKNPTNDAFKTKWANYAKANNLPGHKDKPLTNDPMEATYIGLNMWAQAVTKAGSTDTDKVIAAMAGQTFPAPGGFVSTMDAKNHHLHKPVFIGEIKADGQFSVVWKTKGPVIADPWSDYIVENKGKANVPMSK*
>megahit_3903_43580-44953
MSIFSNPFNQNITLRSQCSCGQHSSEAEHALAESKALAQHDDALNNRVVEQGILRALFPDDNLRRGFLKAVGSSTAMSAVAALFPMAMAKEAFAAAPGKLEKTKLKVGFIPITCATPIIMAHPMGFYNNQGLDVEIIKTAGWALVRDKTLNKEYDAAHMLSPMPLAITLGAGTASQPYTMPAVENINGQAITLAMKHKDNRDPKNWKGFKFAVPFDYSMHAYLLRYYLAEFGIDPDTDVQIRVVAPPDMVANLRAGNIDGFLAPDPVNQRAVYDGVGFIHILSKEIWDGHPCCAFAASKEFVTQMPNTYSALLRAIIQATAYASKAENRKEIAAAIAPKNYLNQPVTVVEQVLMGTYADGLGNIKVVPDRIGFDPFPWESFAVWILTQMQRWGQVNGEVDYQKVAKDVFLATDAARLMKEAGLTPPTTNSKSFSVMGKTFNPAEAAAYSRSFKIGRV*
>megahit_3905_22863-24035
MQMKIKLAVIVAAVAALTACGQKEEAVAPAADAPLIVKIGHVGPTSGAIAHLGKDNENGGRMAIEELNASGLVIGGRPVTFALLAEDDAADPKQGTAAAQKLVDAKVNGIVGHLNSGTTIPASKIYNDARLPQVSPSATNPKYTRQGFDTTFRLVADDTQLGGTLGRYAIETLSAKTVAVIDDRTAYGQGVSDEFEKGVVAAGGTVVAREFTNDKATDFNAILTSIKGKKPDVIFFGGMDAVAGPMLKQMKQLGIEAKFMGGDGICTAGLPALAGDSLADNMVYCAEAGGVDEAGKPAMDKFRADFKAKYNVEVQVYAPYVYDAVKLLADAMKRAESADPAVYLPFLAKTDGFKGVTGNITFDDKGDIKNGALTLMTYRGGERTSLQVIR*
>megahit_3908_27711-29039
MTFSLPSSLLKWLAMPLLALSVSASAFAQDVAATVDKGDVSWMMLSTLLVIMMTVPGLALFYGGLVRTKNMLSVLMQVLVVFSMIVVLWAAYGYSLAFGAEGLIIGDFSRVFLLGITPDSLADTFTEGVKIPEFIFVAFQATFAGITCALIVGSFAERMKFSAVLLFSALWFTFAYLPVAHMVWGVGGYLLDKGALDFAGGTVVHINAGVAGLVGAYMLGKRIGYGREAMAPHSLTLTMVGAALLWVGWFGFNAGSNLEATSGATLAFINTLLAPAAAVLAWCIGEVITKGKASMLGAASGLVAGLVGITPACGSVGPMGAIMIGLACGFVCLWGVTGFKRMMGADDTLDVFGIHGLGGIVGAILTGVFAAPSLGGTAGADFNIASQVMIQAEGVLITIVWSGVVAFIAFKLVDMVIGLRVSEEDEREGLDVTAHGETAYHM*
>megahit_3994_149930-151300
MKNTLALLLASTSLLATAASADMLALEKEELTFGFIKLTDMAPLAVAYELGYFEDEGLFVTLQAQANWKVLLDGVIGGQLDGAHMLAGQPLAATIGYGTKAHIITPFSMDLNGNAITVSNDIWEDMKPNVPTMDDGRPQHPISASALVPVVEGYKDRGEPFNMGMVFPVSTHNYEIRYWLAAGGLKPGYYSPQDISGQIDADVLLSVTPPPQMPATMEAGTISGYAVGEPWNQQAVFKGIGVPVITDYDMWKNNPEKVFGIAAEFAEENPNTTLALTKALIRAAMWLDANDNANREEAVQMLSRSEYVGADAEVIANSMTGFFEFEKGDVRPAPDFNVFFRYNATYPFYSDAIWYLTQMRRWGQIDETKPDEWYFDTAADVYRPDIYLNAARLLVDEGMADEAAFPWDSDGFKAPTPETDIIDGVSYDGRAPNAYIDSLPIGLKSGQTVVDSKVEG*
>megahit_3994_156933-159509
MTLTRTVCPYCGVGCGVLAGADGTIKGDPDHPANFGRLCSKGAALGETIDLDGRLLHPKIGGVQADWDTALDLVARKFSEAIAEHGPDSVAIYASGQILTEDYYVANKLMKGYIGAANIDTNSRLCMASSVAGHKRAFGTDTVPGTYEDLEEADLIVIVGSNLAWCHPVLHQRIAAAKEARPDMRIINIDPRRTATTDLADVHLQIRPDGDVALFNGLLAYLAEAGKVDTAYSENHVNGLEAALAAAQVCDPADSGLNAQELAEFYSLWANTPKVVTAYSQGVNQSVCGTDKVNAILNCHLATGRIGKRGTGPFSLTGQPNAMGGREVGGLANMLANHLELGNAAHRDAVRHFWESPTICTRPGLKAVDMFHACADGRIKALWVISTNPAVSLPDADGVAAAIANVPFFVTSDIMEKTDTNDLADVLLPATGWGEKDGTVTNSERRVSRQRAFLPAPGSARPDWKIISDVAARMGFAEAFAFQSPAEVFAEYVALDAATSQFPRDLDLSIFADANYAKLIPTQWPHNGARFFADGQFYHPDGKAQMIPVKAPARITSRFTLNTGRNRDQWHTMMRTGKSPRLGAHLAEPYVEIHPADAATLGAEPGALIAVQNTYGRTVLRALITPRVAKGQLFAPIHWTRQRSAAGTINSVVAPITDPFSGQPASKFGAVSAEVFKAKWYGFMASNCEPKPLTPYAAVARTQTGWQAELAGSKVPDDWEAEARRLSGHFGGDVSFQSDPATGSIRIAIVQGGLITALFFAAPTPVVLSRTASIGLIGSNTSPLVALAGRSASDQPDPGATVCACFNVGRNTLLAAVTGGASTVAALGEVTCAGTNCGSCKPELAALLEQTPQRMAAE*
>megahit_3995_112796-113917
MDPANPQDEIVSRRGVLLAGLAAAGGSVAVGSRAAAQEAHPNVTVAGNEPPASAQTVTTHGNMMTVGDVDNLANGFDPVAMLTDWDVGTTETLSDGRTLRTFQVDAEDKEIEIAPGVFFPAWTFNGRVPGPALRAKEGDRIRVVFRNFGSHPHSMHFHGIHSARMDGVNGTPGMIGPGEEFTYEFDANPFGCHLYHCHALPLKRHMAKGMYGAFVIDPDPEKHPDLADVARSRLMGTAENAEWQEMVMVMNAFDTNFDDENEFYAANTVAFAYMKTPIRIEKNRPVRVYLINAVEFDPINSFHLHGNFFDYYNQGTTLTPTLRTVDLITQCQGERGILEFSFAEHEPGLYMFHAHQAEFTELGWMANFDVVET*
>megahit_4000_37808-38989
MNAADTAWIMTATALVLFMTLPGLALFYGGLVRSRNVLSVFMHCYGVACLMSVLWFFAGYSIAFGPDTSGIWGGLGKIGLSGVTAESLSGTLPEILFFAFQMTFAIITPALIVGAYVERIGFGFVMLFSGLWMLLCYAPVVHWIWGGGFLADGGIFGEVGVRDFAGGIVVHETAGLAALILAVFLGPRLNHNTPPHNPGFVMIGAAMLWVGWFGFNGGSQLAADGGAAMAITVTHISAATASLTWALWERIKFGKASLVGIVTGTIAGLASITPASGFVGPWAALLIGAVAGILCQEAVVLIRNKVKIDDTLDVFAVHGVGGIFGTIMIAALGAGTWTAQLGSLAIVGVYTTVVTVVLVLVCKAITPLRVSKEVEVNGLDLSVHGERAYDLSS*
>megahit_4013_13270-14292
MRVYYDRDCDVNLIKDKKVAILGYGSQGHAHALNLRDSGAKNLVVALREGSASKAKAEGEGLKVMEIAEAAAWADVIMFTMPDELQAETYKKYVHDNIREGAAIAFAHGLNVHFGLIEPKPGIDVIMMAPKGPGHTVRGEYTKGGGVPCLVAVNTDATGKALEIGLSYCSAIGGGRSGIIETNFREECETDLFGEQAVLCGGIVELIRCGFETLVEAGYEPEMAYFECLHETKLIVDLIYEGGIANMDYSISNTAEYGQYVSGPRILPYDETKARMKAVLSDIQSGKFVRDFMLENSVGQPTLKSSRRANDEHQIEVVGGKLREMMPWISAGKMVDKSKN*
>megahit_4021_21622-21924
MQLTPREKDKLLIAMAAEVARKRLARGVKLNHPEAIALITDTVVEGARDGRSVAEMMQAGAQVITRDDCMEGIAEMIHDVQVEATFPDGTKLVTVHNPIR*
>megahit_4021_22134-22439
MIPGEVLCAAGDITLNADRTAITLMVANTGDRPVQVGSHYHFAETNPALDFDRTAARGHRLDIAAGTAVRFEPGQRREVHLIPLAGDRKVYGFNAEVMGAL*
>megahit_4021_22464-24173
MTTTLPRSEYAAMYGPTTGDRLRLADTDLIIEVERDLTTYGEEVKFGGGKVIRDGMGQSQVTRANGAVDTVITNALIVDHSGIYKADVALKDGRIAAIGKAGNPDTQPNVDIIIGPGTEIIAGEGRILTAGGFDSHIHFIAPQQMEDALHSGVTTCFGGGTGPAHGTLATTCTPGPWHIGRMLQAMDGVVMNIGLAGKGNASQPGALIEMVNGGACALKLHEDWGTTPAAIDCCLSVADDMDVQVMIHTDTLNESGFVEHTLGAIKGRTIHAFHTEGAGGGHAPDIIKICGEEHVLPSSTNPTRPFTVNTLEEHLDMLMVCHHLDKSIPEDVAFAESRIRRETIAAEDILHDIGAFSIIASDSQAMGRVGEVLIRTWQTADKMRKQRGRLPQETGDNDNFRVKRYIAKYTINPAIAHGVSREVGSIEVGKKADLVLWNPAFFGVKPEMVLMSGMIVVAQMGDPNASIPTPQPVYTRPMFGAYGSALQHCAVTFISEAAQSNGLRDRLGLRKQTIAVQNTRNIGKSDLIHNSATPKVEVNPETYEVRADGELLTCAPAETVPMAQRYFMF*
>megahit_4034_19739-21031
MTTFTKLAACATAALMGSTSLVMAQDCADPVKVGVLHSLSGTMAISETTLKDTMLMLIDAQNEKGGVLGCQIEAVVVDPASDWPLFAEKARELLTVNEVDVIFGNWTSVSRKSVLPVIEELNGLLFYPVQYEGEESSKNVFYTGAAPNQQAIPAVDYFLEELGVEKFALLGTDYVYPRTTNNILKSYLMSKGIAEEDIFVNYTPFGQSDWATIVGDVVALGEDGKQVGVVSTINGDANIGFYKELAAADVSADDIPVVAFSVGEEELSGLDTSNLVGHLAAWNYFMSADTPANVEFIEQWKTSIGDDKRVTNDPMEAHYIGFNMWVNAVEQAGTTDVDAVRSAMYGQTFPNLTGGTAEMLVNHHLSKPVLIGEITADGQFDIISQTDPVAGDAWTDFLPESAVLTSDWKELECGMYNTETETCVQLTSNY*
>megahit_4049_18054-19070
MNKSVFFGALTVAGLAAGAAAASTLDDVKARGKLNCGVTTGLAGFAAPNANGEWEGFDVAICRAVAAAVLGDPNAVEFVPTTGKTRFTALASGEIDFLARNTTWTFSRDVDLKFDFIGVNYYDGQGFMVPKELGVSSAKDLDGATVCIQTGTTTELNLADFFRNNNISYEPVPVETNAEGQQQYLAGACDSYTTDASGLAATRATFENPGEHIILPEIISKEPLGPLVRHGDNDWGDVTRWVLYALIAAEELGVTSANVEEMTTNTTNPEVARLLGTEGTLGEMLGLEADFAKKAIASQGNYGEIFAKNIGEETPIGLARGLNAQWTDGGLMYAPPFR*
>megahit_4064_3241-4542
MTSRLLIPLAAAATLLPSLGFAQEAEYATAADTAFIFNTILFLIGGFLVFWMAAGFAMLEAGLVRSKNVTTQLTKNIALFALAAILYWLVGYNIMYPGDAWIIPGVFGTFATKDIKTAIDAGGYSNASDFFFQLMFCATTASIVSGTLAERIKLWPFLIFTVVLTGFIYPIEASWQWGAGWLSDAGFSDFAGSTLVHAAGGFAALAGVLVLGPRIGKYKDGRVIPMQGSNLPLATLGTFILWLGWFGFNGGSQLAMGTMIDADAVAQIFANTNMAAAAGAIAALVLTQMLYKKPDLTMVLNGALAGLVSITAGPLDPTLFGALWIGAVGGAIVVFAVPFLDKLKIDDVVGAIPVHLMAGFWGTLVVPVYTEGTSFVTQIIGFASIGAFVFIVSLIVWMILKATTGIRVSEEAEIVGLDVSELGMEAYPEFSKS*
>megahit_4117_7342-8427
MKYSLLSGIAATALIATSAMGEEVRVYNWSDYIDETLLQKFEKETGIDLIYDVFDSNEVLETKMLAGGSGYDVVVPTGTFLERQISAGVFQKLDKDKLPNIVNMWDVIEERVSKYDPDNQYAVNYMWGTTGLGVNVGKVKEVLGEDAPVDSLDLVFNPENMEKLAECGVHFLDAPTEMIPAALKYVDEAPQSQDPDVIAKAEPILTAVAPYVQKFHSSEYINALANGDICVAFGWSGDILQSRDRAAEADNGVEIAYYAPKEGALMWFDNMAIPADAPNPDGAHKFLNFIMDPENMAAASNYVYYANGNKASQEFLAEEVLGDTAIYPDGATLENLYTISSYPPKLQRVITRMWTKIKSGI*
>megahit_4282_26804-28123
MKLLKTLATAAALVALPVMGFAQEADVTPPVGEIGYIFTTFMFLVTGFLVMWMGAGFSMLEAGLVRQKNVTMQLMKNVALFAIASIMYYVVGYNLMYPGDGWTVQNVIGAFSMAALEPVGGSPDTDLTYASVGSDFFFQLMFCATTCSIVSGTLAERIKLWPFLFFCIILTGFIYPIQASWKWGGGFLNEMGFLDFAGSTVVHSVGGWAALAGALILGPRIGKYKDGRVVPMPGSNLTLATLGTFILWLGWFGFNGGSQLYMDTAGNISDISRIFANTNTAAAGGAIAALILTQIMYKKPDLTMVLNGALAGLVSITAEPLTPGLGAATLIGAIGGIIVVLAVPMLDKLKIDDVVGAIPVHLCCGLWGTIAVVITNGNASLGTQLYGMLVVGIFTFVVSAVIWFIIKAVVGIRVSEEDEINGLDMAELGMEAYPEFSKS*
>megahit_4286_11895-13604
MPATIARADYAAMFGPTTGDKLRLADTDLIIEVERDLTTYGEEVKFGGGKVIRDGMGQSQTTRADGAVDTVITNALIVDHSGIYKADVALRDGRIHAIGKAGNPDTQNGVDIIVGPGTEVIAGEGRILTAGGFDSHIHFICPQQIDDALHSGLTTMLGGGTGPAHGTLATTCTPGAWHLGRMLQAADSFPMNLAFAGKGNASLPGALIEQILGGACALKLHEDWGTTPGAIDCCLSVADDYDVQVMIHTDTLNESGFVENTVKAMKGRTIHAFHTEGAGGGHAPDIIKICGEEFVLPSSTNPTRPYTVNTLEEHLDMLMVCHHLDKSIPEDVAFAESRIRRETIAAEDILHDMGAFSIIASDSQAMGRVGEVIIRTWQTADKMKKQRGKLPEETGDNDNMRVRRYIAKYTINPAIAHGISHEIGSIAPGKRADLVLWNPAFFGVKPEMVLMGGTIVCAQMGDPNASIPTPQPVYSRPMWGAYGRSVEHSAVTFVSEAALSHDIRGTLGLAKQTLAVRNTRGIGKKDLILNNALPHIEVNPETYEVRADGELLTCEPATELPMAQRYFLF*
>megahit_4286_15279-15584
MIPGELFAAEGRLTLNEGAPAITLMVANTGDRPVQIGSHYHFGEANEALEFDRDVARGMRLDIAAGTAVRFEPGQRREVQLIPVGGARRIFGFNQAVMGDL*
>megahit_4286_15804-16106
MQLTPREKDKLLVAMAAEVARKRLARGVKLNYPEAIALITDAVVEGARDGRSVAQMMQAGAHVITREQCMDGIAEMIHEVQVEATFPDGTKLVTVHNPIR*
>megahit_4287_17171-18553
MTIKSLGNPFSSKTDLRHGADCGCSSCVTTAVAGTDPIDLSTSEGMLERAVESAIVRSVFGQSDIGRRSFMGMMGGSTMAAALASVFPMNAAKAAILDNLGTPEKTDLNIGFVPITCATPIIMAEPLGFYERYGLNARVIKTAGWAVARDKSLAGEYDASHMLTPMPLAMTLGAGSVAEPYIMPAVENINGQAIVLSNQHLDKRDPAQWKGFTFGVPFEYSMHNFLLRYYVAEFGLDPDVDIQIRVVPPPEMVANLRAGNLDGYLSPDPFNQRAVYEGIGFIHLLTKEIWEGHPCCAFAAPLSFATELPNTYGALLKSIIDATQYASKPENRKEISAAIAPTNYLNQPVTVIEQVLTGTYADGLGEVKQVPDRIDFDPFPWHSMGVWILTQMKRWGYIENEIDYKAVAEQVYLAADCKKVMNDLGYEAPDVTYKSHMIMGKTFDPATPEAYVDSFAIKKG*
>megahit_4317_13416-14090
MHLTPTELERLTIYTAADLARRYLSKGIRLAHPEAVALLADELLTFARLGHTHSAIISHASTILTAAQVEPGVAHMLKTFSVEVSMAEGTKLITVFDPIAPAPDDPIPGEVIPASGEIEINAGRAARSLMVLNTGDRTIQVRSHAHFFEVNPALSFDREAAFGMRLDRPSGGGERFDPGIEKEVVLVPYGGKRIVHGFAGLTEGPIEGGLAAALKTAKARGYME*
>megahit_4317_13416-14090
MHLTPTELERLTIYTAADLARRYLSKGIRLAHPEAVALLADELLTFARLGHTHSAIISHASTILTAAQVEPGVAHMLKTFSVEVSMAEGTKLITVFDPIAPAPDDPIPGEVIPASGEIEINAGRAARSLMVLNTGDRTIQVRSHAHFFEVNPALSFDREAAFGMRLDRPSGGGERFDPGIEKEVVLVPYGGKRIVHGFAGLTEGPIEGGLAAALKTAKARGYME*
>megahit_4317_13416-14090
MHLTPTELERLTIYTAADLARRYLSKGIRLAHPEAVALLADELLTFARLGHTHSAIISHASTILTAAQVEPGVAHMLKTFSVEVSMAEGTKLITVFDPIAPAPDDPIPGEVIPASGEIEINAGRAARSLMVLNTGDRTIQVRSHAHFFEVNPALSFDREAAFGMRLDRPSGGGERFDPGIEKEVVLVPYGGKRIVHGFAGLTEGPIEGGLAAALKTAKARGYME*
>megahit_4317_13416-14090
MHLTPTELERLTIYTAADLARRYLSKGIRLAHPEAVALLADELLTFARLGHTHSAIISHASTILTAAQVEPGVAHMLKTFSVEVSMAEGTKLITVFDPIAPAPDDPIPGEVIPASGEIEINAGRAARSLMVLNTGDRTIQVRSHAHFFEVNPALSFDREAAFGMRLDRPSGGGERFDPGIEKEVVLVPYGGKRIVHGFAGLTEGPIEGGLAAALKTAKARGYME*
>megahit_4317_14087-15790
MKLTREAYARLYGPTAGDMVRLGDTSLLAEVEYDHTHPGDELTAGAGKVMRDGEGFCTTGTAANGALDMVIMNAVIIDACLGIVKGDIGIRDGRIVGVGKAGNPDIMNGVTDGMITGPNTTVVHGDNHFVTAGAIEAHAHFLSPQQCHHALAGGCTTMIGMSPGPNFDVSCSGPNVLGKLIEAADEYPLNFGFLGRGNSNPEAVAESVSGGALGVKIHEDFGASPAVLDGTLTAADRADFSVHLHTDTINEFGFYETTMEAIAGRSIHMYHTEGAGGGHAPDILVVNGYPNVLPSSTNPTNPYTLPALEEGVPMTMLAHMMSFDLLEDVAFAEARIRPQSMAAEDMLHDMGAISIFATDTQGMGRLAENLAKCWQLASVMKDRVGRLPEETTARADNQRILRYIAKYTINPAIAAGIDHEVGSIAPGKMADIVLWPFAFFGAKPTTVIKSGTIVWATMGDGNGSFSGAEPMIHRPMWGSLGSAKHRLGVTFVSKLAIEAGTQAKLGVQKDFLQIKNTRGLGKQDMIRNAALPKITVDPQTFEVEADGVPMIVEPAREVPLARRYFLR*
>megahit_4323_3-986
IPTMDDGRPQHPISASALKPVIDTFKSEGKPFNMGMVFPVSTHNYELRYWLAAGGIAPGYYSADNVTGQIAADVFLSVTPPPQMPSTMEAGTINGYSVGEPWNQQAVFKGIGVPVITDYELWKNNPEKVFGMTAEFTEANPNTTLAVTKALIRAAIWLDENDNANREEAVDILSRPEYVGADREVIANSMTGTFEYEKGDTREVPDFNVFFRYNATYPFYSDAVWYLTQMRRWGQITEAKPDSWFDEVAKSVYKPEIYLQAARLLVDEGLADEADFPWDSDGYKAATPAADIIDGIPYDGRTPNAYLESLPIGLKGEQIVVGNEVRG*
>megahit_4323_7597-10230
MDGAGLPETRSTCPYCGVGCGVLLRADGQGGLTVRGDPDHPANKGRLCSKGLALGETTSTEGRLRHPSINGQEATWDTALQTVADRFSQAIRDHGPDSVAFYVSGQMLTEDYYVANKLMKGFIGSANIDTNSRLCMASTVAGHRRAFGTDTVPGTYEDLEQADLVVLVGSNLAWCHPVLYQRLAAAKKQRPDLKVVVIDPRRTATCDLADLHLQLRAGSDVALFNGLLTALSEGGAVDYAYLSHVDGFDTALVAASVDRMNETGLDRRDIQTFFNLFLRTNRTVTVFSQGVNQSSAGADKVNAILNCHLATGRIGRPGMGPFSVTGQPNAMGGREVGGLANMLACHLEIENPDHRQAVRTFWDAPVMADHAGLKAVDLFRAVGQGQIKALWIIHTNPAVTMPDADAVRDAIKGCDFTVVSDITGATDTARLAHVLLPAAAWGEKDGTVTNSDRTISRQRAVLSPPGHARPDWDILSEVGRRMGWHKAFDYETPAEIFREYAALSHIAGQFDRDFDISALSDLSDHGYETLPPTRWPVTATRQGGRFFADGQFYTPNGKAQMLALQYRPPAAKTGPRYPFRLNTGRIRDQWHTMTRTALSPRLSAHLAEPFLEIHPDDAARTGLGPASLVRVTSPVGTAILRTLITDRVRKGEVFAPMHWTSDTAPSAQIDAVVPDVVDPVSGQPESKAAVVALSPYNAGWYGFAVSAAPMSPTSEYWAMSRTPAGWRAELVADTVPETWEGYGRLLFGLTDARLQILQDTGRGMARLAFYQRDTLLAALFVARDPVAVMRDYLVTLPGAEAPLVLTGQSPANMPDPGPIVCSCFGVGMNTLLAAIETQSLTTVDQIGAALQAGTNCGSCRPELTALLTRAKVAEAAE*
>megahit_4326_9999-11285
MISKLSLTALATTALVGLAGAASAQDCPIKIGVLHSLSGTMAISETTLKDTMLMLIAKQNEKGGVLGCQLEAVVKDPASDWPLFAEKARELISNDKVVVTFGSWTSSSRKAVLPILEELNALYFYPVQYEGEESSKNVFYTGAAPNQQAIPAVDYFLEELGVEKFALLGTDYVYPRTTNRILEAYLKDKGIAAEDIFVNYTPFGQSDWATIVSDVVALGADGKQVGVISTINGDANIGFYKELAAANVSADDIPVVAFSVGEEELSGLDTSNLVGHLAAWNYFMTADTPANAEFIKEWHAYIGDDKRVTNDPMEAHYIGFNMWVNAVTAAGTTDVDAVREAMWGQEFPNLTGSTAVMGTNHHLSKPVLIGEIRADGQFDIISQTEPVAGDAWTDYLPESAVLTSDWKELGCGMYNTQTETCVQMKSNY*
>megahit_4345_1460-2461
MMKRMMMGTAAALALVSAGQLHAAAHGSLTVGYFLEWPMPFEYAKQMGTYDEALGMTVNWVSFDTGTAMSAAMASGDVQMSVSQGVPPFVVATSAGQDLQVLDVAVSYSDNDNCVVAEALEIDKDSADELAGKKVAVPLGTAAHYGFLRQMDHFGVDLASLDIVDMAPPDGAAAFAQGAVDMFCGWGGSLRRAKEFGNVLLTGAEKEDLGILVFDVTSGPASWVAENSDTVAKFLKVTADANAMWADEANHAEMLPVIAKDAGMSEEATAETMATFVFPSVADQLSPKWLGGGAQEFMGGVAEVFVDAGSIDSALPSYADRVNTGPLSAGEGL*
>megahit_4361_635-1726
MVFAAQWAGEKKPLRKEADKQEEVSMRKTVTLGAMTVAAFAAGAAGAATLDDVKARGKLNCGVNTGLVGFAAPDANGEWQGFDVGICRAVAAAVLGDPTAVEFIPTTGKTRFTALSSGEIDILARNTTWTFTRDVDLKFDFVGVNYYDGQGFMVPKALGVSSAKELDGATVCIQTGTTTELNLADYFRKNNMTYQPVPIETEAEAKQQYLAGACDTYTTDASGLAASRASFENPGDHVVLPEIISKEPLGPVVRHGDNDWGDIVRWTFYALVAAEEYGITSANIEELSAGTDMPEVNRILGTEDNLGAMLGLEPGWAKAAIAAGGNYGELFEKNIGENTPIALSRGLNAQWTDGGLMYAPPFR*
>megahit_4478_1097-2182
MKTSLLSFTAVLALTAAAAHAEEVRVYNWSDYIDESLLEKFEAETGIDLIYDVFDSNEVLETKMLAGGSGYDVVVPTGSFLQRQITAGAFQKLDPEQLPNLKNMWDVIQKRTAEFDPDNAYSINYMWGTTGMGVNLAKVQEALGEDAPIDSLDLVFKPENMKKLAACGVYFLDAPTEVIPAALKFIGEDPDSKDADVIAKTEPVLKAIRPYISKFNSSEYINALANGDICVAFGWSGDILQARDRAAEANNGVEIAFNAPKEGALMWFDQMAIPVDAPNPTGAHKFLNFIMDAQNMAAASNYVYYANGNKASQEFLNEDVIGDTAIYPDAAALDNLYTFSPYDPKLQRIVTRMWTGIKSGV*
>megahit_4498_7650-8030
MKKNILTLAATTALCGPAFAEMLELEKDELKFGFIKLTDMAPLAVAYEQGYFFDEGLFVTLEAQANWKVLLDGVIGGQLDGAHMLAGQPLAATIGYGTEAHIVTPFSMDLNGNGITVSNQVWEMMKP
>megahit_4628_2104-3126
MRVYYDRDCDINLIKDMKVAILGYGSQGHAHALNLRDSGAKNVVVALREDSPSAKKAEGEGLKVMGIAEAAAWCDLIMFTMPDELQAETYKKYVHDNLKDGAAIAFAHGLNVHFGLIEPKPGTDVIMMAPKGPGHTVRGEYTKGGGVPCLVAVHTDASGKALEIGLSYCSAIGGGRSGIIETNFRQECETDLFGEQAVLCGGLVELIRMGFETLVEAGYEPEMAYFECLHEVKLIVDLIYEGGIANMNYSISNTAEYGEYVSGPRILPYDETKARMKAVLTDIQNGKFVRDFMQENTVGQPFFKATRRLNDEHQIEQVGEKLRAMMPWISAGKMVDKAKN*
>megahit_4940_39804-41012
MQDVTSATELLVQSSNTYFLLIGAIMVFAMHAGFAFLEVGTVRHKNQVNALVKIITDFGVSCVAYFFIGYWVAYDTTFYSSASELTANNGYDLVKFFFLMTFAAAIPAIISGGIAERAKFNPFLLASAIIVALVYPFFEGIVWNGNYGIQDWIEQTTGAPFHDFAGSVVVHGVGGWLALVAVFFLGLRNGRVKDKKLIAFAPSNIPFLALGTWILCIGWFGFNVMSAQTLDGISGLVAMNSLMAMAGGIISSWLFGKNDPGFVHNGPLAGLVAICAGSDVVHPIGALVIGVVAGWLFVTLFTFIQRSKKLDDVLGVWPLHGLCGAWGGIAAGIFGSESMGGLGGVNLVAQIIGTLGGILVAIIGGVIVYGAIQMVVGLRLTEEEEYNGADLTIHRIGSTNDD*
>megahit_4946_2263-3747
MANYFNTLSLRQQLDQIGRCRFMQRSEFSEGCNFLKGKKIVIVGCGAQGLNQGLNMRDSGLDVAYALRQAAIDEKRDSFQRASGNGFTVGTYKELIPSADLVYNLTPDKQHSSVVEAIMPLMKEGASLGYSHGFNIVEEGQQIRSDITVVMCAPKCPGTEVREEYKRGFGVPTLIAVHPENDPQQQGWDIAKALASATGGDRAGVLESSFVAEVKSDLMGEQTILCGMQQAAAVLGYEKMVADGIDPAYAGALIQFGLEAITEALKIGGVTNMMDRLSNPAKIKAFDLSEQLKEMLKPLFGKHQDDIISGEFSRTMMEDWANGDANLLKWREETGKTGFENAPEYNGKIDEQEFFDNGVFIVAMIKAGVELAFDVMVEAGILPESAYYESLHETPLISNTIARKRLYEMNVVISDTAEYGNYLFANAAIPLLADKLMPSIGTELIGKPFAATSNSVDNKTLVAVNKAIREHGVESVGDTLRGYMTDMKAIVEAV*
>megahit_4973_4644-6044
MVKNSVFNSLALTVKSLRLAVIATVCTTTLVGHSVAAQTVGWPEKEELKFGFIKLTDMAPLAIAYEKGYFEDEGLYVTLEAQANWKVLLDRVIDGELDGAHMLAGQPLGATIGYGTKADIITAFSMDLNGNAITVSNDIWQQMKPNIPQENGKPVHPIKADALKPVVESYKKQGKPFKMGMVFPVSTHNYELRYWLAAGGIHPGYYGPNNDVKGLINAEAQLSVTPPPQMPSTMEAGTIYGYCVGEPWNQQAVFKGIGVPVVTDYEIWKDNPEKVFGVNKAWAEENPNTHIRVVKAMIRAAIWLDEKNNANRPEAVQILAKSQYVGADAEVIGNSMTGTFEYEKGDKRSVPDFNVFFRHNATYPYYSDAIWYLTQMRRWGQISEQKSDDWYKDIAKKVYRPDIYAQAALSLIAEGKANAADFPEFSSESGFKQPQTHFIDNIVYDGTQPNAYLEKFDIGLKGDNKI*
>megahit_4973_40717-43656
MTDQSSTSPLSSLAQASPAAASTCSQLNTTTCPYCGVGCGVDVTSISQGESAQLDSVQGTASHPANFGRLCVKGSKLAETNGKEGRLCKPLINGKASHWDAAISTVANKFADVIQKHGPDAVAFYVSGQLLTEDYYVANKLMKGYIGSGNIDTNSRLCMSSAVAAYKRAFGADTVPCNYEDLEQSELLVLVGSNAAWTHPVLFQRIERAKKLNPNMRLVFIDPRRTASCEAGDLHIPIKPGTDVALFNGLLRYIKSNDHLDSAYISAFTEGYDDSIAACDAWTVEAVADYCDVDTVHVEQFYQLFASSDSAVSFYSMGVNQSTSGVDKANAIINCHLATGKIGRAGCGPFSITGQPNAMGGREVGGLANMLACHMDIGNAEHRSIVQNYWQSPTIVPEVGLKAVDMFDAIEQGKVKAIWVMATNPMVSMPNRHKIKAALAKCEMVVVSDCVANNDTIAMADVVLPATGWSEKNGTVTNSERRISRQRGFLPPTGEARHDWQIICDVAKKMGFTSGFNYSHPREIFDEYCGLTAEKNNGSRDLDLSGLRGLTPAQYDNLAPIQWPVNKANPDGVKRMFTDGRYFTASKKAQFIALQPKAPQQLTSAKYPHVLNSGRVRDQWHTMTRTGTSADLTSHIGHASVSMNQKDALQLGVEQGDLLALSSKVSASASASASESESKSQSQSQVILPVKIDDGQRKGEFFAPIHWSEQNNSSANISHLFSDANDPISGQPELKHAAISATKVRYSHHGNIFISAQATQRIALIQALCAELDYWRISKIAGGEMLTFATGRITQENAENTAPVFVLKELMQGVSKAQYSWAAYQGESLQNLYALQGDTLQFAAFSDVQPVESNSQWLSALLTADSVSIEQKAALLRAKPDEEFNQGRLICSCFKVGINPITHEIKSGCNSVDGLGDKLKCGTNCGSCKSELQQLINEHSEPNNALAQTSANHTTSQSTSANVSNKQHISERIAVETIL*
>megahit_4975_38495-39763
MEQAFHLQYAMDTFYFLVCGALVMWMAAGFSMLEAGLVRSKNTTEILTKNIALFAISCLMYLVCGYAIMYGGDYFLTGIESVDVTETLGEFAGREDGFEGGSIYSGASDFFFQVVFVATAMSIVSGAVAERMKLWAFLAFAVVMTAFIYPMEGGWTWGGNSVFGMYSLGDDFGFSDFAGSGIVHMAGAAAALAGVLLLGARKGKYTADGKVNAIPGANLPMATLGTFILWMGWFGFNGGSVLKLGDIANANSVAMVFLNTNAAAAGGAVAALILAKILFKKADLTMVLNGALAGLVAITAEPSTPSALGATIIGAIGGIIVVFSIISLDKLKIDDPVGAISVHGVVGFFGVMVVPATNDGATYLGQFVGALTIFVWVFFASLIVWAILKAVMGIRVSEEEEFEGVDISECGLEAYPDFTTGR*
>megahit_5031_52343-55006
MTTDTTTSHTTCPYCGVGCGVEVSVCDGRVQPVKGIDNHPANYGRLCVKGSALHETLDHDERLLTPLIHGEPASWDAALQAVADKMKQVIADHGPDAVAFYGSGQLLTEDYYVANKLMKGFIGSANTDTNSRLCMASAVVAHKRAFGSDTVPGCYEDVEAADLLVLVGSNTAWAHPIVYQRIAAAKAARPEMKIVVIDPRRTATCDIADLHLPIRPGSDTLLFNGLLRYLHNERATDEAFLQQHCEGWETTLDATQYDEPLAQTIGVTPSALAQFFYWFKETPRTVTVFSQGVNQSRDGSDKANAIINVHLATGRIGKPGACPFSITGQPNAMGGREVGGLANQLAAHMDFGDDDADRVQRFWQSPNIAKYPGLKAVELFQAVAEGRIKFLWIMSTNPLVSMPDADTVRTALQHCEMVVVSDCMRYTDTTAAADILLPAASWGEKNGTVTNSERRISRQRPFLSAPGDARPDWWIVSQVGQRLGFSDAFNYQHPADIFDEHARLSGFENHGQRDFDLSGLIGLSQTDYDAMLPVQWPVNAKYPQGRARFFDDGRFYTPNGKARLIPVRAQAPLSSSGDTLLLNTGRIRDHWHTMTRTGKSARLTQHSPEPYVDMHPIDAAQRGIIDGQIVALSNTQARSLLRVRITKDERQRPGELFAPMHWTSRYASRARVCTLIASDRDPHSGQPALKAGRVNVSPYPARYYGFLLSRRDIGPLPCDYWAYNRSADYHAYELADAGSADGLLQTLQRQFPGIEWLRVHDNAEQHYRLVGVEQGQLQCLLFTHRDHRVELGNRRWLLECFTSTSISDPERLALLAGRPREGSQDSGAIICSCFQVGETAIRQAIANGCDTTAALGKALKCGTNCGSCLPELTGLIDTQCAITAESA*
>megahit_5031_62808-64181
MPGFKALHRRLRCCAALVIALTSTVAVAEDYPEKEELTFGFIKLTDMAPLAVAYEKGFFEDEGLYVRLEAQANWKVLLDRVIDGQLDGAHMLAGQPLGATIGYGTQAHIITAFSMDLNGNAITVANRVWEQMKPHVPTREDGKPQHPISAAALKPVVSDYAKAGERFRMGMVFPVSTHNYELRYWLAAGGIHPGYYAPQKGDNSGQLNADVLLSVTPPPQMPATLEAGTIQGYCVGEPWNQQALFKGIGVPVVTDYQIWKNNPEKVFGVSQTWAEKYPITHRKVVKALIRAAAWLDENDNANRDEAVKMLAMPRYVGADREIIANSMTGSFEFEKGDRRDAADFNVFFRHFATYPYYSDAIWYLTQMRRWGQIAEAKPDSWYMDIARKVYRPDIYAAAAKELIAEGVLSASDFPDFDTESGFKPPQADFIDNITYDGSKPNAYLEKFPIGLKGKEAL*
>megahit_5033_162553-163854
MRTPLSRFTPAFVAFFCALAAGPSHADSLSGANTAWILTSTALVLFMTLPGLALFYGGLVRSKNILSVLMQCFSITCVASLLWFAVAYSMAFSDGNGFVGGLSKALLAGIGEDTLSGDIPETVFVMFQMTFAIITPALIVGGFAERIRFSAVMMFSALWLLAVYAPVTHWVWGGGWLGQMGLLDFAGGTVVHITAGVAALVAAMVLGPRNGFGQMALPPHNLTMTFTGAGMLWVGWFGFNAGSALAANGDAGMAMLVTHLSAATGCLTWSFIEWLRFGKPSALGAVTGMVAGLGTITPASGYVGPAGAVVIGLSAGIVCFYCTLWLKQVLKIDDSLDVFPVHGVGGILGTFLAGIFASAELGVFSGQGLADGVSIAQQLKVQLIGIGATLAYTAIVSFILFKLVDVVIGLRVSADEESEGLDLTGHNEVGYDL*
>megahit_5035_63272-64519
MEDIIQVKYALDTFYFLVCGALVMWMAAGFAMLESGLVRSKNTTEILTKNISLFAIACTMYLLCGYTIMYGGSESGILPDSWFGNSISDASVEEVLASDGEIYYSGSSDFFFQVVFVATAMSIVSGAVAERMKLWAFLAFAIVMTGVIYPLQGSWSWGGGFLSEAGFSDFAGSGIVHMCGAAAALAGVVFLGARKGKYGPNGQTNAIPGANLPLATLGTFILWMGWFGFNGGSELMVSNIDEANATAQVFVNTNAAASGGLIAALLVARVLFGKADLTMALNGALAGLVAITADPLSPGPLVATLIGAVGGVLVVFSILALDKVKIDDPVGAISVHGVVGLWGVMAVPLTNSDASFGAQIYGAVVIFAWTFIASSVVWLIIKAIMGLRVTEEEEYEGVDLSECGMEAYPEFTKNA*
>megahit_5039_11130-12413
MKFKKILSACALSVGIGLSQAAAAADTIKVGVLHSLSGTMAISETTLKDTVLMMIEQQNKKGGLLGKKLEAVVVDPASNWPLFAEKARELITKEGVDVIFGCWTSVSRKSVLPVIEELNGLMFYPVQYEGEESSKNVFYTGAAPNQQAIPAVDYLANELGVKRWVLAGTDYVYPRTTNKILEAYLKSKGVKSEDIMINYTPFGHSDWQSIVSDIKAFGSKGKKTAVVSTINGDANVPFYKELGNQGVSSEDIPVIAFSVGEEELSGFDTSPLVGHLAAWNYFQSVENDANYDFIDNWHAFIGDKKRVTNDPMEATYIGFNMWAKAVTKAGTTNVDKVEQTMIGMTAPNLTGGTAVMNKNHHLSKPVLIGEIQENGQFEVVWETDGLVAGDAWSDYLPGSKDLIADWTPPLKCGNYNTKTKQCTGQSQ*
>megahit_5039_17677-17979
MELLPREKDKLLLVTAGLLAERRLQRGLRLNYPEAVAYISLMVVEFARDGMTVAELMGKGKTLLSAEQVMDGVPSLIHEVQVEATFPDGTKLVTIHEPIT*
>megahit_5039_17992-18321
MIPGELDTQPGHIDLNSGRNTRRLRVENSGDRPIQVGSHYHFYEVNPALLFDREQALGYRLNIAAGTAVRFEPGQDREIELVALAGDRRVFGFRGEVMGDLPAAKGDTP*
>megahit_5039_18318-20021
MSTIDRRAYAEMYGPTTGDRVRLADTELWIEVEKDFTRYGEEVKFGGGKVIRDGMGQSQRGNTEAVDTVITNALILDHWGIVKADVALRHGRIAAIGKAGNPDIQDGVDIVIGPGTEVIAGEGQILTAGGIDAHIHFICPQQIEEALMSGVTTMIGGGTGPATGTNATTCTPGPWNIGKMLQATEDMPMNLGFLGKGNASQPEAIEEQLLAGVCGLKLHEDWGTTPASIDCCLSVAEEYDVQVAIHTDTLNESGFVDDTLAAFKGRVIHTYHTEGAGGGHAPDIIRACAEPNVLPSSTNPTRPYTRNTVDEHLDMLMVCHHLDPAIAEDVAFADSRIRKETIAAEDILHDLGAFSMISSDSQAMGRVGEVITRTWQTAHKMRVQRGALPEDNERHDNFRAKRYIAKYTINPAIAHGIAHEVGSIEVGKLADLVLWKPAFFGVKPAMIIKGGFIAAAPMGDPNASIPTPQPVHYRPMFGSCGKAARQTAVTFVCAAALENDVAGRWGLERQLLACKNTRDISKRDMVHNHWMPNITVDPQTYEVRADGQLLSCEPAEVLPMAQLYQLI*
>megahit_5045_73527-75002
MGQNYFNSLPLRLQLEELGKCRFMDRSEFADGCNYLKGKKIVIVGCGAQGLNQGLNLRDSGLDVSYALRDSAIAEKRQSWKNASENGFNVGTYEELIPTADVVMNLTPDKQHTSVVNAVMPLMKDGACLDYAHGFNLVEEGMQIRPDITVVMCCPKCPGTEVREEYKRGFGVPTLIAVHRENDPKGEGMAIAKALASGTGGDRAGVLESSPIAEVKSDLMGEQTILCGMLQTGAILCFDKMVEEGIEPGYASKLIQYGWETVTEGLKHGGITNMMDRLSNPAKIKAFELADELKDIMRPLYEKHQDDIISGHFSKTMMEDWANDDKNLLGWRAATAETAFEKTPAGDMDISEQEYYDHGILLIAMCKAGVELAFECMVAAGMKPESAYYESLHETPLIANTIARRKLYEMNVVISDTAEYGCYLFDHACRPLLKDFMSKVSTDVIGKGMDVKDLGVDNQELIAVNAEIRNHPVEVVGRQLRSYMTAMKKIV*
>megahit_5054_32749-34059
MRFPLLPLLALLSLLSPAALADDALSQDAGNMVWLVCASALVFLMQAGFALLESGMSRSKNALNVVMKNYMDVCFGTVVFWLIGYGLMFGSNPTGWLGTDLFAPSEMDPMGYGVLLFQTMFAATAVTIASGAMAERTCFDGYLLGALVVTALIYPIFGSWVWNSGGWLAERGFIDFAGSTVVHSVGAWVALAGIIVIGPRLGRFGRDGHPREIRGHNLTLVALGGFILWFGWFGFNGGSTLEASTGIGLINLNTQLAAAAGATGSMLLASLMRRPILLTETVNGSLAGLVAITAGCASMTPTFALLTGLIGGIICTLGGQLLLRLQLDDVVGAVSVHGFAGAWGTLAAGLFLKDNMFDGQQVMTQLVGIGACFIWSFGTALMMYFAIDKLLGLRANSQHEQRGLDLSEHAEIGYPEFPSGQHAYTADRAADLEWKP*
>megahit_5119_24561-25841
MINRITILTVLILSLFMPSAFAEVDAEVAYIFNTFSFLVCGFLVMWMAAGFCMLESGLVTTRSVSTIAAKNIGKFAIVCIVFYLVGYNLGYGIPEGGYIGTLEIWSDKSSLETGYSDASDWFFQALFVCATASIVSGAVAERIKIWPFFIFSAVLGGVIYPIQMGWEWGGGWLDVLGFADFAGSTLVHACGGAAALAGVILLGPRLGRFSNDGSPANMEPFAASSIPLVTLGTFILWMGWYGFNGGSQLALGSFEDSTAMSRIFMNTQLAGCGGCIAGAAITRLVGGKTDIIMMLNGALAGLVSITAEPLMPSPLAAIFIGAIGGVIMYFGTNFLNSLRLDDVVGAIPVHMFAGIWGTMIVPFSNPDASYFTQFIGVASVISFVFISSYIVISIIKRTVGLRISEEAEKIGTDKAEIGVIAYSIRD*
>megahit_5119_26014-27285
MLKRILSLTVIFSSLFVTSAFAEVSEETAYILNSFLFLVSGFLVMLMALGFCLLESGMVTSKSVSAIAAKNIGLYSISGIMFWLVGYNLAYGIPEGGYIGSFTTWTDGSALADGYSASSDWFFQMVFCAATASIVSGTLAERIKIWPFFLFAAILTGIIYPIEMGWQWGGGWLSAAGFSDFAGSTLVHGAGGAAALAGAIVLGPRLGRYDQGGKLVPFASSSIPLATAGTFLLWFGWFGFNGGSQLAMGTFDDINAVGTIYINTNLAAAGGVMTAAIVTRLWKGKTDIIMMLNGALGGLVAITAEPLAPTPGLAIFIGAAGGVVVVFGTSLLNSLKIDDVVGAIPVHLFAGILGTLVVPLSNGDTNFGAQFLGTASIVAFVFIVSFVIWTIMKMTIGIRLSDEAQKEGTDIVETGVTAYSIRD*
>megahit_5229_79586-80866
MINRIIILTIILSSLFMPSAFAEIDTEVAYIFNTFSFLVCGFLVMWMAAGFCMLESGLVTTKSVTTIAAKNIGKFAIVSVMFYLVGYNLGFGIPEGGYIGTLAIWSDTSAPQGNWAPASFWFFQTLFVCATASIVSGAVAERIKIWPFFLFAAAIGGFIYPITMGWQWGGGWLATLGFYDFAGSTLVHAVGGSAALAGVLLLGPRLGRFSNKGEIQSMEPFAASSIPLVTLGTFILWMGWYGFNGGSQLALGSFEDANAMSTIFMNTQLAGCGGCVIGALITRVIGGKTDIIMMLNGALAGLVSITAAPLYASPIEAILIGAVGGAIMYVGTGILNSLKIDDVVGAIPVHLFAGIWGTLIVPWTTPGTSYGTQFIGLFSVSIFVFVISYIILLLIKQTIGLRISAEAEKIGTDKSEVGVVAYSIRD*
>megahit_5229_81036-82304
MFKRTLSLTIVFLSLFVSTAFAEVAEETAYILNSFLFLVSGFLVMLMALGFCMLESGLVTSKSVSAIAAKNIGLYSIAGMMFWLVGYNLAYGIPEGGYIGSFSIWTDGSALADGYSASSDWFFQMVFCATTASIVSGTLAERIKIWPFFLFTAILTGIIYPITMGWQWGGGWLSVAGFSDFAGSTLVHAAGGAAALAGAIILGPRLGRFDGGKLIPFASSSIPLATAGTFILWFGWFGFNGGSQLAMGTFDDINAIGTIYINTNLAACAGVMACAVVTRLWKGKTDVVMMLNGALGGLVAITAEPLMPTPGLAIAIGAVGGLVVIIGTEVLTKLKIDDVVGAIPVHLLAGIFGTLAVPLSNSDTNFGTQLLGTASVVAAVFVVSYIIWMIMNATIGIRLSDEAQKEGTDIVETGVIAYSIRD*
>megahit_5230_3-248
MKILRISALLALVSFFSAPAIAGTLEDVQARGFVKCGVTTGLLGFAAPDDSGNWKGFDVDVCRAVAAAVFGDSSKVEFTTTT
>megahit_5245_8922-9941
MKVYYEKDANLDLIKSKKIAIFGYGSQGHAHALNLKDSGASELVIGLRDGSSSAEKAAAEGFNVMELSTAAAWADVIMMLVPDELQADVYKEHIEEKLKTGGALAFAHGLNVHFKLIEPRDDLDVFMIAPKGPGHTVRSEYKKGGGVPCLVAIESDKSGEALSIALSYASAIGGGKAGTIETTFKDECETDLFGEQAVLCGGVVELIRNGFETLTEAGYPPEMAYFECLHEVKLIVDLIYEGGIANMNYSISNTAEYGEYVSGPVVVDGDTKKKMKGVLDKIQSGDFTREWIEEYKSGAKNFYAMRAKIDGHQIEEVGKNLRSMMPWIAKNKLVDKEKN*
>megahit_5307_3821-5071
METTLTLTINNLWMMLCTALVFFMHLGFSFLEIGLTRQKNTINILFKNFFIISAGLVLYALIGFNLMYPASFWNGVLPDYFVGLFGLESPIGIEGLDLAYNEGYTYWTDFLFQGMFAATAATIVSGAVAERAKLGSFFVFSILLIGIAYPVVGSWKWGGGFLDEWGFYDFAGSTLVHSVGGWAALLYIIKLGARIGKFDKDGKACAIPGHNLPFAAAGVLILWLGWFGFNGGSVLSADPALTSLVLTTTSIAAAAGGLAAAGFVRVVYKNFDLTMFMNGILGGLVSITAGADLMGITDAIFIGALGGVIVVLAVSLLDKLKLDDPVGAVAVHLGTGIWGTLAVGLFGSSASTDQFLIQLAGIGIVAAFCITFSWLVLTLIEKIWGLRVDREEELDGLDQSEHGGMSAYADFRMNQH*
>megahit_5730_1146-2414
MEDQIFQLQYAMDTFYFLVCGALVMWMAAGFSMLEAGLVRAKNTTEILTKNVMLFAIASTSYLVVGYDIMYGGGLFLTGIDGGDTLVADALAASAEAGFDGGSVYSGASDFFFQVVFVATAMSIVSGAVAERMKLSAFAFFAIVMTAFIYPMSGAWTWGGASVFGLFSLSDDFGFLDFAGSGIVHMAGAAAALAGVILLGSRKGKYGANGEVKPIPGANLPLATLGTFILWMGWFGFNGGSVLKLGDIASSNAVAMVFLNTNAAAAGGVLGALIISKVLFNKADLTMILNGALAGLVAITAGPDTPTPVVATLIGAVGGVLVVFSIIMMDKFKIDDPVGAISVHGVVGLWGLLAVPLTNNDASFIGQIVGAATIFVWVFGASFITWLVLKKVMGIRVSEEEEAAGIDISECGMEAYPEFTDR*
>megahit_6740_177306-178397
MTAASATAAIGALALVVLLAALIVLYASTLPTSTWPRLVAESLACAAPGAIAWLAIVPALSVSVRPVMMPSLAALGAVCCFLVTLVSRSSGAPLLRSVLYSCIWAAVVFVPIAVRTFERFDAATPFGLDPIDHGGALVMSVAVGASMLAVLVVERRSHIRGARKAVPSLVGAVALAIAVLAWLMWLVGAEFAIDDVVGLILLNGVVSAAFGAFGWFFVQIINHGTVSLKSLAGGLVSGLIAVTAGAPLFTPVSAAVAGLIAGAIACAFTVRKGSPLGNQLRFLVNTHLMGGSIGVLSLGILATGSGFLFTGQTFVFEQQLLSVLASAVFAYIVSSVVWWLLGSRRRSTALGGRPVLTQHRPRQ*
>megahit_6740_624150-625175
MTEIFYDKDADLALIQGKKVAVIGYGSQGHAHALNLRDSGVEVKIGLKEGSKSTAKATDAGFEVLSSAEAAKWADVVVILAPDQHQRGLYAADIKDNLEAGNVLVFGHGFNIRFGYIDAPADVDVILVAPKGPGHTVRREYEAGRGVPVIVAVENDASGSAWDLAWSYSKAIGGLRAGGIKTTFTEETETDLFGEQAVLCGGTSQLVQYGFETLIEAGYQPQIAYFEVLHELKLIVDLMWEGGIAKQRWSVSDTAEYGDYVSGPRVIDESVKENMKAVLADIQSGAFADRFIKDQDAGGVEFLALREKGQNHPIEATGKELRALFAWKQQDSDYTDGSAAR*
>megahit_6748_123011-124321
MRVGGSGITRHLPKSATATRAHLVHKAKEVEMDTVVWVLISTALVLLMTPGLAFFYGGLVKEKSVVSMMMMSFGALGLVAVLWILIGANMSSIDGSIWSFSGNPFSNFGQEGVAGVDLLSVAFGGTFAIITTALISGAIADRARFGPWMIYTGVWATLVYFPVAAWVWGGGWIQNLGDSLGGLPAVIDFAGGTAVHINAGAAALGLALVLGKRVGFNKDITQPHNVPLVLIGAALLWFGWFGFNAGAAGTPDEAGLIVFNTLAAPAAAILGWIVVEKLRTGKATAVGAVSGVVAGLVAITPACANLTPGWALLLGLIAGAVCALAIELKFNLGFDDSLDVVGLHLVAGIIGTLYLGLFATDTGLFVGGDAGQLVVQTISVLAVAIFSFAASWLIGTAIQKTIGFRVTSEEEIAGIDLAVHGESGYAMSSRGTVPAE*
>megahit_7169_2106-3581
MANYFNTLSLRDQLTQLGKCRFMQSAEFSDGVSALKGKKIVIVGCGAQGLNQGLNMRDSGMDISYTLRAAAIKEQRQSYKNAKENGFNVGTYEELVPTADVVINLTPDKQHTSVVSAVMPLMKKGATLSYSHGFNIVEEGMQIREDLTVIMVAPKCPGSEVREEYKRGFGVPTLIAVHPNNDPEGKGLVQAKAYAVATGGHKAGVLESSFVAEVKSDLMGEQTILCGLLQTGSILCFDKMVEKGIDKGYASKLIQYGWETVTEGLKYGGITNMMDRLSNPAKIKAFELSEELKDIMRPLFNKHMDDIMSGHFSKTMMEDWANDDKNLHTWRAATGETAFEKTPAGSDKITEQDFYDHGVLMVAMVRAGVELAFEAMTASGIIAESAYYESLHETPLIANTIARKKLFEMNRVISDTAEYGCYLFDHACKPLLKDFMKKVDTDVIGKNYGEGKGNGVDNAKLIAVNKALRNHPVEVVGNRLRASMTAMKRIV*
>megahit_7207_33-488
MNILKFENLDLCSLGMVNAPINDSSYEEIIFMDVTKRYYKKCIVKDDTLLGAILMGDKNEFAEFKRLIEEEIELSEKRNELLRGNNASVPLKGKLVCSCSQVGEGNLKDAIKKGCSDFNKLCSETGAGLGCGSCKPEIKELLHRQSKSIAS*
>megahit_7869_44289-45323
MQVYYDADCDQQLIKDKKVAIVGYGSQGHAHAQNLRDSGVGEIAVALREGSASAKKAADAGFTVKTVADAAAWADVLMILAPDEHQAAIYADEVAGQMKPGSALAFAHGLNIHFGLIDPPADVDVIMIAPKGPGHTVRGEYIKGGGVPCLIAIHQESSQSGGNGFAKQLALSYASAVGGGRSGIIETDFKEECETDLFGEQAVLCGGITHLIQAGFETLVEAGYAPEMAYFECLHETKLIVDLLYEGGIANMRYSISNTAEYGDIKTGPRIITDETKAEMKRVLKDIQSGRFVKDFVLDNQAGQPELKASRKAAAAHPIEQTGAQLRAMMPWIGANKLVDKDRN*
>megahit_7871_72236-73573
MTRKFLHAAPLAVAGLLLSEPAFAQDAVSAEALEAAGAVSGGTAYIFNTLLFLIGGFLVMWMAAGFAMLEAGLVRSKNVSVQCLKNIGLYSIAGLMFWVIGYSIAYPGFEGGFFGIADFPYWMQGVGEADTDTGYSIASDWFFQMVFCATTASIVSGTVAERIKIVPFFIFVTLLTGFIYPVIVSWEWGAGWLDAMGFSDFAGSTLVHSTGGWAALMGALIIGPRLGRYTDKGVTVFPGSSIPLATLGTFILWLGWFGFNGASQLAMGTIGDVSDVSKIFVNTNMAAAAGVVVAIILTQLRYGKADTTMALNGALAGLVAITAEPLTPNVGMAIIIGGIGGALPVIFVPLLDKLKIDDVVGAIPVHLVAGIWGTLAVPLTNTGVPFVAQLTGVVATGVFVCVTSGIVWFALKSTIGVRPSEEEEMAGLDLGETGIEAYPEFARAN*
>megahit_7934_67247-68551
MKFTLFLISALFVSNVSYAAVDPEVAYIFNTFLFIFSGILVMFMALGFAMLEAGFVRKKNTSAILLKNIALYSIAGISFYLVGYSLMYVDVGSYIGSLGGMFYNPTVDELALLDGADNVAAIADTGYSAPSDWFFQMVFCATAVSIVSGACAERIKVWPFLIFAVIMTGLIYPIFGAWTWGGGWLAEMGFSDFAGSTIVHSVGGWAALVGCIILGARKGKYAADGSVTPIAGANMPLATLGTFILWFGWFGFNGGSQLAMGSAFDVLAISIVVVNTNLAACGGVVVAVILSQIMFKKIDLTIALNGAIAGLVAITAGPDLQNHFTSIVVGGIGGALTTFAILLLDKLKIDDVVGAIPAHLVAGIWGTLAVGIFGGGDFFVQLTGVLAAAILVVPLSAIFFYILKGTVGLRVSEEEEAMGLDKAELTGEAYPEFK*
>megahit_7940_8505-9578
MKKTFIIIMSLAIPFALHAKEELFIYNWSDYIAEDTIANFEAETGIDVTYDVFDSNEVLEAKLLAGNSGYDIVVPSGSFLENQIKAGVFQKLDKSKILNLSNLDPKVLEKTDAHDPGGLYSVNYMYGTTGIGYNVAAVEERGGDVESWDLIFNPDEISKYADCGVAMLDAPSEIMEIALNYLGHDPNTENTKANEEALEMLKNIRPYIKYFDSSQYIDDLANGEICLAVGWSGDVFLAADEAADDVEAWYSIPSEGTVIWFDMMGIPADARNVDNAHKFINYILRPEVVAEITNYVWYSNPNLVANSTEGLIDAEILEDPAIYPTDETLKVLFADIADTPQKARISSRVFNNFKAAN*
>megahit_7962_40421-41467
MAKINFGGVEEEVVTREEFPLEKAREVMKDEVIAIVGYGVQGPGQALNLRDNGFNVIVGQRKGGKSWDKAVADGFEPGVSLFEIEEACEKGTVIQYLLSDAGQIDQWSVIKPYLTPGKALYFSHGFGVTYKDQTGIELPNDIDVILVAPKGSGTSLRRLFVAGKGLNSSFAVHQDATGRARERVISLGIGVGSGYLFETNFKSEVYSDLTGERGSLMGAIQGLFAAQYDLLRKKGHSPSEAFNETVEEATQSLYPLVAENGMDWMYANCSTTAQRGALDWWKKFRDAVAPVFEELYESVATGNEAKITIEANQKATYREGLEKELNELRESEMWRTGATVRKLRPENK*
>megahit_7984_4205-5524
MKNETTILTFFDALQDGGGADAAATAAIEANLLTANNIWMMLATALVFIMHLGFAGVEAGFGQAKNTVNILFKNTLTPIIGLLSYAGLGFFLMYPGFAEGSSGWFAFDSAGWSMFWGSPEKVDVSAGYAGAGYTYWTDFLFQGMFAATAATIVSGAVAERIKLSSYLIFTVIFVGIVYPLIGSWKWGGGALDMMGFYDFAGSTLVHSVGGWGALAGVIVLGPRLGKYVDGKVIDKPGSSVPLAVIGVFLLWLGWFGFNGGSVLSADPALTSFVLVTTCLAACAGGIGGFVTSYFVFKRMDLGMVLNGILAGLVGITAGADVINPGSSIIVGLVAGVLVVFSAVGLDKLKLDDVVGAISVHLTCGIWGTLAVGIFSTNGDHSFMTQLTSVGIVGAVAFPVAFIIFTVLKMTTGIRVSKEHEEEGLDSHEHGIRGYTITVE*
>megahit_8039_14513-15991
MGNYFNTLSLSQKLDQLSKCRFMESSEFEDGVTALLGKTVVIVGCGAQGLNQGLNMRDSGLNISYALREQAIKDERQSFKNASSNGFPVGTYEQLIPSADLVLNLTPDKQHSNVVDTVMPLMKQGATLAYSHGFNIVEEGKEIREDLTVIMVAPKCPGSEVREEYLRGFGVPTLTAVHPENDPEGKGWSQAKAYASATGGHRAGVLESSFVAEVKSDLMGEQTILCGVLQTASILSFDKMIEKGIDANYASKLIQYGWETITESLKHGGITTMMDRLSNPAKIRAFEISETLKGIMKPLFVKHMDDIMSGHFSKTMMEDWANDDVNLLKWRAATGETAFEKTAATNKQILEQDYFDHGVLMVAFVRAGVELAFETMVSSGIVEESAYYESLHELPLIANTVARKKLFEMNRIISDTAEYGCYLFDHACKPLLVDFMKTVETDVIGTSFTSTKNVDNQELIRVNDAIRNHPIEATGKVLRTAMTAMKVIKSDA*
>megahit_8039_27567-28874
MSNFINTLPLIIQETVTVESLAGAIKEDMGTLWMLIAGILVFFMQAGFTLVESGMTRSKNAVNIAMKNLLDIAVGSLTYWFVGYSLMYGDTTNGWFFWSGIMQGEGADLFFQTMFAATAATIVSGAIAGRTKYSTYIIFSIVMTAIIYPIAGGWEWNGGWLNDTDGFMPAEFIDFAGSSIVHAVGGFAALVAAYMVGPRIGKYIDGKVMPIPGHNQILATLGVFILWLGWFGFNGGSQLAWGGDDTVAASTVVLITNLAAAAGALGALITTWIWYGKPHLAQSLNGALAGLVSITAGCGNMSAGGAVLAGLIGGVIVVFSIEFIEKKLKIDDAIGAASVHGVVGFWGTIVVGLWGIDGDGAAIGVFNGGGSAQLVAQLVGGLAYVVWAVVLSFIVFGILKYTMGLRVTEEEEVAGLDISEHGSIAYPGKRERGQD*
>megahit_8039_29467-30705
MELLTINNVWMMICTALVFFMHTGFAFLEIGLTRQKNTINILFKNIFIITVGLLLYYIVGFNLMYPGDFNGYIGSIVTGITPPENGMTADYADGGYTWWTDFLFQGMFAATAATIVSGAVAERMKIVAFMIFTVVYVGFVYPIAGSWQWGGGFLSSFEFGDATGFYDFAGSTLVHSVGGWAALVTVWLLGARIGKFKDGKPQAIPGHSIPLATAGVLILWLGWFGFNGGSVLSADPEATSLTLVTTCLAAAAGGVVAMITSTILYKNLDLTMFLNGILGGLVGITAGADQMSPEDAILIGAIAGALIVLAVSLVDKIKLDDPVGAIAVHLICGIWGTLAVGLFGAKAGFDQFVIQLVGVSCYAVFCIITSFVIIYTLKKTIGIRVSEREELEGLDAHEHKMDAYPDFRLNEH*
>megahit_8040_61137-61442
MKLFSFIILLIAINLTLFYNYSNNSSYETAQSKVLKESIKRGNAVYSDFCINCHLPNGEGVQNIYPPLANSDYLKANRRTSIKGVKYGLKGEITVNGLQYNK
>megahit_8236_7646-8092
MGKICYSALLVILVLGCNDTTKKQGVSNIETTINKVQSPLQQSIDRGAVVYKKVCSQCHRPSGKGIANNYPPLAGSNWLTQKRLESIKAVKYGLKGNIIVNQKPYNGVMSAMGLNNTQVADVMNYTMNSWENKQKEIVTPKEVASVKK*
>megahit_8258_8041-9273
MELLTINNVWMMICTALVFFMHLGFAFLEIGLTRQKNTINILFKNIFIITVGLLLYALVGFNLMYPGEFNGFLGFAGFGLESPLTTQGALDLTYNEGYTYWTDFLFQGMFAATAATIVSGAVAERIKIFPFMIFVVLYVGFIYPIAGSWKWGGGFLQELETPFYDFAGSTLVHSVGGWAALVAVCLLGSRIGKFKNGKIQAIPGHNIPLATAGVLILWLGWFGFNGGSVLSADPGLTSLTLVTTCLAAAAGGVVAAVVSYLRYKNLDLTMFLNGILGGLVGITAGADQMSPTDAIIIGAIAGAIIVLAVSLIDRLKLDDPVGAIAVHLVCGIWGTLAVGIFGELASGAQFVSQLIGVVSYAVICIVSSFIILYTLKKTVGIRVSEKEELEGLDGFEHGMDAYPDFRLNEH*
>megahit_8369_1790-3064
MGKKVNFFILSIIVIICVYSASNYQELTTTIDSGDTAWMIVASAFVLLMTPGLSFFYGGMVSKKNIISTMLQSFIALGVISILWVLVGFSLAFGDSIGGIIGNPLTYFAFNNVGLEPNSDFSSTIPFLLFALFQLKFAIITPALITGSFAGRVRFRSYIFFMVLFSLLIYSPLAHMTWHPDGLFRNWGILDFAGGTVVHMSAGFAALAGAIFLGKRKEIIESPANVPYVILGTGLLWFGWFGFNAGSALGANSDAVIAFANTNIASATAMITWIFYERMLGRKMSAVGACIGAVVGLVAITPAAGFVNIGQSMFIGFIAAIISNYAIHLKNKTNVDDTLDVFPSHGVGGIVGMLLTAVFAKQVGLIYGQTDTFLYHLLGLVLVSVYCFFGSYLLYMFVDRVLTMRVREDQEERGLDLSQHGEKLE
>megahit_8866_3-1085
MTDVFQLQYALDTFYFLMCGALVMWMAAGFAMLEAGLVRSKNTTEILTKNIALYAVACTMYMICGYGIMYGGGSFDYFLSGITGDGATGVEEPATYAPSADFYFQVVFVATAMSIVSGSVAERMKLWAFLAFAVVMTGFIYPMEGSWTWGGASVFGMYTLGDLGFSDFAGSGIVHMAGASAALAGVLLLGARKGKYGPNGQVNAIPGANLPMATLGTFILWLGWFGFNGGSVLATASVESANAVAVVFMNTNAAAAGGLIGALLLARLLFGKADLTMALNGALAGLVAITAEPSTPTALQATLFGAAGGVLVVFSILALDKLKLDDPVGAISVHGVVGLLGLMLVPVTNDASSFSGQLIGA
>megahit_8888_11286-12524
MELLTTNNVWMMICTALVFFMHLGFSFLEIGLTRQKNTINILFKNFFVITMGLLVYCGFGFNLMYPGDFGIIDGVLGFAGFGLDPGVDYDQLTYAGGGYTYWTDFLFQGMFAATAATIISGAVAERIKIGSFMLIAFLYVSFIYPVVGSWQWGGGFFSTFTEELGFYDFAGSTLVHSVGGWGALVIIYFLGARKGKFDADGKPLAIPGSNLPLSAAGVLILWLGWFGFNGGSVLSADPALTSLTLVTTCLAAAAGGIGAAVISGILYKNLDLTMFMNGVLGGLVGITAGADQMLPGSAILIGLIAGGIVVFSVAFLDKCKLDDPVGAIPVHLFCGIWGTLAVGIFGELAGLNQFMIQLACVGITGAFCIIGATIITLLTKSIMGLRVDEKEEEDGLDIAEHGTRAYGDFSIN*
>megahit_8889_12026-13495
MKNYFNQLSLSQKIDQLGKCRFMDSSEFSNGVSMLLGKKIVIIGCGAQGLNQGLNMRDSGLDISYALRKEAIAQKRDSFVNATSNNFKVGTFEELIPDSDMVLNLTPDKNHTNVVNTLMPLMKKNSILSYSHGFNVVEEGMEIRKDITVVMVAPKCPGSEVREEYKRGFGVPTLIAVHPENDPQNIGIDVAKAYAVATGGNRAGVLESSFVAEVKSDLMGEQTILCGVLQTGSILSFNKMVENGVEPGYASKLIQFGWETITEALKHGGITNMMDRLNNSAKIEAYNLSESLKEIMRPLFEKHMDDIMSGYFSSTMMDDWNNNDVNLLNWRAETEKTAFEKTSPCVDEISEQEFFDNGLLMVAFIRSGVELAFETMTSSGIIDESAYYESLHETPLIANLIAKKKLFEMNRIISDTAEYGCYLFDHACKPLLQDFFTKIESKHIGSPYILSNKIDNSRLIEINEIIRSHPVEIIGKKLRISMTSMKKIV*
>megahit_9187_1445-2446
MSKILYNKDADIKILKKKTIAIIGYGSQGHAHARNLHDSGMKVVVGLRKGSAFWKRAEKDGLNVMTVPEATKKSDIMMILIPDDKQKAMYESDIEPNLKKGMALAFGHGFNIHFGQIVPPTDVDVFMVAPKGPGHLVRRTYEQGAGVPCLMAIHQDVTKNARKIALAYAKGIGGTRAGVLETNFKEETETDLFGEQAVLCGGVSELIRAGYDTLVDAGYNPDLAYFECLHELKLIVDLIYEGGIGNMRYSISTTAAYGDVTRGPRIITQDTRDEMKKILGEIQDGSFAKEFILENLANRPMFNARLARDKEHRIEQVGEKLRSMMPFVGKKAQ*
>megahit_9396_3-1142
MFLGIPAYALEAEITTAPEVPAFITRTMPETVEVHFEAKEFIGDLADGKRYKFWSFNGTVPGPMIRVRLGDTVEFHLSNHSSSKFPHNIDLHAVNGPGGGASVSLVAPGEERVFRFKTLHPGLYVYHCASPIPSIPAHIANGMYGLLLVEPKHGFSRVDHEFYVFESEFYTQASDEEDLSVPKVEVKPIEFKKKQEKTGVDSEENASGTSIEKEGFMDSLVKTFFGKSPEPLEPDKSNIQKDLSDSFLETVIDEPLDSPAPEKKYLLELSLEKGLKEQPDYVVFNGRQGALLGENTLKVNVGEKVRIFFGNIGPNGISSFHIIGEIFDRVYLEGSVNGVVNRNVQTTLVPSAGATIVEFTIDVPGDYLLVDHSIFRIDKG
>megahit_9433_268-1557
MKIGIQASRVALTFLFMLFPVIASAEEISKISYPDTAWIMISSALVMLMLPGLALFYGGMVRRKNVLSTLMHSFIPLGVITIQWVLFGYSLAFGNDIGHFIGDLSKVLFIGIDYQTLSGTIPEYLFSMFQLMFAIITVALISGGMAERVDFKAYIIFIFIWSTVVYDPICHWVWGGGWLGDMGALDFAGGTVVHIASGTAALAAAIVLKKRLGFPGKLMIPHSLPLTLLGAGLLWFGWFGFNAGSALAADEMAVLAFTNTQIAAGAGLIGWLIAEFIKVGKASALGAASGIVAGLVAITPAAGFVEPLWAMVIGFLAGLVCFYAVIVKLKVGYDDSLDVFGIHAVGGAWGALATGLFVTIGGTGMLAGNFNQVWVQLVGIFAAGSYSFIVTYILVVVIDKIVGFRVNDEDEEMGLDTTQHGETGYNNLA*
>megahit_9451_105-2921
MQVSAGVATAMALTSKRVGAQLKPVVKVGNPLEAYPDRRWEEVYRDQYKYERSFTYCCSPNDTHQCRVRGFVRNGILMRIEQNYDHHKVRDLYGNQADAAWNPRMCLRGMTYPRRAYGPYRNKYPMIRVGWKQWADDGFPYLDKENREKYKMTSRGTDEFVRMTWDQTFTYLAKGHIAVGKAYSGTRGAQRLKNEGYQPEMIEAMGGSGPRTFKYRGGMGLLGVIGKYGIYRLANMVGLLDSIIRGRGPGKVLGGRAWSNYTWHGDQAPGHSWTHGMQTSDIDFADHRYAKLTIQWGKNLIENKMPEAHWYTEIMERGGTLVSIAPEYNPPATKADYWIPVRAGLSDIALFLGISKIIMDEGLVDIEFVKDYTDMPLLVRTDTLVRLHPDDFIPGYKGQALPKDGFTTKWMKNFNRDMMPDFTVWDINTDKPVAITREDIGAKMRKKNIDPALDGVYDIKLVSGKTITVMPLYEMYKIHLKDYDVDTTNQICHAPKDLIVRLARDVGTIMPVEIHYGEGINHYFHATMHNRASYVPLMLTGNVGPKGSGSHTWAGNYKAGNYQGSHWSGPGFAAMVAEDPFNPILDVSKNVDWKNVKGYLKGEEVSYWAHRDKALIVNTPRYGRKVFTGRTHMPTPTKLVWFVNVNVINNAKWFYELVFNTNNNVDMIVAQDIEFTGSCEYSDIVLAPNSWAEFESYEITSACSNPFHQIWGGTGIKPIFDTIDDNLIHREFGRRMAEVTGDKRFADFMKVYEGKAPNRTKAMIRRLFTTSTTGMGYNIDDIINGKYGEPGCCLLLFRTYPRSPFWEMYTESKPYYTPNGRIQFYNDEPEAIEYGENFIVHREGPEATPYLPNVIVSTNPYIRPDDYGIPEDEQDPDLRHVRNIKKPWSAVRTTKNFLWEKGYRFYCVTPKSRHTAHSSWATTDWNMIWNNNFGDPYRM
>megahit_9605_15663-16469
SSFLIFATLLLLFCYPVTGAWHWGGGWLARLGFYDFAGSTLVHSVGGWAALVMAFLLGPRLGKYNADGSANAIPGSNMPLVAVGVFLLWFGWFGFNGGSVLSADPALTSLVLVTTSMAAAAGGLAAGLVSWTQGKPDVTMALNGILAGLVGVTASADSVTIQGAVIIGAIAGVIVYFSVIIVDKKIDDPVGAVSVHLVCGIWGTIAAALFGGKDLVAQLIGIGAIGAYTVIFTLIVGSILKATLGIRVSASEEEVGLDVSEHGMKAYN*
>megahit_9647_9377-10378
MAATIYYDDDADLSLLKDKTISILGYGSQGHAQAQNLRESGCNVVVGQRPGSANYDLAVSHGFEPVSLAEATQAGDLINILLPDEVQGDVFRDQIRENISPGNILMCSHGFNIHFGFIDPAGTEALLIAPKGPGHLVRSEYEVGGGVPGLIALSEGASAETHALGLAYAKGIGATRGGVIETTFAEETETDLFGEQVVLCGGVSELVKAAFETLVDAGYQPEMAYFECLHELKLIVDLFYQGGLSYMRYSVSNTAEYGDYMSGPRIITDDTREEMKRVLSEIQEGVFARNWIAEHKSGAENFKSRRQLDHDHGIEVVGRKLRKLMSWIDSKEV*
>megahit_10112_3-251
LCGIWGGIATGIFGSGSELGRGAYIWVQCYSTAIICAWAFGTMFALFMGLKALGLLRVSREEEEMGLDLSEHGMRAYGDNIG*
>megahit_10591_3832-4659
MTASEAAKWGDVIMMLTPDEGHAKLYNDHLKDYLREGAALAVAHGLSLHFRLVEPRADLDVFMIAPKGPGHTVRSEYARGAGVPALLAIHQDATGNAHDIGIAYGSAIGGGRAGIIETTMREECETDLFGEQSVLCGGLTALILAGFETLVEAGYAPEMAYFECVHEVKLIVDLIYEGGIANMRYSVSNTAEYGDYVSGPVVVDKEAKERMKVILENIQSGRFVRDWMLECEAGQPSFKAMRRRGAEHGIEEVGAKLRGMMPWIAENAMVDKSRN*
>megahit_10707_2-631
PHNLALSVTGAAFLWVGWFGFNAGSALAANGGAGMAMVVTQIAAAAAALTWMFAEWMTHGKPSVLGIISGAVAGLVAITPAAGFVDPMGALILGGVAGMVCFWASVYLKNMLGYDDSLDVFGIHGVGGIVGALLTGVFAVKAIGGTSGLLEGNPGQVMIQLEGIVATIAWCAIATFIILKIVDAMVGLRVDEEAEVEGLDLNLHGETLR*
>megahit_10800_3-410
MVANLRAENVDGYLAPDPFNQRAVYDGIGFIHILSKEIWDGHPCCAFAASKQFVTEMPNTFLALFKAIIEATAYASNQANRKEIAKAIAPKNYLNQPETVVAQVLTGTFADGLGNVRRVPDRIDFDPFPWHSMGVW
>megahit_11043_1114-1590
MSKGHLKCVIVGLFITTFSILISPMGAYAQGKATLSVGNTAWLITATALVLFMTIPGLALFYGGLVRARNVLSVLMHCYAVCCIASVLWFIGVYSLAFGHGGDLNQWIGSLSKAFMSGVGTTSLTGDIPESVFFMFQMTFAIITPALIVGAYVERIKFS
>megahit_11072_9979-10977
MATLTYDKDIDDSILRDKTIAVLGYGSQGHAHALNLKDSGFNVIVGLYEGSRSKQTAEEAGLEVVSNAEATKRADLISFCLPDTVQKKVYEEDVLPNLSKGKTILFAHGFTILYEQIIAPEGVDVVMIAPKAPGHRVRAVFERGLGVPCLIAVHQDVSGTAHDLALAYGKGVGGGRAGILETTFKEETETDLFGEQAVLCGGVSELVKTGFEVLVEAGYEPESAYFEVLHELKLIVDLMYQGGLGHMRYSISETAEYGDYTRGPVIIDSNVKKNMQEVLRQIQSGEFAREWIAENDEGQHKFKQMRADNEVHGVEKVGKELRDMMPWLESTT*
>megahit_11238_9320-10342
MKLINKVLTGVALTAMTATAAQASTLEDVRAAGELKCVVTTGLAGFAAPDANGRWEGFDADFCRAVAAAVLGDGDKVKFVPSTGKTRFTMLNSGEGDILFRNTTETLSRDVDLKLSFLPVNFYDGQGFMVPAALGVTSAMDLDGASVCIQTGTTTELNLADYFRANGMSYEPVPIETNEEGFTNYVAGRCDVYTTDASGLASTRAKFDDPTQHVVLPEIISKEPLGGAVRHGDDQWHDIGKWVVNALINAEEMGVTQANAMNLAANVGKNPGINRLVGSEGSMGAMLGLDAKWAARAVAQGGNYGEIYERNVGPNTPLEIARGLNNLWNNGGVLYAAPIR*
>megahit_11245_28868-30076
METTTSAIATLVQSSNTLFILMGAIMVLAMHAGFAFLEVGTVRHKNQVNALVKIMTDFGFSCLAYFFVGYWIAYDQHFFASAEALSANNGYQLVKFFFLMTFAAAIPAIISGGIAERARFWPPLIAAALTVGIIYPLFEGIAWNGNYGFQAWLEQNFGAGFHDFAGSVVVHGVGGWLALTAVLLLGTRKGRYRKGKLVAFAPSSIPFLALGSWILTIGWFGFNVMSAQTLDGISGLVAVNTLMAMAGGTIAALVIGKNDPGFVHNGPLAGLVAVCAGSDLMHPIGALAVGLIAGGLFVYAFVLTQNRWKIDDVLGVWPLHGICGVWGGIAAGIFGLEAFGGLGGVSFISQLLGTLLGLSIALIGGFIVYGSVKKFIGLRLTEEEEFNGADLSIHKIGATSQD*
>megahit_11250_17849-19324
MSNNYFNTLPLREQLEQLAKCRFMHMDEFTEGVDALKGKKMVIIGCGAQGLNQGLNLRDSGLDVSYTLRQSAIDEKRQSFKNASENGFTVGTYEELIPTADIVLNLTPDKQHSPVVEAVMPLMKQGACLSYSHGFNIVEEGMKIRDDLTVIMVAPKCPGSEVRAEYVRGFGVPTLIAVHEDNDPQGHGLALAKAYAVGTGGHKAGVLMSSFIAEVKSDLMGEQTILCGMLQTGSLLCFDKMIDKGVDAGYASKLIQYGWETVTEALKYGGVTNMLDRLSNPAKIKAFDLSEELKVIMRPLYNKHQDDIINGTFSRTMMADWANDDVNLLGWRAETGETAFEKTPAGDMEISEQEYFDHGILMVAMVKAGVELAFETMTAAGIIADSAYYESLHETPLIANTIARKKLYEMNATISDTAEYGCYLYNHACLPLLGDFMKDIDTDVIGRGLSSDDNGVDNARLIEVNEALRSHPVEAIGATLRGHMADMKKIV*
>megahit_11260_22322-23440
MNYKNNTFVKHLTRGTIAFTLVFGASTGYAAGVLNVTNWAEYIAEDTVANFEKEFDVKVTYDNYDSEESIQSKLLAGNSGYDVVSHSSSAVARLLPANILQKLDKSKLPNLVHIMDSLDKQLDVNIDPGNNYFTPYMWGTHGVTYNKALVLETYPEAPIGSLDMVFDPVHMEKLGKCGVAFLDSPTDILPMALAHMGLDPYSANKADYAAAEEMLSAVRPYIKTFDNYAYQQMPLKEFCIAVTWGPDGLLAMSGAEEANTGVVLDFFVPPGDGKAVLWIDGLVIPSDAKNVENAHLFINYMMRPEVAAANTDYTWYASGNKTAFDLIDPAVTGSPAAYPTAESVAKMYTYKAIPRKMQRVRTRAWTKFKSGQ*
>megahit_11274_19557-20816
MENNLYELQFALDTFYFLICGALVMWMAAGFAMLEAGLVRSKNTTEILTKNFALFSIACVMYLVVGYQIMYGGGWLLSGIETIDTDQVLADSAAEGFGGGSVYSAASDFFFQVVFVATAMSIVSGAVAERMKLWSFLAFTVVMTGFIYPMEGAWTWNGEDVFGWYNLGELGFSDFAGSGIVHMAGAAAALSGVLLLGARKGKYGANGQIKAIPGANLPMATLGTFILWMGWFGFNGGSVLKLGDINSAHSVAMVFLNTNAAAAGGAIAALVLARIKFGKADLTMMLNGALAGLVTITAEPSTPTALEASLFGALGGVLVVFSILALDKLKLDDPVGAISVHGSAGLLGLMLVPVTNSGATFMGQIIGAATIFVWVFGVSFVVWFVIKKLMGIRVTDEEEDKGVDIIECGMEAYPEFTSR*
>megahit_11287_9748-10893
MFSIKHKLLVIAICSSLGSLPAIADIKIGVLVPDSGPAGLFGPSTRNSAQLAANEINASGGINGEPIELIFADVGVPPAAAVQSTMQLWKGDGVQALVGMHDSAVREAILGRIKGDIPYIYTPVYEGNACAPGLYSTGETPSQQLAPVIPYLQKQHNVSKWYLIGHDYNWPRETNALAKEYIKSAGGELVGEEYVPMSAADFDSSLQRIKASGADGVLITLVGGGSVSFNIAYASFGLDEQAIRIGTLIEENTLAGIGAANASGLYATAGYFKDLTTPLATAFKQNYEQAFGTDSATLNTLGQSAYQGLKLLATLANKAGSLSVPDIDRIAEGTEFASPRGQGTVMGRHVNQSIYLADGSSGQFKVITSFANVTSTEACSE*
>megahit_11288_4920-5882
MKTLLKTSTAAIALALAGNAVADVNVAYFLEWATPNQIAKVEKAYDDAMGETVNWTNFGSGVGMTEAMLSGDIDISYSQGLTPFANAVNANAPIKMIAIAVAYGAADDCIVRSDSGITKDNASELEGQTVAVPLNTMADFGFRMTMSNLGVDVSQLTIVDQEPADAAVSLADGAVVMACAYGANSLAKMKEVGAPMLTPAEKAAAGISSFDIISVTETFAQEHPDLVRTFVEVTHEANAAWAADQSKLGVIAKDAGMTEEATTSQMSGFTFPTVAEQKRDYFGPDGIARSMVAFMGNMFATSDTPALADYNVTIDTSFLD*
>megahit_11296_3599-6277
MNQKLIATSGKVIKTTCPYCGVGCGVSATVENNRLKSVVGDPLHPANFGKLCIKGTALHDTMGEHGRLLHPSIEGVNVDWPTAINTVAEKLGKIRDQHGPGSIGFYLSGQLLTEDYYVANKLAKGFIGTNHVDTNSRLCMSSAVASHKRAFGADAVACNYEDLEECNLLVLVGSNAAWTHPVLYRRIASAKANNPSMRVVVIDPRRTATCDLADLHLAIAPGSDAFVFNGLLAYLEQNDHLNAGFIAQHTQGFDTAMAEARALTDVELTQTIAVSALKLHTFYQWFAETEKTISFYSMGINQSATGTDKCNAIINCHLATGRIGKAGMGAFSITGQPNAMGGREVGGLANMLAAHMDYSVENTATVSEFWNTKNLSQTPGLNAVDLFEAVADGRIKAIWIMGTNPVVSMPNADRVRAALQSCDTVIVSDCMADTDTTATANILLPATGWGEKSGTVTNSERRISRQRALIHPVGQAKSDWWIISQVGQAMGFNDAFDYHSPRDIFIEHAQLSAFKNTGNRLFNISTLSHLSEQQYNQLEPIQWPVTPLKPKGTARLFEDRLFFTPSKKANFVVISPQLPQLHTPNNDFPLTLNTGRIRDQWHTMSRTGRSSTLLSHISQPFVSMHPDTATNTGLIDGDLVQVFTQRGSITVVAAVDTGMGEDQIFVPIHWNDQYASNARVDSLVAPITDEISGQPEFKYSRAAMVKVDTPVWATLVSHNKLDCTKFIHWSAAPLDQGRGFIYHISIKSNFNWPDFITAKRITEQGPAQAYEQFFDRQNGDQRLICYSSQRIEFAVFSHQDRKMLPDNLWMCALMSEPVAKTYWPLLSGNASATGKLICSCFKVSEQDIQAAIDNGVNSAAALGQQLKCGTNCGSCIPELNSLLANSRTVSSN*
>megahit_11363_13924-14943
MRVYYDRDCDVNLIKAKNVVIIGYGSQGHAHAANLRDSGVKNVRIALREDSSSVSKAKDAGYEVMNVSDAAKWADVMMMATPDELQSEIWENSLKDNMKAGSALGFAHGLNIHFGLIEPRNDIDIFMLAPKGPGHTVRSEYLRGGGVPSLVAVSQDASSNALDIGLSYGCATGGGRAGIIETTFKEECETDLFGEQVVLCGGLSELITAGFETLVEAGYAPEMAYFECLHEVKLIVDLMYEGGLANMRYSISNTAEYGDYVTGKRIITDETRKEMKRILEDIQSGKFTRNWMLECKVNQPGFKATRRRAAEHQLEEVGSKLRAMMPWIAEQKLVDKDKN*
>megahit_11387_1792-3501
MVQSINRNSYASMYGPTIGDKIRLADTELFIEIEKDYTSYGEEVKFGGGKVIRDGMGQSQISNAKGAVDTVITNAVILDHWGIVKADIGIKNGYIFKIGKAGNPDVQSNIDIIIGPGTEVIAGEGKIVTAGGIDAHIHFISPQQIEEALCSGITTMLGGGTGPAEGTNATTCTPGPWHISKMLQAADAFPVNLGFFGKGNASKPEALIEQVEAGVCGLKLHEDWGTTPSAIDTCLNIAEKYDIQVAIHTDTLNESGFVENTTKAFKGRCIHAFHTEGAGGGHAPDIIKLVGEKNVLPSSTNPTRPYTINTIDEHLDMLMVCHHLDPRIPEDLAFAESRIRAETIAAEDILHDLGAFSMIASDSQAMGRVGEVIIRTWQTAAKMKIQRGSLPEDNKGNDNFRCKRYIAKYTINPAIAHGISNKVGSLQENKLADIVIWEPAFFGVKPEKIIKGGAINYSLMGDPNASIPTPQPVHYRPMFGQFGRALFDTSITFVSQISKDNSIQDQLGLNKLIEPVIGTRNISKDSMLLNNYTPVIQVDSETYEVRADGVLLTCEPAEVLPMAQRYFLY*
>megahit_11387_3504-3818
MKPGEYILLEQEIILNADSSSNQLVIENTGDRPIQVGSHFHFYEVNEFLNFDREKAYGKRLNIASGTAIRFEPGQAREVELIPYAGSRIVYGFNSLINNNLKKV*
>megahit_11387_3820-4128
MKLTPREKDKLLISVAAEVARKRLKRGVKLNYPEVIAIISDYVVEGARDGRRVSDLMSAGAEIITKDQVMEGVDSMIKDIQVEATFPDGTKLVTVHNPIKGK*
>megahit_11387_9179-10456
MKKLKILTTVLVITIISSISLAADTIKVGVLHSLSGTMAISETTLKDTVLMMIEEQNKKGGLLGKKLEAVVVDPASDWPLFAEKTRELLQVHNVDVIFGCWTSVSRKSVLPVIEELNGLLFYPVQYEGEESSKNVFYTGAAPNQQAIPAVNYFMNELGVERWVLAGTDYVYPRTTNKILKEYLMSKGVAEEDIMVNYTPFGHSDWQTIVANIKVFGSTGKKTGVISTINGDANVPFYKELGNVGIDATDIPVIAFSVGEEELAGLDTGPLVGHLAAWNYFMSSESEENDAFITAWHKFTGNNNRVTNDPMEATVIGFNMWAKAVEISGTTDVDTVRPAMYGLTIPNLTGGIAVMNTNHHLTKPVLIGEILDDGQFEIVYETPAGVIGDAWTDFLPESANLVADWTSPISCGNYNIKTGKCSGQNY*
>megahit_11460_3375-4577
MVSADISWVLTSTALVLLMTLPGLALFYGGLVRSSNILSVLIQCFAIACLSSIIWLVAGYSIAFSGDGAYIGDLAKIFLKGVGTDTEAGNLPENVFFMFQMTFAVITPALIVGAYVERIKFSAVLWISGLWLLLVYAPVTHWIWGGGWLAKMGVQDFAGGLVVHLNCGMAALVIAKMLGSRKGFPNEVKPPHSPVLVFIGAAMLWVGWFGFNGGSALAANGAAGMAITVTHISAATAALTWMTIEWMSHGKPTLVGIATGAIAGLATITPASGFVGPVGALIIGVLAGVVCYKMCGIIKNKWKIDDALDVMAVHGIGGVLGILLTAPLGSFAFGGLGLSEKTIGNQFIIQLIGVIAVGLWCLVITWLITLLVKKTIGLRVTEDEEIEGLDTSIHGEKGYN*
>megahit_11691_809-1813
MNRYYDKDADLNIIKSMKVAIVGYGSQGHAHANNLKDSGVEVVVALRAGSASASKASASGLNVKSVEDATAWADLVMILAPDEFQGTIYAENIEPNLKQGATVAFAHGFNIHYGQISPRSDLDVIMIAPKAPGHTVRSEFVKGGGIPDLIAISQDASGKAKETALSYASAIGGGRTGILETSFREETETDLFGEQVVLCGGTTSLVQAAFETLVEAGYEPEMAYFECLHELKLIVDLMYEGGIANMRYSISNTAEYGDVTRGPRIITSDTKAEMKKILTEIQDGTFAKEFVANVGELPARREVQREHQIEKVGESLRSMMPWINKNKIVDQAKN*
>megahit_11694_23042-24259
MENSILEIQFAIDTFYFLMMGALVMWMAAGFSMLEAGMVRSKNTAEILTKNIGLYAIACTTYMIYGYDVMYGGGVMLEGIEVVAKDATYAAPSDFFFQVVFVATAMSIVSGAVAERMKLFAFFAFAVIFTGVIYPMEGAWTWNGASVFGLYTLGDLGFSDFAGSGIVHMAGAAAALAGVLVLGARKGKYNKDGSSNAIPGANMPLATLGTFILWLGWFGFNGGSVLAMASKESANAVAMVFLNTNAAAAGGVIAALILVKLVWGKADLTMALNGALAGLVAITAGPDTPTALEATLIGAVGGIIVVYSITTLDRVFKIDDPVGAISVHGVVGLWGLLAVPLTNSGVSFTGQLAGAGTIFVWVFGTSLVLWLILKAIMGIRISEEEEYAGADIVECGLEAYPEFTK*
>megahit_11694_29881-31155
MKKLLSLLALMPMVVFAEGLNGANTSWILTSTALVLLMTLPGLALFYGGLVRSKNILSILMQCFSIAGIVSILWLVAGYSIAFAPGNEYFGSLSKFMLAGVMEGSLSGDIPESLFVLFQMTFAIITPALIVGGFAERMKFSAVLLFSSIWLIVVYAPITHWVWGGGWLGEMGLLDFAGGTVVHITAGVAALVAAIVIGPRNGFPKKPMPPHNMTMTITGAAMLWVGWFGFNGGSALAANGDAAMAMLVTHISAAAGAITWMFYEWVKFGKPTALGAVTGLVAGLGTITPASGFVGPAGALVIGIVAGIVCFNAVILIKQKWKIDDSLDVFPVHGVGGIIGTLMAAVFASDQLGIFSGQGLAEGMTIMSQLEVQAIGVIATFAYTAVATYIILKVVDMITGLRVSAEEEQQGLDITSHEERGYDL*
>megahit_11731_44316-45791
MSTNYFNTLPLRRQLDELGTCRFMDASEFANGVNAAKGLKIVIVGCGAQGLNQGLNMRDSGLDVSYTLRAAAIQEKRQSFLNATENGFEVGTYEEMLPTADIVMNLAPDKQHTKVVATVIPHMKEGATFCYAHGFNIVEEGTQIRTDLTVIMVAPKSPGSEVREEYKRGFGVPTLIACHVENDPSGDGIELAKALAVAQGGDKAGILESSFVAEVKSDLMGEQTILCGLLQAGSILCFEKMKSDGIDPKWAVKFIQNGWEVITEALKHGGITNMMDRLSNPAKLEAFQLSEELKEIMRDLFYKHMDDIISGDFSSTMMADWANDDLNLLGWRRDTGETEFEKTEGEGEISEQEFFDKGILMIAMVRAGVELAFEAMVEAGIEPESAYYESLHETPLIANTIARKKLYEMNRVISDTAEYGCYLFSHAAVPLLQEFMTTVDTRVIGKGLGETDGSVDNQTLVQVNAIIRNHDVEEIGIYLREAMGAMKPITA*
>megahit_11756_100-1371
MVFLSGGTLFAAEEASQIDTGNTAWMIMATVLVLMMTLPGLALFYGGLVRAKNLLSVLMHCYAIAALASVMWVLFLYTMAFDNQGGDWVGGFAKAFMEGLDGKDWKENFDFPETVFVMFQMTFAIITPGLIVGAFVERMKFAAVMVFTALWLVLVYAPTVYWVWGGGIMMQWGAIDLAGGIVVHATAGVSALVLAKMIGPRKGFPKHLHPPHSPGLVMIGASLLWVGWFGFNAGSQGGANEAAGMTMLVTHISAATAALVWCIVERLQTGKTGVVGIATGMVAGLATITPASGNVGPMGALVIGASAGVICYFMCGVVRHRLKIDDSLDVFAVHGVGGVLGTIMVSFLGLKRFGGTGINKDSVMEQLLVQVKSVGITVVWSALATVIIVVIIKKTVGLRVTEENEFEGLDSAEHGEAAYNFDS*
>megahit_11756_1562-3118
MRKLTHKMTTVWLLTLAVLLTSLDRASAAMDYETLLAKTKEFVAATDKVTAGNEGKDEADQADLPEWASYVTDDADAAWATITDALGDEENSEANTEALTSLSGDENQAIYDNVWANTSALTPWLVHNIWVLIAAFLVFIMHLGFCTLESGLCQKKNTVNILFKNCWIIATGILTYYFWGFNAHYPGDFNGFFAAGSAASYGPSELLVKATNIYNESYTWWTDFIFQAMFAATAATIVSGAVAERVKLPAFMIFAVLLVGIAYPWAGSWHWGGGFLAGMGFADFAGSTVVHAFGGFAALACVIVLGPRAGKYTANGVRPILGHSMPLAAIGVFLLFFGWFGFNGGSVLAAEPHLVSLVITTTALAAVGGAVGSIALGWILLKKPDLSMALNGFLAGLVSITAGPDVIETTMSIFVGMIGGALVVVSILFFDKIKIDDPVGAISVHGICGIWGTLAVAFFGGGSLVAQATGIVTVCAFAFIFSFIVFYILKVTIGIRVDSEEEAEGLDVAEHGSPAYAD*
>megahit_11975_1895-2899
MPVTIYYDDDADLSLLKDKTVAILGYGSQGHAQAQNLKDSGCNVVVGQRKGSPNYDLAVSHGFDPMTAADAAKAGDLINILLPDEVQGDVFKADVLPNLQPGNLLMCSHGFNIHFGQITPPEGVDAALVAPKGPGHLVRSEYEKGGGVPSLIAMYPGSSDSSKQLALAYAKGIGGTRGGVIETTFAEETETDLFGEQVVLCGGVSALVKAGFETLVEAGYQPEMAYFECMHELKLIVDLFYQGGLNYMRYSVSNTAEYGDYTRGPRIVGPEVKVEMKKILEEIQSGEFARDWLLENKVNQASFKATRRRERGHQIEEVGAQLRSMMTWIDSKEV*
>megahit_11990_24590-26008
MNLELPSVGARQFSFVRLIVMATLILFLPTMMQTGLAAEGDAELSQVSAPVEAPAVSTLDTGDTAWILVATALVLFMNIPGLALFYGGLVRTKNVLSVLMQCLALTALITIIWLGFGYSLAFDTTGMVEGTVNLNSFIGGTSKAFLAGVTGDTMWGTIPEPLFFAFQMTFAIITPALIVGAFAERMKFSAMLWFSGIWLIVVYLPICHMTWGGAGGLFADWGVFDFAGGIVVHITAGAAALVACIVIGPRTGFPKSIMAPHSVTLTVVGTAMLWVGWFGFNAGSALGANGSAAMTLVATHVSAAAATLTWMGIEWVKNGKPSVLGAATGAIAGLAAVTPASGFIGPIGGLGIGIASGFICFWAATSLKNKFGYDDSLDVVGVHGVGGLVGTLLAAVFAAEMFGGTQDSDYSIVSQFKVQAGAALITTIYTLIATYVVIKIVDATIGLRVTEQDELSGLDLALHNEVGYNMNE*
>megahit_12002_17164-18669
MRSVLGLFRKLLFLLALVPLLAQPAFVLAQDDAEQADGAVVSAPAEGESPDDVTDAGEEGSGETEGEEAPAEEVAELSGAKVAWMLTSSALVLMMTAPGLALFYGGLVRKKNILGVMMQCMFLMGLMTVVWGIVGYSLAFGGDNPYVGNFDNFMMDGIIADADDVLGKELTDAESAAVKAKWANESIFFVFQGMFFIITPALICGAFAERMKFSTMCVFSVLWGLLVYCPVCHWVWSRSGWLCEANKAALFPALDFAGGTVVHISSGVSALLCALLIGKRIGYPQEPMPPHNLTYTCIGAALLWVGWFGFNAGSAGDANAAAVNAFVATHMCAAAGVLGWSAIEWLKHGKPSILGACSGAVAGLVCITPACGSCTAVSAIPMGIIAGVVCYFACAKLKQKFGYDDSLDAFGVHGVGGTVGALLTGVFATTSLADHGGLLEGNAYQMVPQIVSIVATAAFALIVTFIILKVLDAVMGLRVSQDEEVQGLDVSQHGEVGYNFV*
>megahit_12114_2078-4393
MPPEVVDKTELDDLELPVEFELPVVSESRLPSFMHQRDGHLTRELLLEPGGFGLGQVPAKSKPDATTTMVCGYCSTGCGLNIHLKDGAAVSLTPTTEYPVNLGMACPKGWEALTVLDSPDRATQPLLKDASGKQTPTDWDTALTTFTDRFKKIQQRHGTESVAFLSTGQIPTEEMALLGALTKFGMGILHGDGNTRQCMATSVVAYKQAFGFDAPPYTYQDFEESDVIVLIGSNLCIAHPIMWERVMRNPHSPEIIVIDPRMTETAMQATQHVPLAPKSDQSLLYGIAKILIDNDWVDDSFIEQSTNGLAEFAGFVEQFTLDRVSAETGLASEQIERLAEIIHAGKRVSFWWTMGVNQSYQGVRTAQAIINLALMTGSIGRPGTGANSITGQCNAMGSRLFSNTTNLLGGHDFASDAHREKVASILDIDSEQIPREPSWAYHEIIEGILRGKIKGLWVVCTNPAHSWINQTQCRDILERLDFLVVQDMYHTTETAKMADLVLPAAGWGEKEGTFINSERRIGVLKKVRKAPGEALSDFSIFRLIAEYWGVGKMFEKWSSPEAVFQILKRLSAGQPCDITGVEDYRMLDMMGGVQWPFAISVGPVPTGHSSDTRPVGTGPTSNERRLFEDGRFYHADGRAKFLFEDPRPMPEPPSTQFPLVLLTGRGTASQWHTQTRTSKSSVLRKLYPAKLYVEINPIDARKRGIKPQDTVIVMSQRGRVRASAFVTPNVQPGQLFLPMHYEEVNQLTDAVFDPYSKQPSYKACAAQVLHG*
>megahit_12213_2478-4010
MTSLLSTRPGGTRLWSVALALLTISAITFAPMTTVVAQGEATLTEEVSAEAPAEEAAPVEEVLVEETAPVEAEEEAAPTVESLAAAVAENGENSNILWTCLAAFLVFFMQAGFAMVEAGFTRAKNACNILMKNLMDFSIGSLAFWALGFGVMFGITDGFIGTNLFFFDASSESAAAAEFSSVGFGWAFLLFQTVFAATAATIVSGAMAERTKFVGYLAYSIGICVIVYPIFGSWCWNGLVGGTGAGWLEGMGFLDFAGSTVVHSIGGWAALAGAIVIGARKGKFSKEGKPQPIPGHNIPMAGLGVFILWLGWFGFNAGSTTAVGADMAYIAVTTNLSACSGAVAAMIMSWILFKKPDTSFALNGALAGLVAITAGCDIMSPAMAAVTGAIGGVLVVFSCLFIEKIGIDDPVGAVSVHGVCGAWGTLAIGLLSSEASMGQLITQAIGVGAAFAWAFPVSFILFSVIKATIGLRATEEEETVGLDVSEHGMAAYGGNSMLPEPTPATATTSV*
>megahit_12572_10203-11501
MNLLNVRILGFLIAGLIFGVSGNAQAAEASLNGGNTAWILTSTALVLFMTLPGLALFYAGLVQSKNVLSVMMHCFAIACMASVLWLVGVYSLAFDEGNVLVGGLGKVMLSGVGRDTLSGDIPESAFFMFQMTFAIITPALIVGAYVERIKFSAVLLFSGLWLIVVYAPVCHWVWGGGWLAEMGVLDFAGGLVVHATAGTAAIVVVKALGNRAGFPTHLRPPHNPGMTMIGAAMLWVGWFGFNGGSALAADGNAGMAILVTHMSAAMGALVWVVIEWMKFGKPSLVGIVTGMVAGLATITPASGFVGPLGGLCIGLAGGVVCYYAVNIMKNKFNIDDSLDVFAVHGVGGILGILMVSVFVSEELGGAGFAEGMTISSQFGVQALAVVATVVWTVIFSCIIIKFTQAVCGLRVNDDQITEGLDLAEHGERAYTL*
>megahit_12642_2593-3612
MRVYYDRDADVNLIKDKNIAIAGYGSQGHAHALNLRDSGAKNVVIVLREGSASAAKAEAEGFKVMSAGDAAKAADVFMFLTPDETQAALYNDHVHANLKPGAAIAFAHGLNVHFGLIEPRADIDVFMIAPKGPGHTVRGEYVRGAGVPCLIAVDQDSSGNVKEVGISYAAAIGGGRAGIVETTFKEECETDLFGEQAVLCGGLTHLIMAGYETLVEAGYAPEMAYFECCHEVKLIVDLIYEGGIANMRYSVSNTAEYGDYQTGPRIITDDTKAAMKEVLADIQSGRFTRDWMLENQSGLANFKANRRNSSEHGVEKIGAKLRAMMPWISENALVNKEKN*
>megahit_12736_2923-3543
MPLATLGTFVLWFGWFGFNGGSQLALGSVADATAMSIVYVNTNIGAAGGVVAAMVLTQLLYKKVDLSIALNGALAGLVAITAGPDLTNHATSMIIGAIGGALVVISVPLLDKLKIDDVVGAISVHLVAGIWGTLCVGIFGVSTVSTQLIGIVSIGAFVVVASSIVWVILKATVGIRIDEEDEANGSDMAECGMEAYPEFGRGSQSF*
>megahit_12777_2221-3507
MKKTLKALANAGAVAATLVYGGAVQAADTIKVGVLHSLSGTMAISETTLKDTVLMMIDDVNKKGGLLGKKLEAVVVDPASNWPLFAEKTRELIEKEKVDVIFGCWTSVSRKSVLPVIEELNGMLFYPVQYEGEESSRNVFYTGAAPNQQAIPAVEYLMGEEGGEAKRWVLLGTDYVYPRTTNKILRAFLHSKGVKDADIMENYTPFGHSDWQTIVADVKKFASAGKKTAVISTINGDANVPFYKELGNQGIKAEDIPVVAFSVGEEELAGLDTKPLVGHLAAWNYFMSEESPENAAFIKKWHTFIKDDKRPTNDPMEATYLGFKMWTQAVQQAGTTNIDAVRQAMYGQKVNNLTGGVAVMNANHHLSKPVLIGEIQADGQIETVSRTDDVVVGDAWSNFIPESAKLTADWTFPWVCGNCEKPLHLSMK*
>megahit_12926_15138-16139
MAIKIFKENDVDLNLIKSKTVAIIGYGNQARAQALNLKESGVSNIIIGLRKSSHSLPKAKEEGFEVKRLEEVANMADVIMMLAPDETHGQIYENYLKSNMKVGAALGFSHGFSIRFGLVKPRIDIDVIMIAPKGPGHTLRQLYLKGLGMPSLIGVEQDFTSHAEAIALSYAGGIGSHKAGILKSSFAEECESDLFSEQTILCGGVPALIKAGFETLVEEGFSPEVAYIECLHEVKQIADLLWEGGFEKMASSISNTAEYGGYLAGETIVTNEVKAIMKRNLKAVRAGNFAKAFMKDVENESQDLKARRIKEINHPIEGAGKIVRGMMPWLGKN*
>megahit_13065_6731-8944
MNHHLNDLMLQRNGPLTNLLKRTPGNFGIGQVPTDTAPTSTTSIVCGYCSTGCNLEAHLIDGQAVGLTPSVSNVVNIGMACPKGWEALTPLAASDRAAHPQLRKHRGKTAKQISWSKAAATFCERFKEIQKQHGDESVAFISTGQIPSEEMALLGSFARFGMNIQHGDGNTRQCMATSVVAYKESFGFDAPPYTYQDFEESDLIILIGSNLCIAHPVMWQRIMKNPHNPETIVIDPRNTETAAAATQHIPLQPKSDLLLFYSIAHVLIRNNWINKEFITAHTSGFDDFAVHVSTFSPDRAARDTGIAAQTIEALAEKIHRGLRVSFWWTMGVNQSYQGVRTAQAIINLALMTGNIGKPGTGANSITGQCNAMGSRLFSNTTNLIGGHQFSDPQDRSKVATALQIPTNVIPSTTSLAYHEILDQILNEKIKGLWIIATNPAHSWINQKMCRDILSRLDFLVVQDMYDNTDTAKLADLILPAAAWGEKEGTFINSERRVGLVKQVSRAPGEALSDFRIVKLLAKYWGCHELFSHWETPQDVFQSIKEATRDQPCDMTGIRDYQHLEQTGGIQWPFPDEGPPLLDRQRRLFADGMFYHDDGRARFIFDTPQPLPEPPSSKYPLLLITGRGTSAQWHTNTRTSKSPALRQLYPQNVYVEVNSSDAAKYKLQPEQQIIVESQRGKLLATVAISHNIGPGQVFIPMHYVETNRLTRAHFDPHSKQPSYKDCAVRLRYADYRDH*
>megahit_13067_8963-9985
MRVYYDRDADVNIIKGKKVAVIGYGSQGHAHILNMRDSGVADVAVGLREDSSSRAKAEGEGLKVMNPAEASAWADVVMMLTPDELQGDIYRADIEPNLKEGGALAFAHGLNIHFNLIEARKDLDIFMVAPKGPGHTVRSEYDRGAGVPCLVAVAQDASGDAMDIALSYASSIGGGRAGIIETTFREECETDLFGEQAVLCGGLSHLIRAGYETLVEAGYAPEMAYFECLHEVKLIVDLMYEGGMADMRYSVSNTAEYGDYVSGPRVITDDTKAEMKKILTDIQEGRFVRDWMSECQAGQPSFKATRRNWSEHGIEEVGERLRAMMPWIGGDKALVDKSRN*
>megahit_13105_5934-7148
MAGNDVFFVLMGAIMVLAMHAGFAFLEVGTVRKKNQVNALVKIMVDFAGSTLAYFFIGYSVAYGVDFLSGAPIISGDTGGEYAPQGYDLVKFFFLLTFAAAIPAIISGGIAERARFYPQLFATIILVAVVYPFFEGLVWNGNFGFQDFMEANFGAPFNDFAGSIVVHAMGGWIALAAVIMLGARSGRYRKDGSLQAMPPSSIPWLALGAWILSVGWFGFNVMSAQGVEGVTGLVAVNSLMAMVGGILSALVVSKNDPGFVHNGALAGLVAVCAGSNVMHPIGAAITGVLAGAIFVWGFNQCQNKWKIDDVLGVWPLHGMCGLLGGILCGVFGLEALGGMGGVTFLSQLVGSLAGVVVALVGGFTVYGLLKATIGIRLTEEEEFNGADLSIHQISANPEDGVQIR*
>megahit_13265_7666-8970
MSAIRKFKKIGILTLTGLLVSTSTVFAADTPKLDTGDTAWMLTSTVLVLMMTIPGLALFYGGMVRKKNVLSTVMQSFAVTCLMTVLWMVIGYSLAFTDGGSANAFVGGLSNMFLADMKIDTLNGTIPDSVFMTFQMTFAIITPALITGAFADRMKFSSMLVFLGAWMILVYAPITHWVWGGGFLADEGVLDFAGGTVVHINAGIAGLVTAIVIGKRKGYRTENMAPHNLVLSVIGASLLWIGWFGFNAGSAVGANATAGMAMAVTQICAAAAGLSWMFAEWIYRGKPSVLGIISGAISGLVCITPAAGFVGPTGALIMGLIAGVGCFWGATFLKQMLNYDDSLDAFGVHGVGGIIGALLTGVFAVEAIGGTPGLLEGNAAQVWIQFIGIVSTIAYCAIATFIILKVVQGIMGLRVDEEAEVEGLDINLHGETVQ*
>megahit_13343_4629-5168
THDIGLAYASAIGGGRAGVIGTTFKEECETDLFGEQAVLCGGLTSLIQAGFDTLVEAGYAPEMAYFECVHEVKLIVDLIYEGGLANMRYSISNTAEYGDYTSGPRVIDAGVKERMKGILEDIQRGKFVRDWMLENEAGCPSFKAQRKASEANHIEDVSQRLRDMMPWITENALVNKAKN*
>megahit_13399_457-1053
MMTMKKTLLGTLTGVCFMMAVTLLPVETLHAQDAPPAVIAVEAETVEKTFSELGGDSGDTAWMIVATVLVLFMTFPGLALFYGGLVRAKNILSILVQCFAVGCLMSILWLAYGYSLAYGEGNAFIGNLDKMFLQGVGVNTIDGTIPESVFFTFQMTFAIITPALIVGAFAERMKFSSVLVFCSRFRMYQYGIWSGVAD*
>megahit_13399_1032-1817
MVWGGGLISGWSAMDFAGGTVVHINAGVAGLVTCILLGKRKSYGASSMYPHSVPMTLIGASMLWVGWFGFNAGSELAADGTAGMALLVTQIAAATAAFTWMIVEWIVAKKPTAVGIATGAVAGLVAITPASGSAGPMGALIIGFASAVICYLCATSLKKALGYDDSLDVFGVHGIGGIVGAVLTGVCAAESLGGSGLELPSMSAQVFVQIKSVVVTIIWSAVVSVAAYYIASALTGGCRVSEDEEVQGLDLNSHGESGYNS*
>megahit_14108_5185-6477
MSLFLTLFQETPVTEAAQVLEQVNGDMGMLWMLIAGILVFLMQAGFTLVESGMTRSKNAVNIAMKNLLDICVGSITFWLVGYSLMYGDTSNGWFFWSGLFQGEGADLFFQTMFAATTATIVSGAIAGRTKYSTYIIFSLVMTAIIYPISGGWQWQGEGWLTKLGFIDFAGSSIVHSVGGWAALVAAFMVGPRIGKYVDGKVFEIPGHNQILATLGVFILWFGWFGFNGGSQLAWGGADATAASNVVLITNLAAAAGGLGALITTWIWYGKPNLAQTLNGTLAGLVSITAGCGNMSAGGAVLAGLIGGILVVFSIEFIEKKLKIDDAIGAASVHGVAGVWGTIVIGLWGIDGDAGIGLFNGGGAAQLGTQAIGALAYGVWAVGLSFIVLGILKATMGLRVTKDVEIEGLDISEHGSIAYPGKRQREIEGDK*
>megahit_14286_1510-2730
MIKNEIKTTCTYCGVGCGLIVKKDINNKVFVEGDKEHPVNKGMLCSKGMNLHYVANDTSDRILYPEMRWSRSHPRERVSWDTALDRAASVFKSIIKKHGSDSVAFYVSGQSLTEEYYIANKLTKGFLGTNNIDTNSRLCMSSAVVGYKKTFGEDSVPISYEDIELADTFLITGANPAWCHPILFRRIEKRKEENPNVKIIVIDPRRTDSANFADLHLQLTPGTDVILYNAIGRCLYKSGLIDEDFIKKHTQGFDGYKKIIFETSLKQASKVCGVSQDDIKKAAEIIGVSKGFISMWAMGLNQSVIGTDKNTSLLNLSLITGQVGKPGSGPFSLTGQPNAMGGREVGGMANLLAVHKDLQNEEHRREVAQFWGVDKISPKPGLTATEMFSALESGKLKAVWIVCTNP*
>megahit_14286_2731-4452
MSLPNSHQIEKAMANSKFVVVQEISHKSDTVKYADLVLPAAAWLEKEGTMTNSERRISYLPKEIEAPGEARPDVEIFCDFAQKMGFRGFNYNSASEIYDEYASMTKGTNIDVSFLNYDRLKTEGTFQWPVNEYRHKGTPRLFEDKKFYTPSQKAIFNVPSTIENTSVKTNDQFPLILTTGRVRDQWHTMTKTGKVSRLKTHYPKPVLEINPIDAYLNNISDGDITEIKSTNGLVRVRAKITNAIKEGVVFLPMHWGKVLQSNLNRANNLTNTHVDPVSKEPDFKFTSIAVSKYKKQKEKIIIAGAGAAAFRFLQNYRDYNEVDDIHVFSKEENLFYNRVLLPEYITEELTWEQLLKIKNAELNNLNIKIHAETIIEKIDKEKKIVVDSNGETHTFDKLILATGSRAFIPKDVQIDLPGRFTMRNKIDADKFKKYLDETGLPPEEQHVVIVGGGLLGLELAAAMKHKNVKITIIQRASRLMERQLDKISSKLLSIDVQERGIQIYFDNEVSTVFDDEETGELTINLKSGKYITANAIVYAIGTRPNIEISKNNGIICGRGVMVNQHLQSSCPISF
>megahit_14310_2-655
KNNGIICGRGVKVNQHLQSSCPDIFAIGEIAEFNDQLFGITSAAEEQAGILANFIAGDISEAYKGSVLMNILKFNDLNLCSIGEIKVPENDPSYEEIIFTDISKRYYKKCIVKDDLLVGAVLMGDKNEFAEFKTMIESKIEMSDKRDTLLRGASNDTPVLGKLICSCSQVGEGNIEEAIQKGCTNFTELCNKTGAGLGCGSCKTEVREILNNAKVGV*
>megahit_14428_1247-1675
MKKIISIVFLGLLMFSFTKKENSYIEIDQDSKFTESIKRGKEVYTDMCISCHMANGEGLPKIYPPLAKADYLMEKREASISAIKYGLKGKIVVNGITYKNMMSRLGLLDDEVADVMNYITNSWGNKNQNMITVEEVKAVSKK*
>megahit_14676_3-1259
DLRSGKLESESPAHGTLATTCTPGPWHIGRMLQAMDGVVMNIGLAGKGNASQPGALIEMVNGGACALKLHEDWGTTPAAIDCCLSVADDMDVQVMIHTDTLNESGFVEHTLGAMKGRTIHAFHTEGAGGGHAPDIIKICGEEHVLPSSTNPTRPFTVNTLEEHLDMLMVCHHLDKSIPEDVAFAESRIRRETIAAEDILHDIGAFSIIASDSQAMGRVGEVLIRTWQTADKMRKQRGRLPEETGDNDNFRVKRYIAKYTINPAIAHGVSREVGSIEVGKKADLVLWNPAFFGVKPEMVLMSGMIVVAQMGDPNASIPTPQPVYTRPMFGAYGSALQHCAVTFISEAAQSNGLRDSLGLRKQTIAVQNTRNIGKSDLIHNSATPKVEVNPETYEVRADGELLTCAPAETVPMAQRYFMF*
>megahit_14842_1065-1499
MANYFNTLPLREQLAELAKCRFMHTAEFADGVDALKGKKLVVIGCGAQGLNQGLNLRDSGLDVSYALRPEAIAQKRQSWKNATENGFTVGTYEELIPTADLVLNLTPDKQHSAVVTAVMPLMKKDACLSYSHGFNIVEEGMKIRE
>megahit_14843_342746-343948
MESSNSATDVLFILLGAIMVLAMHGGFAFLEVGTVRKKNQVNALVKILCDFSISTIAYFFVGYAVAYGTDFLVGANTLSQNGGYGLVKFFFLLTFAAAIPAIISGGIAERARFYPQLFASAVIVGVVYPFFEGIIWNGNFGFQDWLQDSYGAPMRDFAGSVVVHAMGGWIALAAVLLLGSRKGRYQKNGGVASHPPSSIPFLALGAWMLTVGWFGFNVMSAQTVDGISGLVAINSLMAMVGGTLAALVVGRNDPGFVHNGPLAGLVAVCAGSDIMHPLGALVTGLIAGALFVSLFTATQNRWKIDDVLGVWPLHGLCGAWGGIAAGIFGLESLGGMGGVSFVSQLIGTVAGILVALVGGFVVYGAIKAMVGIRLSEEEEYMGADLAIHKVSASPDNESSW*
>megahit_14844_43030-44184
MVTKRLFACVVSALLMAGCGADNEPNDGRKVVNIGHVGPLTGPSSHVGKDNERGAGLAVDEANQSSVVIGGEAIKFRLISEDDEANPQKATVVAQRLVDADVAGVVGHLNSGTTIPASTRYYEAGIPQISPSATAIKYTRQGYETAYRVMANDEQQGKVLGDYAVKTLGAKGIAIIDDRSAYGAGLADEFESAVKQAGGKILAREFTDITKVDFTAILTKIKGIDADLIFYGGMDAQAGPMMKQMKNLGLTAIFLGGDGIRTRQFTVLSGAESEGVYASTPGLPLEQMAGGTEFREKYKQVYREDIQLYAPYAYDATSVMIDAMKRANSVDPATYLPFLRSTDFKGVTGRIRFDERGDLKGGGISLYRVTNGAWKYIETIGGGE*
>megahit_14844_127457-128617
MCKAQRLSRFWILSFLCLFFSGCGEDSETVKITFIGPLTGGVSAGGLGGRNSADLAISLRNQAPDTKYKYELVSLDDECKPNIGVQVATKAAANKDIVAGVTHYCSAVAMGTVDVYHKFNLPVIVWGAVLPDITYGNDYLEIHRVNGTMINQNTVAAEFMRSQNFSKWAVIHDTTDYGKGHFKYFQIALSKSEGTILGTFGVNPDQQDFTAELTKIKALNPEVIYFGGLAPTGVRIRAQMDKLGMTQVFQGTSGIVSDAFIDGVGDLSEGVLAFREGAPTEKLPGGKMFMEAYEARNFNEPAEAYGAFAFAATNLIIDVIEQVGPDRRLIRDELNATQGHQSIVGPVTFDDHGQNTIAVITKYVVQDGEWVVWEDSEYASGKRFLK*
>megahit_14844_250902-252194
MLKKLLFWATTLGLTTAAGPSFAEDTLSAGDTSWMIVATVLVIMMSIPGLALFYGGLVRTKNMLSVLMQVFAIVALMSILWAIAGYSLAFTEGPFNSIIGGFDKLFLAGITPDTLSGTIPEYVFVTFQLTFACITPALIIGAFAERIKFSAVLWFSALWLFVSYIPICHMVWGGGYLGSKGALDFAGGTVVHINAAIAGLVICLVLGKRLGYGKEAMPPHNLPFTMVGAALLWVGWFGFNVGSELAADGTAGLVLLTTQLCAAASVLGWLFIEWITRGKPTMLGGASGAVAGLVAITPACAFVGPMGAIVLGLITGVVCFFACTKIKSAFGYDDSLDVFGVHGIGGIIGAIGAGILCAPEFGGVGYGEGVTMGSQVAIQVEGVVITILWSGIASFILIKIIDAVIGIRPTEDAEREGLDATSHGEAAYHN*
>megahit_14849_31711-32727
MKVFYDKDANLRLIKGKKVTILGYGSQGHAHALNLKDSGVTVTVGVRKGGGSWTKAKKAGFTVKEMGAAVKGADVVMLLLPDENIAEVFENDVQPNIKKGAAVGFAHGFNVHFGQVNPDKNVDVIMVAPKAPGHTVRSTYAQGGGVPCLIAIHQDASGKAKDVSLSYAAAIGGGKAGIIETNFREETETDLFGEQVVLCGGATALIQAGFEVLVEAGYAPEMAYFECLHELKLIVDLIYEGGIANMRYSISNNAEYGDITRGPRIINEESKNEMRRILKEIQTGVYAQEFLLENQTRNTKLTSIRRISGEHQIEEVGSKLRAMMPWIKANRLVDKSKN*
>megahit_14850_8959-10341
MIFFIMARFVLCTLSAVQDLKLILIISVAGVRKHFFNYRLRIIRMNRKQFIKTVIGATLGISSAFAMTAQAEETIKVGILHSLSGTMAISETALKNTALMTIEEINANGGLLGKQLEPVVVDPASNWPLFAEKARQLITQDEVDVVFGCWTSVSRKSVLPVFEELNNLLFYPVQYEGEELSQNVFYTGAAPNQQAIPAVEYLMSEEGGGAKRWYLLGTDYVYPRTTNKILRAFLISKGVEESDIEEVYTPFGHSDYQTIVADIKKFSAGGKTAVVSTINGDSNVPFYKELGNAGLKATDVPVVAFSVGEEELRGIDTKPLLGHLAAWNYFMSVKGKQNRSFTKMYKAWAKKNGVPNLDTVVTNDPMEATYVGIKMWAQAVEQAGTTDVDAVRDAMGGQTFKAPSGFTLTMDATNHHLHKPVMIGEILPNGQFQVVWSTKTPIRAQPWSPFITGNESKQGL*
>megahit_14850_15577-15879
MNLTPREKDKLLIFTASLLAERRLKKGLLLNYPEAVAYISAEIMEGAREGRTVADLMSYGATLLARSQVMEGVPEMIPEIQVEATFPDGTKLVTVHQPIV*
>megahit_14850_15890-16198
MIPGEIETLEGDIEINQNRTLVTIVVCNAGDRPIQVGSHYHFYETNSALKFDREPSRGFRLNVAAGTAVRFEPGQKRTVELVAFGGDRKVFGFRGLVMGDLT*
>megahit_14850_16195-17901
MTNKIDRRAYAEMFGPTVGDRVRLADTDLWIEVEEDKTIPGEEVKFGGGKVIRDGMGQGQRPADAVADTVITNALIVDHTGIIKADIAIKDGRISGIGKAGNPDVQPGVDIVIGAATEIIAGEGSIVTAGGVDAHIHFICPQQIEEALSSGITTMLGGGTGPATGTNATTCTPGPWHISRMLQSADAFPMNLGFMGKGNASLPLPLEEQIAAGAMGLKLHEDWGTTPASIDNCLTVADALDVQVAIHTDTLNESGFVEDTLAAFKDRVIHTYHTEGAGGGHAPDIIKACGFANVLPSSTNPTRPYTVNTIDEHLDMLMVCHHLDPAIAEDVAFAESRIRRETIAAEDVLHDLGAFSMIASDSQAMGRVGEVICRTWQTAHKMKVQRGPLPEDSDRSDNFRVKRYVSKYTINPAITHGVAHEVGSIEVGKLADIVLWKPAFFGVKPSMILKGGVIAMSLMGDPNASIPTPQPVHYRYMFGAYGGSMSHSSVTFVSQAAIDSNVRGQLNLNKRLVPVRNTRTISKASMILNTLQPKIEVDPQNYHVYADGELLTCEPATVLPLAQRYFLF*
>megahit_14875_167991-169013
MKKTVFFGALTAAGLVAGLASAGTLEDVKARGTLNCGVSTGVPGFAEPDANGKWQGFDIAVCRAVAAAVLGDNNAIEFVPTTGKTRFTSLASGEIDMLARNTTWTLSRDVDLKFDFVGVNYYDGQGFMVKASTGITSASSPEIDGVTVCIQTGTTSELNLSDHFRSIGMSYEPLPVESGSEAVANYMAGTCDMFTTDRSALAARRATQEVPTDHVVLPEIISKEPLGPLVRHGDNEWGDVVRWTLNALITAEEFGVTAANAEKLSAGTENAEINRLLGSEGTMGEMLGLDADWAKRAIMSEGNYGEIFEANIGADTIIGLPRGVNAMWTNGGLIYSPPFR*
>megahit_14877_99953-100975
MRVYYDRDCDVNMIKNKKVAILGYGSQGHAHALNLRDSGAKNLVVALRPGSASTAKAEGEGLKVMEISEAAAWCDVIMFTMPDELQAETYKKYVHDNIREGAAIAFAHGLNVHFGLIEPKAGVDVIMMAPKGPGHTVRGEYTKGGGVPCLVAVDNDASGKALEIGLSYCSAIGGGRSGIIETNFREECETDLFGEQAVLCGGLVELIRMGFETLVEAGYAPEMAYFECLHEVKLIVDLIYEGGIANMNYSISNTAEYGEYVSGPRILPYDETKAKMKAVLADIQNGKFVRDFMLENAVGQPSFKATRRINDEHQIEATGEKLRGMMPWISAGKMVDKTKN*
>megahit_14879_59232-60419
MNAADTAWIIVATALVLFMTIPGLALFYGGLVRARNVLSVFMQCFGIACLMSVLWLTLGYSIAFGDGNTGLWGGLSHILLVGVDATSIRSGTTLPEVLFFAFQMTFAIITPALIVGAYVERVGFGFVMTFSGLWMLFCYAPVVHWVWGGGFLADGGIFGAVGLKDFAGGVVVHETAGLAALVVAFLLGPRQNKNTPPHNPGFVMLGAAMLWVGWFGFNGGSQLAADGNAAMAIAVTHISAATASLSWALWEKFKYGKSSLVGMVTGTIAGLASITPASGFVGPVEALVIGAIAGILCQEAVNYVRNILKIDDTLDVFAVHGIGGIFGTIMIASFGKADWIPQIGSLAIVGLFTLIVTLILVKFTALLTVLRVSEEDESIGLDVSAHGERAYDHTS*
>megahit_14884_41438-42787
MTLGKRMKMQKFTKLGLVTVLLTLPQMTIAQDVDTTPSNADIGYIFTTFMFLVTGFLVFFMAAGFAMLEAGLVRGKNVAMQLTKNVALFSLAALFYYILGYNLMYPGDAWTIQGILGSFSVTELEAVGLAETETDLSYASVGSDFFFQLMFCAATASIVSGAVAERIKLWPFLVFVIVLTSVIYPIQASWKWGAGFLDEMGFLDFAGSTVVHSVGGWAALTGAIILGPRLGKYKDGKVNPMPGSNLALATLGTFILWLGWFGFNGGSQLYMDTAGNVADISRIFANTNTAAAAGAVAALILTQLLYTKPDLTMILNGALAGLVSITAEPLTPSLFEATLIGAVGGLIVVFAVPMLDKLKIDDVVGAIPVHLFAGIWGTIAVVFTNGDASLGTQITSIIVVGGFVVLASSAVWLFLKATTGLRVSEEAETLGLDRSELGMEAYPDFSKIS*
>megahit_14975_219025-220443
MTRSTTTLWSRRAGRSRVHKVGFGLFGIVAAIALTATPAMAQELTPAEYNAALLTSLWLILAGCLVFLMQAGFALVEAGMTRAKNIGNIMAKNLADMAIGALAFWAVGFGFAFGSDGGSLIGTDSFFLSGMSESFVDGDVLATPSFFFFQVVFAATAVTIASGAMAERTKFSAYLLFSLVMSGFIYPVVVHMFWQGDGILSDLSIGDARFSDFAGSSIVHSAGGWAALMGAVFLGPRIGKYGPDGKPRAIPGHNVGFAVVGVFVLWFGWFGFNAGSELAMDNWVAHCIMTTLLAGSAGVVGAGAAIWRKTGAMDVGMAGNGALAGLVSITAGTGTMSFAGSVAVGFIGGVIVVYSVLFIERRGIDDPVGAVSVHGVCGAWGTLAIGFFARHDDAFLGRDDAGLFYGGGFDQLLVQAIGVVIVAVWVLGTTAILFKVLKSTVGLRVSAEEELAGLDVAEHGSPGYGPEPVLVG*
>megahit_14976_95118-96356
MDSGDLSWMLMSTALVVFMVPGLALFYGGMVRSRNVLNMLMMNMYCIGAVPIVWVLVSYSLGNSHDGEGFLGGDWIGNLDLVGLRGMAGDTEALVFVAFLMTFAAITPALISGAVADRLKFSAWVVFVPVWLVLVYSPVTYWVYSGWQHGNGALDFAGGTAIHVNAGVAALAFVLVLGRRRGWPTEAMPPHNMPMVMIGTAILWFGWFGFNAGSAGAANGQAVQALLNTFLAASAGMIGWMATEKVRDGHTTSLGAASGVVAALVAITPAAGYVGGLAGILFGLMAGCICYLALSLKTRFGFDDSLDVVAIHGVGGILGGLMLGLFADASAIPGGGFDDGLFFGGGIELFLDQAVAIGSVVVFSFVVTFAIVKVIDLVIGLRVDEETEIVGLDQTIHAESAYNEGPKGSVVA*
>megahit_14977_19345-20376
MANIYYESDADRSAIAERRVAILGYGSQGHAHALNLKESGIDVCVGLRDGSSSAAKASEAGLVVRSLADASAWADVVMILLPDTDQAAVYEEHIAPNLQAGDALAFAHGFNIRFDLIQPPADVDVIMIAPKGPGHLVRRTYVEGGGVPCLIAVEQDPSGGAKALALAYADGLGGARAGVIETTFTEECETDLFGEQVVLCGGVTELVRSAFDILVDAGYQPEICYFECLHELKLIVDLMYEQGIGGMRFSVSDTAEYGDLSRGPRVIDDSVRATMREILSEIQSGQFAEEWVAEAHSGRENFYRLEAEGREHRIEKVGSDLRAMMPWISAGKVSVQDASGGQG*
>megahit_15072_42859-44334
MSNNYFNTLPLREQLAELGKCRFMHLAEFTDGVDALKGKKIVVIGCGAQGLNQGLNLRDSGLDVSYTLRSAAIEQKRQSWKNATENGFTVGTYEELLPTADVVLNLTPDKQHTPVVNAIMPLMKHGACLSYSHGFNIVEEGMQIRDDITVIMVAPKCPGSEVRAEYVRGFGVPTLIAVHEDNDPNGDGLALAKAYAVGTGGHKAGVLMSSFIAEVKSDLMGEQTILCGMLQTGSLLCFDKMIEEGIDPGYASKLIQYGWETTTEALKYGGVTNMLDRLSNPAKIRAFDLAEQMKDIMRPLYKKHQDDIMNGTFSKTMMADWANDDAELLGWRADTAETAFEKTAAADVEISEQEYFDNGILMVAMVKAGVELAFETMTAAGIIADSAYYESLHETPLIANTVARKKLYEMNATISDTAEYGCYLYNHACVPLLGDFMKDIRSDVIGKGLDLDDTGVDNARLIEVNEAIRNHPVEQIGGVLRGYMADMKQII*
>megahit_15099_27022-28227
MSGDTAWIMTSAALVLLMVPGLALFYGGMVRSKNVLNMLNMNFYCLGIVPIIWAVVGMSVANGDGERQWLGFFEFGEVWMRQPEGAAPRDMATWAFLLTFAVITPALISGAVADRMKFSAWMIFVPVWSILVYSPVGFWIYGGWAHALPAYDTAGGTAIHINAGAAALAMVIVLGKRRNWTKEAWPPHNLPFVLLGTGMLWFGWFGFNSGAQAFAPQALANTFLAGAAGMMAWLIMEMIRHGKPTTLGMCSGVVAGLVAITPAATFVGTMSAIVFGLVAGVLCFFAIQLKEKFGYDDSLDVVGIHMVGGIIGGLLIGIFASNEAFGGADSFALEASGTLLRNQFISIVVVLVYSFTATFIIAKVLDATIGLRVSEEAEQQGLDTSEHAETAYLQGGSFERS*
>megahit_15115_19324-20739
MKRKFLITAFGAAMFGLLPTAPALAQEMSEAELVQATLDNIWVFVAGILVFLMQAGFGLVEAGLTRAKNVANIMAKNMADMVIGALAFWAVGYGIAFGDGRWVGSDSFFLSGIGDGSFDGGYSGYTPFFFQVVFAAAAVTIASGAMAGRTKITGYLIFSAVMTAFIYPVVVHMFWQGDGILNRITVGDAAFSDFAGSSIVHSAGGWAALMGAYFLGPRIGKYGKDGKPRAIPGHNIAFTVIGVFVLWFGWFGFNAGSELAADSVVMRVGVTTMLSAAAGGFMACLVMWMKVGFFDVAMTANGILAGLVSITAGTGTMTPFGAVITGAIGGVIVVFSVLFFDRIRIDDPVGAISVHGICGVWGTLAIGLFAKWDDAFLGRDDAGLFYGGGFSQLVMQLIGVVIIAAWVLSTTGLLFFTLKKTNMLRVTPEEEIAGLDVSEHGSAGYGLETAFAGSFAGSGSPSKRAQTAGDS*
>megahit_15368_2398-3750
MISRKKYNLFHNRRTFFVLFSILVVFIAFFNNEIDIEIDTSNINSGDTAWMIIASAFVLLMTPGLAFFYGGMVNKKNIISTMLQSFIALGIISVFWVFIGFSLSFGDSIYGLGIIGDPLQYLNFKGVLSKNESIPFLLFAIFQLKFAVITPALVSGSFSERIRFRSYILFMVLFCLFIYCPLAHMTWASDGLFANLGDKLGWEGYQGLSVLDFAGGTVVHMSAGIAALCGAFFLGKRRKDPSDSNNIKPANIPFVILGTSLLWFGWFGFNAGSSLGANIDAVIAFANTNIASATSMITWVFYDRFLNRKISAIGACIGAIVGLVAITPAAGFVTIGHSAFIGFTAAIISNIVMSTMKKSKIDDTLDVFASHGVGGITGMILTSVFANKVGLIYGNHETFILHIIALIIVVLFVSIGSYLLYYIVDIILPLRVREDQEKRGLDLSQHGESL*
>megahit_15573_3-737
MPLRTVERALRFRRPRERLCRRPGLAVVLGSALWLXXXXQFEGYVKVGLLHSRTGTMAISENTVAEAELLAIHEINAAGGLSIQGKRLAIIAIEEDGASDWPTFARRAEKLIDQDKVAVVFGGWTSASRKAMLPIFEEKNHLLFYPIQYEGQECSRNVFYAGATPNQQIEPALDWLFENRGKSLFLVGSDYVYPRTANSIINAKATESGAKIVGEVYLPLGSNDVAPVVEAIEKAFPRGGIVINT
>megahit_15641_47-1348
MEMEIMIKRTLRTLGIALLAIPLFATLGSAADTIKVGVLHSLSGTMAISETTLKDTVLMLIDEQNKKGGLLGKKLEAVVVDPASDWPLFAEKARQLIELDKVDVVFGCWTSVSRKSVLPVFEELNGLLFYPVQYEGEESSKNVFYTGAAPNQQAIPAVDYLMNELGVKRWVLAGTDYVYPRTTNKILESYLKSKGVKDKDIMINYTPFGHSDWQSIVSDIKKFGSEGKKSAVVSTINGDANVPFYKELGNQGVSADEIPVVAFSVGEEELSGIDTKPLVGHLAAWNYFMSVDAKINEEFIASWHKFIKDKKRVTNDPMEAHYIGFKMWAKAVEKAGTTDATAVQKAIIGVETPNLSGGVSKMLPNHHITKPVLIGEIQDDGQFAIVSETDELVPGDAWSDFLPESKVVKADWTDRLGCGNYNTKTKKCSGQNF*
>megahit_15884_1-1263
MVCTGLVFIMHLGFAMLETGLARAKNTTNILFKNVFIVCAGLITYYVIGFNLMYPGEFNGFLGFAGFGLGAGFDAGAQTAGYADGGYTYWTDFIFQAMFAATAATIVSGAVAERIKLPSFMVFSVFFVGLVYTIAGSWKWGGGFLDSLGFYDFAGSTLVHSVGGWGALVGAIILGPRLGKYGKDGRINPLPGSSLPSATMGAFLLWLGWFGFNGGSVLSANPELTSLVLVTTCLAAAAGGLGAMLAYAFVSSKPDLSMALNGILAGLVGITAGADVMTPNTAVLIGLVAGGIVVFSVMAFDKIKIDDPVGAISVHLVCGIWGTLAVGLFSTNPEHAFLTQLAGVACYGIFTVICATSLFMAIKATMGLRVSEEEEIEGLDLGEHGMHAWDVHVGGNQFDAPSYETSAKEHVPAGTLATES*
>megahit_16033_960-2081
MRSDASDDIEKNEQHRTATRHHNKKSQKEETTPMALNIYYDKDADLGRLEGKTVAIIGYGSQGHAHAQNLHASGVKVIVGLRKDSASWSKAEGAGLEVSTVADAASRSEIIMLTLPDELAADVYASEVAANLEAGNYLCVAHGFNLHFGAIEPPENIGVFMVAPKGPGHTVRDHYEAGKGVPCLVAVQQDPTGDTLQIALAYASAIGGGRAGIIETTFKEETETDLFGEQAVLCGGMTALMKAGFETLVEAGYAPEMAYFECIHEVKLIVDLIYQDGIANMRYSVSNTAEYGDFVSGPRVIDADTKARMKDILTDIQTGEFAKRFILENKSGGIAFKAMRRHAAEHQVEEVGARLRGLMPWLKERQLVDRAKN*
>megahit_16083_1706-2296
IVINTLNGDSNVSFFQKLKEAGIDQQHGFTIISFSIAEEEVVAIGPEYLEGTYAVWNFSNGMDTDAARSFAKAFTEMHGVHRVTSDPAESAYVMVNLWALAAEKAGTTEVLQVRDALIGVTFEGPAGLVEVGKNHHLSKTALIGQVLRDGSFEILESKGVIQPLPWSSLLPEXXXXSRGYRCNWSLDRPDAGKFKQ*
>megahit_16281_367-1656
MPIRKLRALRALLPSLALTLFAKTASAEDTINSGDTAWMITATLLVLLMTLPGLALFYGGLVRTKNVLSVLMQCLISAGMIGVMWVVVGYSLAFGEGNQFIGDLSMLGLQGITPDSVSGTIPTYVFVMFQGMFAIITPALMLGAFAERMRFSVYTAFILIWVFVVYIPLCHMVWGGGFIATQMEALDFAGGLVVHMSSGFSALVAAIYLGPRRGYTKDPMHPNNLPLTVIGASLLWVGWFGFNAGSQLAADGTAGLAFITTQTAAATTTLVWIMIEWLHRGKPTVLGAATGAVAGLVAITPACAFVTPMGAIAVGVGAGVICYGAVTLLKPMLGYDDSLDVFGVHGVGGAWGALATGLFIADFALPEGVTQAEQIMRQLVSIGFTAVFACTATIAILFLMKLVVGDLRVSEEDESEGLDLSQHSESAYS*
>megahit_16635_5098-6300
VEAGLTRAKNVGNIMAKNLADMAIGAMAFFIVGWTVAYGTSESKWWGGLNDFFFKDSADPSAIFDTSAGLTPATGFFFQVVFAATAVTIASGAMAERTKFSTYLIFSAVMTALIYPVVVHWTWGGGLIAQIEIGGRVYSDFAGSTIVHLTGAVAALVGAAMLGPRLGKYGPDGKARALPGHNIGFAVIGVFILWFGWFGFNAGSELVADAVVPFLAMNTMMAASAGVIGASAIIWMKTGIADVAMAGNGALAGLVSITASVGTVEPWAAVVIGFTGGLIVVFAVLFFDSIKIDDPVGAISVHGVCGIWGTLSVGLFARYDDAFLGAENVGLFYGGGVSQLLVQAVMILIVVAWVGTTSFVLFSILKRTIGLRVDAEEEITGLDVAEHGSAGYGLETLGLS*
>megahit_16670_2414-3682
MKLSRKLTMTLAALLSFTLLAAACGDDAEEASTDADFIVVDEGEQVQIRSLNAITGDVAFLGVPNQNAVEAAIADYGDINGFEVNMGQGLDDLCSADGGQAAAQTIVADAQIAGVIGTSCSGAATAAAPLIAEAGIVMISGSNTSPALTSDLLGTAGENYNAGYYRTAHNDLYQGAAMADFVYNDLGYTTAAAMHDGDPYTQGLAQAFSDAFEALGGTMTGFTGVNKEDTDMVPVLTEIAAGAPEALFFPIFQPAGDFVADQAHGVAGLENVQLLAADGLLNSDYLALSQSEGMYFSGPDVRFGQNKNESTGKTAAEVLADYEANHGEAPSAPFWGHSYDATAMLLDAIKNSSSVNDAGQLVIDKAAVRTYLTAIRGYSGVIGTINCDDFGDCGSQKITVVLNTDSSDPAAGMSNVVFEYAP*
>megahit_16691_1815-2570
MIEEGIDPGYASKLIQYGWETTTEALKYGGVTNMMDRLSNPAKIRAFDLAEQMKDIMRSLYKKHQDDIMNGTFSKTMMADWANDDAELLGWRAETAETAFEKTAAADVEISEQEYFDNGILMVAMVKAGVELAFETMTAAGIIADSAYYESLHETPLIANTVARKKLYEMNATISDTAEYGCYLYNHACVPLLGDFMKDITSDVIGKGLQLSDTGVDNARLIEVNEAIRSHPVEQIGGVLRGYMADMKQII*
>megahit_17345_1-804
TKDGFVATSIEEASKADLVIVALPDEVQGEIYKKNIEKNLKSGATLGFIHGFAIHYKHIIPPTGIGVVMVAPKGPGITVRNSFLKEKGVLALFAVHSENTTNTARDLALGWAHGIGSARIGILESTFKDETETDLFGEQAIIVGGLVALIKASYETLVTAGYPPELAYIECCHEVKQVADIIHERGIATMMDAISNTAEIGAYEAMEKLDDSHLRNHLRTLLTNVQDGTFAKRLVNNEIENKREELSKHKIEQVGKQIRSIMHQDVD*
>megahit_17570_158584-159585
MTTMFFESDINTQALENLCVAMIGYGSQGRGQAMNLRDSGINVVVGLREGGKSWTQAESEGWTPLSMEEATKQADVVCMMCPDMAQPQVYRDIVAPHLKPGSTILFSHGFCIHYGAITVTPENNVVMLAPKGPGGMVRRQYEEGSGVPGLVAVHQDATGNAMEIALAYGWAIGAARAGIIKTSFPEETETDLFGEQVVLCGGLTELITAGWETLVEAGYQPDVAYFECLHEVKLIVDLIYEGGIARMHEFISDTAAYGDLVSGKRIITDETRANMKAVLKDIQDGTFAKQWQEEAASGSANFKRMVAEDIAHPIEATGQALRKQFSWLPQNQS*
>megahit_17595_37433-38956
MHNSLFSIKHSSIAVGVILFLTCIHLDQSNLVLAQDGVAEIFTSTDVIVDEPESGSITTDELSYVFNNAIIFLCAVLVLFMQAGFSMVEVGLNSSKNVVNILFKNLMDLSIGALLFFTIGFALMYPASYGEVNNPYFSFGGFGLYGASDGDALSPYADWFFQAMFAATAATIVSGAVAGRMRFGGYLIFSAVITALVYPISGYWKWGGGWLTQFGEMTADGSYPMAFQDFAGSVVVHAVGGFAGLAGALVLGPRIGRFSKEGKPQPMPGHNMTFAALGVFILWVGWYGFNPGSQLAFGTAADIDATVYIAVTTTLSAAAGAIVATFISWIWLGKPDISIGLNGALGGLVGITAGPDCFTPWWSMVIGACAGALVVAGVRLLDRLNIDDPVGAWPVHGLCGIWGCLAIGFIPNAHLESGATTFLIQAIGTVAIVAWAFLTMYALFSILKFAGILRVSESEELQGLDMSEHGMSAYPSELPGTMGAVPVTCTALTSEPTQVVANLAGAE*
>megahit_18010_1693-3006
MNYFKSKYGFSLFNFKFLVLAFLLFVVSATAQAADTIKVGVLHSLSGTMAISETSLKDVALMAIEEINAKGGLLGKKIEPVVVDPASDWPLFAEKARELIQKHKVAVTFGCWTSVSRKSVLPVFEELNGLLFYPVQYEGEESSYNIFYTGAAPNQQAIPAVEYLMSDDGGGAKRWVLLGTDYVYPRTTNKILNYFLKSKGVAKKDIMETYTPFGHSDYQTIVADIKKFAAGKPTAVVSTINGDSNVPFYKELGNQGLKAEDIPVVAFSVGEEELRGIDAKPLVGHLAAWNYFMSVKTPENKAFIKKWNAYVKKNKLPGGSKRVTNDPMEATYIGIKMWAQAVEQAGTTDIDAVRQAIGGQTVNSPSGFKITMDAKNHHLHKPVVIGEIQADGQFEVVWKTDGPIRAQAWSPFIPESSKKVADWTYPWVCGNCTKAKF*
>megahit_18029_1-1554
IRDGMGQSQRTSKESVDVVITNALILDHWGIVKADIGIKSGRIVGIGKSGNPDIQPDVDIIIGPGTEAIAGEGLITTAGAIDAHIHFICPQQVDEALMSGVTTMLGGGTGPAAGTNATTCTPGPWNIQRMYQAVEELPMNFGLMGKGNASLPAALEEQVVAGAMGLKLHEDWGTTPASIDNCLNVADNYDVQVAIHTDTLNESGFVENTLAAFKGRAIHTYHTEGAGGGHAPDIIKACGVANVLPSSTNPTRPYTVNTIDEHLDMLMVCHHLDPKIPEDVAFAESRIRRETIAAEDILHDLGAFSMIASDSQAMGRVGEVICRTWQTAHKMKVQRGPLSPDTSDNDNFRAKRYVAKYTINPAITHGISHEVGSIEVGKLADIVLWKPAFFGAKPALIIKGGMIVAAPMGDPNASIPTPQPVHYRPMFGALGGARSETCVSFVSKAASETGMSEKLKLNKRLVAVRDTRSVTKKDLIHNNYLPKIEVDSQTYEVRADGELLTCEPAIELPLAQRYFLF*
>megahit_18215_2012-2539
KHHDNFRAKRYIAKYTINPAISHGIAHEVGSIEAGKLADIVLWKPAFFGAKPAMMIKGGMIVAAPMGDPNASIPTPQPVHYRHMFGALGGARHETCVSFVSQVACDDGIGQRLKLNKNIIAVKNTRQIKKKDLVHNNYQPKIEVDSQTYEVRADGELLTCEPAKILPLAQRYFLF*
>megahit_18243_920-2233
MEFLKSQRGTFAVTIKSIILASLLFAIAVQAQAAETIKVGVLHSLSGTMAISETSLKDVALMTIEEINAKGGVLGKKLEAVVVDPASDWPLFAEKARELIQKQKVAVTFGCWTSVSRKSVLPVFEELNGLLFYPVQYEGEESSYNVFYTGAAPNQQAIPAVEYLMSEDGGGAKRFVLLGTDYVYPRTTNKILNYFLKSKGISEKDIMETYTPFGHSDYQTIVANIKKFAAGKPTAVISTINGDSNVPFYKELANQGLKAEDIPVVAFSVGEEELRGIDAKPLVGHLAAWNYFMSIETPENKAFIKKWNAYVKKHKLPGGSKRVTNDPMEATYIGIKMWAQAVEQAGTTNIDAVRQAIGGQTVQSPSGFKITMDAKNHHLHKPVVIGEIQKDGQFDIVWKTDGPIRAQAWSPFIPDSAEKKADWSYPWVCGNCKKAKF*
>megahit_18249_784-2097
MNYFKSKHTFSLLNLKFLVLAFLLFVVSSTVQAADTIKVGVLHSLSGTMAISETSLKDVALMAIEEINAKGGLLGKKIEPVVVDPASDWPLFAEKARELIQKHKVAVTFGCWTSVSRKSVLPVFEELNGLLFYPVQYEGEESSYNIFYTGAAPNQQAIPAVEYLMSEDGGGAKRWVLLGTDYVYPRTTNKILNYFLKSKGVAKKDIMETYTPFGHSDYQTIVADIKKFAAGKPTAVVSTINGDSNVPFYKELGNQGLKAEDIPVVAFSVGEEELRGIDAKPLVGHLAAWNYFMSVKTPENKAFIKKWNAYVKKNKLPGGSKRVTNDPMEATYIGIKMWAQAVEQAGTTDIDAVRQAIGGQTVDSPSGFKITMDAKNHHLHKPVVIGEIQADGQFEVVWKTDGPIRAQAWSPFIPESSKKVADWTYPWVCGNCTKAKF*
>megahit_18432_1105-1521
MPSIYYDRDADIKILKNKTIAIIGYGSQGHAHARNLHDSGLKVVVGLRRESTFWKRAQKDGLKVMTVAEASKIATIIMILIPDDKQRSMYDNDIAPHLKKGDAIAFGHGFNIHFGQVVPPSTVDVFMVAPKGPGHLVRR
>megahit_18452_55890-56909
MRVYYDRDADVNLIKSKKVVIVGYGSQGHAHAMNLRDSGVPDVVVALRPDSGSVQKAEGAGFKVMSPSDAAKWADVVMVLAPDEIQGDLYADELAPNMKPGAAIAFAHGLNIHFNLIEARTDLDVFMIAPKGPGHTVRSEYERGAGVPCLLAVDQDSSGNAHEVGLSYGCAIGGGRAGIIETTFKEECETDLFGEQAVLCGGLTSLIQAGYETLVEAGYAPEMAYFECVHEVKLIVDLIYEGGMANMRYSVSNTAEFGDYVSGPRVVTDATKLEMKAILKDIQTGVFVTNFVNECKAGQPRLKAERRISGEHGLEEVGGRLRAMMPWIAENAMVDKSKN*
>megahit_18491_15171-16478
MFKLHLSKVARFVAYFAIFMTARPVFAADELNSGDTAWILTSTALVLFMTLPGLALFYGGLVRSSSVLSVLMHCFAICCVSSILWLVAGYSLAFGDGGGANAIIGGLDKAFLMGVGPDSLSGTIPETVFFMFQMTFAIITPALIVGAYPERVKFSSVLFFSAVWLMIVYVPVTHWVWGGGWLADMGVMDFAGGIVVHVTAGVSALVFAHCLGARRGFPSTLRPPHNPGLTMAGAAMLWVGWFGFNAGSALTAGGGAGMAMTVTHISAAAASLSWAAMEWAKFGKPSLIGIVTGMVAGLATVTPASGFIGPMGGLILGLVSGVVCQWMTMFIKQNMKIDDSLDVFAVHGVGGIIGTLCVAFLATSTFQGLGLSDGATVGSQIWVQFIGVAAVAAWSALATFIILKVSDALFGLRVPEEEEIEGLDITAHGERSYEL*
>megahit_18496_7738-9450
MPARIQRAAYADMFGPTTGDKVRLADTELFIEVEKDFTTYGEEVKFGGGKVIRDGMGQSQTTRKNGAVDTVITNALIIDHWGIVKADVGLKDGRIVGIGKAGNPDTQSGINIIIGPGTEAIAAEGKILTAGGLDVHIHFICPQQIDEALMSGITTMLGGGTGPATGTNATTCTPGAWHIGRMIQAADGFPMNMAFAGKGNASQPAALVEQVLGGAAALKLHEDWGTTPAAIDCCLGVADDMDVQVMIHTDTLNESGFVENTIDAFKGRTIHAFHTEGAGGGHAPDIIKICGEPNVIPSSTNPTRPFTVNTLEEHLDMLMVCHHLDPNIPEDVAFAESRIRKETIAAEDILHDLGAFSIIASDSQAMGRVGEVLIRTWQTADKMKRQRGRLTEETGENDNVRVKRYITKYTINAAIAQGLSQHVGSVETGKRADLVLWSPAFFGVKPDMVMIGGTIAAAAMGDPNASIPTPQPVHFRPMFGAFGKSLTASGVTFVSQAALDANLGDTLGAAKQMLAVQNTRSGIGKAAMIHNNAMPDIEVDPETYEVRADGELLTCEPAEVLPMAQRYFLF*
>megahit_18496_9454-9771
MIPGEIIAADGEIELNAGQPTITLTVANTGDRPVQVGSHYHFHETNEALAFDRNQARGWRLDIAAGTAVRFEPGQKRDVTLVPYGGARAVHGFNQKIMGSLDEEA*
>megahit_18496_9784-10086
MNLTPREKDKLLIAMAAIVARRRLERGVKLNHPEAIALISDYIVEGARDGRRVSDLMEAGAHVITRNQVMEGIAEMIHDVQVEATFPDGVKLVTVHEPIR*
>megahit_18496_15267-16556
MTPKFKSAVAAAALTASVFTAHTALAVDTIKVGILHSLSGTMAISETTLKDVMLMLIEDQNKKGGVLGKKLEPVVVDPASNWPLFAEKARELLQVHKVDVVFGNWTSVSRKSVLPVFEELNGILFYPVQYEGEESSKNVFYTGAAPNQQAIPAVDYLMKNEKVERWVLAGTDYVYPRTTNKILETYLKAKGVAADDIMVNYTPFGHSDWQTIVANIKKFGSAGKKTAVVSTINGDANVPFYKELGNQGVKAEDIPVVAFSVGEEELAGLDTKPLVGHLAAWNYFMSIDTPSNDEFIEKWQKFIKDDKRVTNDPMEAHYIGFQMWVKAVENANSTETDDVLDAIVGVTVPNLTGGYSAMMPNHHITKPVLIGEIQEDGQFETVWRTPGLVAGDAWSDFLPGSKDLIADWRKPLGCGNYNVKANRCGGQGS*
>megahit_18706_353-1657
MSGKGKARGPAIFAFGTLILSSTTALAQGEATLDTGDTAWMLTSTVLVLLMTIPGLALFYGGMVRRKNVLATVMQSFALTCMITVLWMVAGYSLAFQDGGALNAYVGGMERFFLSGLMADSLSGTIPESVFMTFQLTFAIITPALICGAFADRMKFSAMLVFLGVWSLVIYSPICHWVWGGGFLADDGVLDFAGGTVVHINAGVAGLVAALVLGKRRGYGSENMAPHNLVISVIGASLLWVGWFGFNAGSAGGANTTAGMAMAVTQVAAAAAALSWMFIEWVVRGKPSVLGIISGAVAGLVAITPASGYVAPGGALIIGLIAGGACYWGATSLKRMAGYDDSLDAFGVHGIGGIVGGILTGVFAVEAIGGTPGLLEGNAKQVLTQIWGIGVTMAYCAIGTFAILKVIDATIGLRVSDETEVNGLDIDLHGETVR*
>megahit_18741_4972-5196
AESLGGVGHPLDLGIAGSFTVQITGVVAVALWAGVGSFIILKLVGLLTGGLRVDKEEEIEGLDITSHGERAYDL*
>megahit_18890_1444-2781
MSRQKTRYSAVGASIATMILAAASPALAQTAEAATTETQYIFNTLSFLMHGFLVMWMAAGFAMLESGLVRSKNTATICLKNIALYSVAGIMYYVVGYNLMYSGVDGGYIGSFLPWAADNADALAGNFEAGYAAESDWFFQMVFVATTASIVSGTVAERIKLWPFLLFTVFLTAIIYPIQGSWQWGGGWLSEMGFADFAGSTLVHSCGGWAALTGAIILGARKGKYGPNGRVNPMPGANMPLATIGTFILWLGWFGFNGGSQLAMGSAADVIAISTIYVNTNLAAAGGIIAAMALTQMLYKKVDLSLALNGAIAGLVSITAGPDTPSPLMAIMIGAVGGILVVIIVPLLDKLRIDDVVGAISAHLVAGIWGTIAVPLTNSDASLGTQLIGIVSIGAFVVLASSIFWLILKYTMGIRSSEEGEDIGLDRAELGMEAYPEFGRGSPMA*
>megahit_18921_2174-2680
LGAGRAGVIETTFREECETDLFGEQAVLCGGLTSLIQAGFETLVDAGYAPEMAYFECVHEVKLIVDLIYEGGIANMRYSISNTAEYGDYVSGPRIIDQKVRENMKKVLADIQTGRFTRDWMLENRAGQPSFKAMRRLSGEQDLEKVGERLRAMMPWIAANRLVDKSKN*
>megahit_18925_1-336
MRVHYDHDADVNLIKGKKVGICGYGSQGHAHALNLRDSGVKELAVALRAGSPSAAKAEAENLKVMSVADCAAWADVLMVLTPDEGQADLYNDEIRDNLKEGAAIAFAHGLSV
>megahit_19104_28033-29325
MKNLIKKVLTIAGLSLLAFNGSAQAEVSEETAYVFNTFSFLVHGFLVMLMALGFTCLEAGLVRAKNTATICLKNLALYSLAGIMFYLVGYGLMYNDVNGYIGSAALWNPETTVDPADGYSKMSDWFFQMVFCATAMSIVSGTIAERIKLVPFLIFAIFLTGIIYPIQGSWTWGGGWLSEMGFSDFAGSTIVHSVGGWAALTGALIIGPRIGKYGPNGEVNAIPGSNLPLATIGTFILWFGWFGFNGGSQLALGTAADAAAIANVYVNTNMAACAGLVAALALSMLLYKKTDLTFVLNGALAGLVAITAGPDVATPLQAMIIGAIGGVLTTLAIPLLDKIGIDDVVGAISVHLVSGIWGTLAVAIPGLNGSGDIGTQVIGILAIGIFTVILSGIGWFVLKAIYGLRPSEEEENIGLDISELGMDSYPEFKK*
>megahit_19106_25973-26281
MYEGGINNMNYSISNTAEYGGYVSGPAVVGNQSKEAMKKVLENIQSGKFVKDWMNENKSGSNKEFHSMRKESSDHQIEKVGGELRNMMSWLGENKLVDKDKN*
>megahit_19166_2476-3687
MLDTGNTAWILTSTALVLFMTLPGLALFYAGLVKSKNILSVLMQCIAIACLASLIWLGVGYSMAFSDGSPWVGGLQKAFLSGVERDSLSGDIPETVFFMFQMTFAIITPALMVGAYVERIKFSAVLLFSGLWLIAVYAPVTHWIWGGGWLAEKGILDYAGGLVVHLTAGISALVLAAALGPRKGFPNQIDPPHNPALVMIGASMLWVGWFGFNAGSALAANEDAGMAMLVTHISAATASLVWMTIDWIKFGKPTLIGLVTGTIAGLASITPASGFVGPIGGLVIGLSAGIVCYILVSFIKTSLRIDDSLDVFAVHGAGGVLGIILVSFLADTRFGGVGYAEGMDSVSQLSVQGIGIAAVFAWSVIASIIIIIIVKATTGLRIDPSFEEEGLDISSHGETNYRP*
>megahit_19892_199-894
MMLTPTELERLTLHTAAELARKRRARGVKLNLPEAQALLCDEMLEAARDGQSLADVMAFGSTILTSDDVMPDVPGMLGLLSVEAMFEDGAKTVTIWQPIRPGKEPVPVRPAPGEILVAEGEIELNAAGAKSAIRVLNTGDRAVHVASHFHFFEANKELEFDREAAFGKRLDLPAGATARFDPGEHNEVTLTEIAGTGEITGLNRLTEGSIHDPAVKAAALERARTRGFKGA*
>megahit_19892_199-894
MMLTPTELERLTLHTAAELARKRRARGVKLNLPEAQALLCDEMLEAARDGQSLADVMAFGSTILTSDDVMPDVPGMLGLLSVEAMFEDGAKTVTIWQPIRPGKEPVPVRPAPGEILVAEGEIELNAAGAKSAIRVLNTGDRAVHVASHFHFFEANKELEFDREAAFGKRLDLPAGATARFDPGEHNEVTLTEIAGTGEITGLNRLTEGSIHDPAVKAAALERARTRGFKGA*
>megahit_19892_199-894
MMLTPTELERLTLHTAAELARKRRARGVKLNLPEAQALLCDEMLEAARDGQSLADVMAFGSTILTSDDVMPDVPGMLGLLSVEAMFEDGAKTVTIWQPIRPGKEPVPVRPAPGEILVAEGEIELNAAGAKSAIRVLNTGDRAVHVASHFHFFEANKELEFDREAAFGKRLDLPAGATARFDPGEHNEVTLTEIAGTGEITGLNRLTEGSIHDPAVKAAALERARTRGFKGA*
>megahit_19892_199-894
MMLTPTELERLTLHTAAELARKRRARGVKLNLPEAQALLCDEMLEAARDGQSLADVMAFGSTILTSDDVMPDVPGMLGLLSVEAMFEDGAKTVTIWQPIRPGKEPVPVRPAPGEILVAEGEIELNAAGAKSAIRVLNTGDRAVHVASHFHFFEANKELEFDREAAFGKRLDLPAGATARFDPGEHNEVTLTEIAGTGEITGLNRLTEGSIHDPAVKAAALERARTRGFKGA*
>megahit_19892_898-2607
MSTMSRARYAEMFGPTTGDRIRLGDTSLLARIEHDHETYGEEGITGVGKSLRDGNGIDGSKTLADGALEVAIFNVVIMCPVQGIIKGDIGIRNGRIAAIGKAGNPAVMAGVTPGMVVGPGTKHFSGQGLIATPGGIDVHSHYGQPAELRHALSSGLTTLIGGGYPGCWSIDSGGDWANAKMLKALEAFPLNFGLFSRGGASTPETIIEQLSSGVIGVKIHEDLGAMPAVIDTCLAVADEYDFQVQLHTDSMNEAGFYESTMEAIAGRAIHMYHTEGAGGGHAPDIIRCNGEAHCLPSSTTPTNPFTLNAFEEHMDMMMLCHTLRGDIPEDVAFAESRLRHQSMAAEDVLHDLGAISMAGSDAEGMGRVMDVIAGMWRLASKMKDERGALDGEPFDNADNARILRYLAKYTINPAITFGISDHVGSLEVGKMADIVLWNPKFFGVKASQVIKGGAQIWSPQGDASGSLSMTEPNVYRESWPACGSAPDTLSAFFVHSSAIDADMAGRWNVSKPMLPVSGTRKLSKADMVRNDLLPEIRVDPQTFDVFADGELATSEPVKKVALGRTYFLR*
>megahit_19895_3-1118
STHHGPSIAEHVASGILGVKIHEDYSATPAVIDTCLSVADDLGFQVQLHSDTLNEAGFYENMMAAIAGRTIHMYHTEGAGGGHAPDIIRCNGEANCLPSSTNPTNPFTVNTFEEHLDMTMTVHHLLPDVPEDVAFAESRIRAQTIAAEDILHDLGAISMFGSDSMGMGRINEVIARCWQLASKMKDQRGPLEGEGIDGADNARILRYLAKYTINAARVFGIDHEVGSLETGKMADIVLWKPAFFGLKPQIVLKGGFTAWAAMGDAAASVGASDPVRERPTWGAVGRAPQSISTTFVHPSAIDADLAGRLDLAKPLTAIGPTRNLTKADMLHNTALPEIRVNPQTFDVFVDGERAWCEPIDRVSLGQLYLLR*
>megahit_19987_3-1289
PQQIEESLMSGVTTMLGGGTGPAAGTNATTATPGAWHLGRMLQAADAFPVNLAFSGKGNSTSPAGLVEQVEGGACALKLHEDWGTTPAAIDTCLKVADAMDVQVMIHTDTLNEAGFVETSLAAIDGRTIHAYHTEGAGGGHAPDIIAMAGHANVLPSSTNPTRPFTINTIDEHLDMLMVCHHLSASIPEDVAFAESRIRPQTIAAEDILHDMGAISIIASDSQAMGRVGEVIIRTWQTADKMKRQRGALPGEAGDNDNLRVRRYIAKYTINPAIAHGMAAHIGTIEPGKRADLVLWEPAFFGVKPALVLVGGSIAAAPMGDPNASIPTPQPVHYRPMFGAFGRAVQEGSVSFVSAAAQRSDLGQSLGLAKKTVAVSGTRNLGKADMVLNDALPVIEVDPQTYEVRADGELLTCEPASELPMAQRYFLF*
>megahit_20210_2-589
MAEMTRAAYAAMYGPTKGDRVRLGNTSLMAEVEQDLLVPGEELTTGGGKSYRDGMGMRATALHADGALDLVIHNALVMDPVLGIIKADIGVREGRIAGIGKAGNPDVMDGVHPDLICGPSTVVAHGEKLIATPGGIDVHVHFKTPELVDHALSSGLTSMIGGGHGPLFSVDSGGGWTTGHMLQAVEGSPMNFGFLG
>megahit_20210_591-1292
MILTPTEMERMTIFVAAEMARRRHAKGLKLNHPEAHALIADSLLEGAREGQALGDMMALGSALLTTDDVMPGVRRLLPIIQIEGLFPDGAKLITVHDPIRPGELPVEDSNDTRAGEVVTPDAMITLNGGRRTHDLVVLNTGDRPVQVGSHHHFFEANPELEFDREAAFGMRLDVPAGSARRFEPGENIEVTLVAIGGEGIVGGFHALTQGSIHDPAVKAAALERARERGFRGA*
>megahit_20210_591-1292
MILTPTEMERMTIFVAAEMARRRHAKGLKLNHPEAHALIADSLLEGAREGQALGDMMALGSALLTTDDVMPGVRRLLPIIQIEGLFPDGAKLITVHDPIRPGELPVEDSNDTRAGEVVTPDAMITLNGGRRTHDLVVLNTGDRPVQVGSHHHFFEANPELEFDREAAFGMRLDVPAGSARRFEPGENIEVTLVAIGGEGIVGGFHALTQGSIHDPAVKAAALERARERGFRGA*
>megahit_20210_591-1292
MILTPTEMERMTIFVAAEMARRRHAKGLKLNHPEAHALIADSLLEGAREGQALGDMMALGSALLTTDDVMPGVRRLLPIIQIEGLFPDGAKLITVHDPIRPGELPVEDSNDTRAGEVVTPDAMITLNGGRRTHDLVVLNTGDRPVQVGSHHHFFEANPELEFDREAAFGMRLDVPAGSARRFEPGENIEVTLVAIGGEGIVGGFHALTQGSIHDPAVKAAALERARERGFRGA*
>megahit_20210_591-1292
MILTPTEMERMTIFVAAEMARRRHAKGLKLNHPEAHALIADSLLEGAREGQALGDMMALGSALLTTDDVMPGVRRLLPIIQIEGLFPDGAKLITVHDPIRPGELPVEDSNDTRAGEVVTPDAMITLNGGRRTHDLVVLNTGDRPVQVGSHHHFFEANPELEFDREAAFGMRLDVPAGSARRFEPGENIEVTLVAIGGEGIVGGFHALTQGSIHDPAVKAAALERARERGFRGA*
>megahit_20495_44012-45031
MRVYYDSDADVNLIKTKKVLIVGYGSQGHAHAANLRDSGVKDMAVALREGSGTRLKAEGAGFKCVTAAEGAKWADVVMVLVPDELQADLYADDLAPNMKEGASLMFAHGLNVHFKLIEPRTDLDVFMIAPKGPGHTVRSEYVKGAGVPTLIAIHQDATGNAMDIGLSYGSANGGGRAGIIETTFKEECETDLFGEQAVLCGGASALVQCGFEVLVEAGYAPEMAYFECLHELKLIVDLMYEGGIANMRYSISNTAEYGDYMSGSRVINADTKAEMKRILADIQEGRFVNDFMLDNKVGQIKLKAARAKGAAHQIEEVGENLRAMMPWLKENQKVDKTKN*
>megahit_20512_1715-2017
MELSPREKDKLLIFTAGLLAERRLSRGIKLNYPEAVAYISAALLEGAREGKSVADLMNHGTKLLTRGDVMEGIPEMIHEVQVEATFPDGTKLVTVHTPIV*
>megahit_20512_2029-2346
MIPGEYAIQDGELTLNEGREKVSLSVANLGDRPVQVGSHYHFYETNSALEFDREISRGFRLDIPAGTAVRFEPGQSRTVDLVAYAGSREVYGFNGKIMGSLEKTS*
>megahit_20512_2343-4046
MSSIDRRAYADMFGPTVGDRVRLGDTELWVEVEEDKTIYGEEVKFGGGKVIRDGMGQSQRGSKDSVDVVITNALILDHWGIVKADIGIKAGRIMGIGKAGNPDIQPGVDIIIGPSTEAIAGEGLIATAGGIDAHIHFICPQQVDDAMMSGITTMIGGGTGPAAGTNATTCTPGPWNIERMYQAVEELPLNFGFLGKGNASLPMPLEEQVRAGAMGLKLHEDWGTTPAAIDNCLSVAEKFDIQVAIHTDTLNESGFVENTIAAFKDRTIHTYHTEGAGGGHAPDIIKACGEANILPSSTNPTRPFTVNTVDEHLDMLMVCHHLDSKIPEDVAFAESRIRRETIAAEDILHDLGAFSMIASDSQAMGRIGEVITRTWQTAHKMKVQRGALSPDPKHHDNFRAKRYIAKYTINPAISHGIAHEVGSIEAGKLADIVLWKPAFFGAKPAMIIKGGMIVAAPMGDPNASIPTPQPVHYRPMFGALGGARHETCVSFVSQVAYDEGIGQRLKLNKNIIAVKNTRQIKKKDLVHNNYQPKIEVDSQTYEVRADGELLTCEPAKILPLAQRYFLF*
>megahit_20542_1-1053
GYNLMYPGDEWTVQGVIGAFGTTKLEAVGISATDVNSLEYASTGSDFFFQLMFCAATASIVSGALAERIKLWPFLIFIILLTAVIYPIQASWKWGGGFLDSIGFLDFAGSTIVHSVGGWAALTGAIILGPRIGKYKDGKIIPILGSNLPLATLGTFILWLGWFGFNGGSQLAMGSVGDVADISRIFVNTNAAAAAGAVAALMATQLLYKKPDLTMILNGALAGLVAITAEPLTPSLGSATIIGMVGGVIVVFGVPMLDRLKIDDVVGAIPVHLFAGIWGTIAVVFTNNEANLLTQIYSIIIIALCTIISTALLWIILKKITGIRVSEEDEIRGLDLSELGIEAYPEFSKG*
>megahit_20635_1-1005
MKEININGYKEFIIERSDYPIDHCKNILKNEVTAILGYGPQGRGQSLNMRDQGFDVIIGLRKGRSWEKALSDGWEEDVTLFSIEQATEKATIIQFLLSDAGQIQAWPEVKSRLNKGDALYFSHGFGIVFHEDTQIIPPNDVDVILVAPKGSGLTVRNHFKEGRGINASFAIHQDYTNKAKERCISTAFAIGSGHLFETTFQKEVHSDLTGERCVLMGLLQGAFLAQYEVLRENGHSPSEAYNETIEEALQSLYPLISEKGMDWMYSNCSTTAQRGALDWAPKFKDVLKPVIEDCYKKVVSGEEARISIESNSKSNYRIDLEKELQQINNQEMWVA
>megahit_20688_93541-93936
MKFINLILFIIPFFVFSQEDRLSISMENGKSLYEDFCLRCHLPNGKGVKGIFPPLAKSDFLFKNMEKSIKAIKFGGIDGEIIVNGLKYNSKMEKMGLYDDEIADVMNYILNSWGNKHNKIIKEAYVKSLKK*
>megahit_20693_43248-44717
MKNYFNQLPLSQKIEQLGKCRFMDSSEFVDGVSSLKGKNIVIIGCGAQGLNQGLNMRDSGLDISYALRQTAIDQKRESYKNANSNDFKVGTFMEMIPNADMVLNLTPDKNHTDVVNKLMPLMKNNSILSYSHGFNIVEEGLTVRKDITVIMVAPKSPGSEVREEYKRGFGVPTLIAVHPANDPYNNGLNLAKAYAVATGGHKAGVLESSFVAEVKSDLMGEQTILCGVLQTGSILSFNKMIENGIDPNYASKLIQFGWETITEALKHGGITNMMDRLNNSAKIEAFRLSEELKDIMRPLFQKHMDDIMSGYFSSTMMEDWANEDVNLLKWRAETGETLFEKTSISKDNITEQEFFDNGLLMVAFIKSGVELAFETMTNSGIIDESAYYESLHETPLIANLIAKNKLFEMNRMISDTAEYGCYLFDHACKPLLKNLFKNIQKHHIGEKYLNKDMIDNTELIKINDLIRNHPVEVIGKKLRYSMVSMKQIK*
>megahit_20706_6232-7464
MELLTINNVWMMVCTALVFFMHLGFSFLEIGLTRQKNTINILFKNFFVITMGLVVYCLVGFNLMYPGEFNLITNGILGFAGFGLEAPLIDGGLDLAYSEGYTYWTDFLFQGMFAATAATIVSGAVAERIKINSFMLFSVLYVGIVYPIVGSWKWGAGFLDSLGFYDFAGSTLVHSVGGWAALVIIYFLGARIGKFDENGKSKAIPGHNIPLASAGVLILWLGWFGFNGGSVLSADPANTSLTLVTTCLASAAGGLSAAFISTMMYKKLDITMFMNGILGGLVGITAGADQMGPTSAILIGIIAGLVVVFSIAFIEKRKLDDPVGAIAVHLFCGIWGTLAVGIFGNMASFEQFMIQLAGLGIVGLFCVVSSISLILLVKKICGLRVSEKEEKEGLDLAEHGMDAYADFRIE*
>megahit_20769_10217-11482
MIDLQSIRSKTHASASKRGLLSSLGMGALLIASASFFSSVTNADVNTTGLAVTDDTVTVGILHSLTGTMAISETGAQEAEKLAIEQINASGGILGRQIKIIQEDGASDWPTFAEKARKLLVKDKVAAVFGCWTSASRKAALPVFEKENGLLYYPTFYEGLEQSKNVIYTGQEATQQIIDGLNWVAEETDAKTYYLIGSDYIWPRTSMKIARKHIENVLGGTVVGEEYKPLGNTQFGSVINKIRLKKPDVIYAAVVGGSNVAWFKQLKAAGITSDKQTLLTISVTEDEVLGIGGENLEGFYSIMKYFQSQDNENNKAFVAAFKARWGEDSVIGDVTQAAYLGPWLWKAAVEKAGSFDVDKVVIASEEGDIELTTAPEGYVKLHPNHHLWSVARVGRWNKDGQATVVYESELLEPDPFPAGYQ*
>megahit_20769_18447-20150
MANIDKRAYAHMFGPTTGDRVRLGDTDLWLEVEKDFTTFGEEVKFGGGKVIRDGMGQSQASCFETVDLVITNALIVDHWGIVKADVGVKNGRIAMVGKAGNPDIQDNVDIEIGPGTEVIAGEGRLLTAGGVDAHIHFICPQQVEEAMMSGVTTMIGGGTGPATGTNATTCTPGPWNIHKMLQATNDMAMNFGFLGKGNTSLPTALKEQIEAGACGLKLHEDWGTTPASIDNCLSVADLYDVQVAIHTDTLNESGFVEDTIGAFKGRTIHTYHTEGAGGGHSPDIIKACGEPNVLPSSTNPTRPYTINTIDEHLDMLMVCHHLDASIPEDIAFADSRIRKESIAAEDILHDLGAISMIASDSQAMGRVGEMITRTWQTAHKMKQQRGPLEPDTERNDNFRIKRYIAKYTINPAISHGISHEVGSIEVDKLADIVLWKPAFFGIKPAMIIKSGFIAAAPMGDANGSIPTPQPVYYRPMFGALGKAAAATSMTFLSQAAVDLKVPEKIGMTRMLGICRNTRNIGKKDMIHNNWTPDIDVDAQTYEVRANGELLTCEPASVLPLAQRYCLF*
>megahit_20769_20153-20467
MIPGEIKTDVGHHQLNVGRTKISITVANSGDRPVQIGSHYHFYEANPALTFDREACKGYRLDVTSGTAVRFEPGQYRQVSLVAYMGKRRIYGFRGEVMAQLETP*
>megahit_20769_20478-20780
MDLLPREKDKLLIFSAALLAERRLKRGVKLNYPESMAYISMEIIEGARDGRSVAELMDFGRTLLTREQVMDGISELIPEVQVEATFPDGTKLVTVHNPII*
>megahit_20934_3501-4757
MEQNIFELQYALDTFYFLICGALVMWMAAGFAMLEAGLVRSKNTTEILLKNISLYAVACTMYMICGYAIMYGGGDFSLFLNDIESNGVTGAEEPATYAPSADFFFQVVFVATAMSIVSGAVAERMKLWAFLAFAVVMTAFIYPMEGSWTWGGQSVFGMYTLGDLGFSDFAGSGIVHMAGASAALAGVLLLGARKGKYGADGSIKPIPGANMPMATLGTFVLWMGWFGFNGGSVLATASVDSANAVAVVFMNTNAAAAGGLIAAMVLAKVMFGKADLTMALNGALAGLVAITAEPSTPTALQATLFGGLGGVLVVFAIITLDKLKIDDPVGAISVHGVVGLLGLLLVPFTNDGSSFSGQLIGAATIFVWVFGTSLIVWGILKAVMGIRVSEQEEYEGVDMSECGMEAYPEFVGASGSGR*
>megahit_21096_307-1779
MGHNYFNTLPLRLQLKQLGKCRFMGQEEFTDGVDRIHGKKIVIVGCGAQGLNQGLNLRDSGLDVSYTLRDSAITEKRQSWKNATENGFTVGTYEELIPQADMVLNLTPDKQHTSVVTAIMPLMKTGACLSYSHGFNIVEEGMQIRDDITVIMVAPKCPGTEVREEYKRGFGVPTLIAIHTENNPNGDGMELAKAYAAGTGGHRAGVLESSFIAEVKSDLMGEQTILCGMLQAGAILCFDKMVEKGIDPEYASKLIQYGWETVTEGLKHGGITNMMDRLSNPAKIRAFHLAQELKSIMRPLYEKHQDDIMTGEFSRTMMEDWANDDANLLKWRAATAETAFEKSANTRADIPDQEFYDPGILLVAMVKAGVELAFETMVSAGIIDESAYYESLHETPLIANTIARKKLYEMNVVISDTAEYGCYLFDHACRPLLADFMSKIDTDVIGKGIGGDNDVDNRELIAVNDAIRSHPVEIVGKKLRGYMTAMKRII*
>megahit_21192_17137-17958
AAAVFGDSSKVEFTTTTGKTRFPTLASGEIDVLARNTTWTFSRDVDLGFEFIGINYYDGQGFLIPASLGVASATDLDGASVCIQTGTTTELNLADFFRANSISYESIPVETNDEARENLFAGRCDVYTTDASGLAATAAQADNPADWILLPEIISKEPLGPLVRHGDHVWGDIVRWSLNTMIIAEEKGLTSNNLDTKLAMNNDPEIFRLTGKEGEYGAMFGLSNDFGYNIIKQVGNYGEVFERNVGLKTPLKLARGLNAPWTDGGLLYSPPFR*
>megahit_21212_2095-3126
MINFNKNIKLMVSLVTKSLIVGGLFVSQAHADKPKEVTVGYLNLVNAQLVTKSLGLVQKEMPGVKVNYIKVGGGGDMLRAIAAKGVDFGGLGNPPTAIGVARKLPIKGIMVLNMLDYVESMAVRTSKNIKSLKDLKGLKVAAPFGSTTHYLFLKLLADEGIDPASMDILDLRPNDIAIAWKRGDIDAAWFWEPALGKVLKDDANLFMTSGIMASRGYPTWDVGVVMNSFAEKYPDYVNKFLKAECAGIDFWLNNPKKTAAIIAKELELSIEDATRMMRGTEMVPCKKQLSAQYLGNSSKRGEFVDTLISTSEFLTSQDRLPNSPSREIFNNFIQPKYLEAVLK*
>megahit_21261_665-1963
MFKFSRLFVLTTILLTIFSSRVLAAPDPETAYIFNSFSFLVHGFLVMLMAAGFCMLETGLVRAKNAVVQCAKNIGLYSIAGLMFAFVGYNLMYMDVTGWIGSFALWAPADELKTFGGDKDSTYSSGSDWFFQMVFCATAASIVSGAVAERIKLKSFFIFVVVLCGFIYPIQGSWSWGGGFLSEAGFLDFAGSSIVHGVGGWAALTGAIILGARKGKYAEDGSITPMPGSNLPLATLGTFLLWFGWFGFNGGSQLAMGTAADVAAISNIYINTNLAAAGGVVVAIILTMLFYKKTDLTMALNGALGGLVAITAEPLAPTPMLAIFIGAVGGLIVVLAIPMLDKLKIDDVVGAIPVHLFAGIWGTIAVVFSNSDATIGAQLYGILSIGAFTIIASTIVWYLIKLIMGIRVTPEEEMEGTDISEIGMEAYPDFRK*
>megahit_21365_726-1946
METQDIAFIFNTFSFLVNGILVMLMAAGFCMLEAGMVRTKSVATICTKNIVLYSMAGILYFLVGYNLMYSGVDGGFIGTFSPFDVADPSIETSDSGYAGASDWFFQMVFVATAASIVSGAVAERVKLWSFLLIVVVLTAIIYPIQGSWTWGAGWLSNLGFSDFAGSTIVHSVGGWCALAGCIVLGARKGKYSKSGDVNPMPASALPLATLGTFLLWFGWFGFNGGSQLALGSVADASAMARIFCNTNLAAAGGVVTALILCQILYKKVDLTFVLNGALGGLVSITAEPLAPTFISAVLIGGIGGALVVLTVPLLDKLKIDDVVGAIPVHLVCGIWGTLAVPLTNSDAKFSIQLIGILSIGAFVLISSFILWYAVKAILGVRLSDEEEKDGADKTEIGLSSYPEFTK*
>megahit_21372_1-813
MSNNMIIAAVVAGAVGLGAGYALFSDQSAKTVDKSKETTTVSSKAAGPGTLDEVRARGNLNCIINTGLAGFAAPDDKGNWTGFDVDFCRAVAAATLGDATKVSFTTATGKTRFTKLAAGEGEVLSRNTTWTFSRDVDLSQTFVGVSYYDGQGFMVPKKLGVTSAKGLDGASVCIQTGTTTELNLAEYFAANNMKYNPVPIETNSEAQELYKAGRCDVYTTDASGLYATMSSFDNPDEHMVLPEIVSKEPLGPVVRHGDDQWADIVAWTLRA
>megahit_21391_2786-4069
LLKIIKVLNLVFLLNFFSYPAMAEVNSGDTAWILTSTALVLFMTLPGLALFYAGLVNSKNVVSVLMQHFALACVVSIIWVTIGYSLAFSTGNAWIGDLSNLFMKSITLDSISGTIPESLFATFQMTFAIITPALIIGAFVERIKFSAMLIFLSLWVIIVYLPVTHWVWGGGLLSSWGVMDFAGGIVVHATAGTAALVTALTLGKRRGFPKSITPPHSPILTMIGAAMLWVGWFGFNAGSALGANSSAGMAMLVTHISAATAALVWMFIEWKRFGKPSLIGVVTGMVAGLATVTPASGYIGIPGGLILGFLGGLLCYLAVDYIRGKLQIDDSLDVFAVHGVGGILGSLLVAFLATSTFLGLGLPEGQTASSQFIIQFKGVALTICWTAVFTYLILKLTSFIVPLRVEEEEEIEGLDLRSHGEKGYHSD*
>megahit_21528_1991-2464
MRVYYDRDADINLIKNKKVVIVGYGSQGHAHAANLKDSGVKDVAVALRSDSKSIDKAKSAGFNVMNVAEASKWADVIMMLTPDELQGEIYKDEIETNMKPGSAIAFAHGLNVHFNLIEPREDIDVFMVAPKGPGHTVRSEYQKGGGVPCLIAINQDVS
>megahit_21708_19436-20803
MKLKLALSALLLAVFTFSIATPAGAQETDAFPQAVADNLWVLTAAVLVFFMQAGFAMVEAGLTRSKNVSNIMAKNLADACLGVLVFFCVGYGFAFGGGNDWFGTDAFFLSGADKFPAAPDGLTVPTFFIFQAVFAATAVTICSGAMAERTKFTTYLVFGVVMTALIYPVVVHWTWGGGIISKISIGDAVYSDFAGSTIVHSTGAWAALVGAWILGPRIGKYGPNGEPRAIPGHNMAFTVLGVFILWVGWFGFNGGSELAADTFVMHVALTTLLAACAGVLGAAMTARLKTGVFDVGMSANGALAGLVGITAGTGTMNYLGAVITGFLAGVIVIFAVLFIERKLKIDDPVGAIAVHGVCGVWGTLAVGLFARYDDAFLGRDNAGLFYGGGVNQLIVQALFVAIVAAWVLTTSYILFKILDKTMGLRVTAEEEAAGLDVAEHGSPGYGETATWSPVA*
>megahit_21717_107265-108302
MAATIYYDDDADLGLLADKTVAIMGYGSQGHAHALNLRDSGVNVIVGLREGSNSIAKAESEGLRALSLADAAAEADIMMMCLPDTDQGAVYRDSIEPNLTAGKSLAFAHGFNIHFGEITPPADVDVWMIAPKGPGHNVRRTYVEGGGVPSLIAIHQDPTGTAHNIAMAYAKGIGGTRGGVLKTTFKEETETDLFGEQVVLCGGLTELIRAGYETLVDAGYQEESAYFETLHEVKLIVDFIYEAGISGMRYSISTTAEYGDLTRGKRIITDETRAEMKKILGEIQDGSFAKEWIDENRNGLPNYKRMVAEGEAHPIESVGKELRAMMPWISAGKKDLTEISGGSVA*
>megahit_21730_34071-35282
MDSGDAAWMLVAIAMVLFMVPGLALFYGGMVRSKNVLNMLMMNMYCLGSVTVAWVIVGYTVANRGHSGLFGTFEALGLRGVKSTADLIEVGFLMTFAVITPALISGAVADRMKFSAWVVFVPVWSLLVYCPVTYWMYRGWMSEWGVLDFAGGTTIHVNAGAASLALVILLGKRRGWPETAMPPHNLVLVMVGAGILWFGWFGFNAGSAFGANEVAARAMLNTFIGGGAGMLGWLLIERLRDGEPTSLGAASGVIAGLATITPAAGFVGGLSPVVFGLLGGVGCYLAVQLKHRFGYDDSLDVVGVHMFAGIIGGILLGLFADVDAFTSAAGVAFQEGAFMGGGFGGGSLFWDQIVAILVVMVFSFAMTWLIGRAIDATIGLRVDESAEFDGLDTSEHAETAYNS*
>megahit_21733_28448-29668
MLISTAMVVFMVPGLALFYGGMTRSKNVLNMLLMNMVCIGMVPILWVLVTYTLGNSPNDDGGGFFGGMFIGNFDFLGLDELTGDAEGLIGVAFLMTFASITPALISGAVADRMKFGAWVVFAAVWSILVYTPVTYWVYSGWHVTKLKPEAIDFAGGTAIHINAGVAALALILVLGRRKGWPGDAMKPHNLPLVMIGTGVLWFGWFGFNAGSAFGANAQAVQALINTFVAPAAAMLAWLIVERLRDGQPTTLGAASGVVAGLVAITPAAGFVGTTASIVFGLVAGVGCYFAIQLKSRFGYDDSLDVVGVHGVGGIIGGLLLAFFADGRVSGGLNEAGVFEGGADGVFFGETGLLWSQLIAMGSVIVFSFVMTLIIAKAIDATIGLRVDEEAESLGLDVAEHAETAYS*
>megahit_21790_50195-51217
MALSIYYDKDADLSLIQAKKVAIIGYGSQGHAHANNLKDSGVSVTVGLRKGSSSWDKATESGLSVSSIAEATKNADVVMILAPDETQSDLYATDIEPNIKLGATLAFAHGFNIHFGQIAPRVDLDVIMIAPKGPGHLVRSTYVEGGGVPSLIAIHQDASGGAKNIALSYASANGGARAGVIETSFQEETETDLFGEQAVLCGGVTALIQAGFETLVEAGYAPEMAYFECLHEVKLIVDLIYEGGIANMRYSISNTAEYGDFTRGPRIVNDTTKAEMKKILSEIQNGEFAREWIGENKTGVSVLKAKRRISQEHQIEEVGSKLRSMMPWIGNNKLVDKDKN*
>megahit_21837_11517-12794
MWYFIGILGLATLPSLVLADGLDTGDTAWLLTATALVLFMTIPGLALFYSGLVRAKNTLSVLMQCFAITCLMSLLWMFAGYGLAFGDGGAWNNFIGSGNIMLADVTRAGMSGAIPETVFIMFQMTFAVITPALIVGGFAERMKFSAVLVFSTLWMFVVYVPVCHWVWGGGWLAQMGLLDFAGGTVVHINAGVAAIIAAMVLGKRKGFPNSAMPPHNLTMTVTGAAMLWVGWFGFNAGSAVAANGDAGMAMLVTHISAAAGSLAWMGIEWVKHGKPSVLGIVTGMVAGLGTITPASGYVGPIGALVIGISAGIVCYYSTQYIKRTLKIDDSLDVFPVHGVGGILGTILAGVFVAEQFGGIGYAEGFTMSSQLIVQLYGVLATTFWCGIMTLVLLLLTKKLVGLRITEDQENVGLDVSEHDERGYII*
>megahit_22088_473-874
MKLISLIFGLFLFFKISWLHQNKPLEESIADGAGIYQDFCVQCHLDSGEGVSGVFPPLAASDYLLNNIDLSIKGIKYGLNGPIKVNGETYDGVMQNQGLEEEEIADVMNYILNSWNNSSEQVITLQRVSQIQE*
>megahit_22148_1859-2122
FDLGITDADLGLGLTISNQLFWFIQLGFAVACISIVSGALAERVKLWSYALFVIIFCSIMYPIVANWVWNPNGWLALRGFNDVAKST*
>megahit_22178_1039-2004
MGFGYADGGYTWWTDFLFQGMFAATAATIVSGAVAERIKLSGFMLFAVLYVGLIYPIVGAWKWGGGFLDSWGFYDFAGSTLVHSVGGWAALIAIFMLGARIGKFDKDGKSRALPGHNIPLASAGVFILWLGWFGFNGGSVLSADPELTSLTLVTTSLAAAAGGVAAAIFSNILYKNFDLTMFMNGVLGGLVGITAGADQMSPTDAILIGLIAGVVIVLGVALIDKLKLDDPVGAVAIHLICGIWGTLAVGIFGALASFDQFLIQLAGVGIVGAFCVTCSFIILFIVKSTVGLRVDKEEELRGLDISEHGMEAYPDFRTNEG*
>megahit_22249_716-1735
MTNYFNQLSLREQLHQLAQCRFMDSSEFDKGIEALKGKKIVIVGCGAQGLNQGLNMRDSGLDISYTLRQGAIDQKRASYQNAVDNKFSVGTYEEMIPSADLVINLTPDKNHTPVVKAIVPLMKQGATLSYSHGFNIVEEGMTVREDLTVIMVAPKCPGSEVREEYLRGFGVPTLIAVHPENDPQDNGFEYAKAYAVATGGHRAGVLESSFVAEVKSDLMGEQTILCGVLQTGSILSFDKMIEKGIDPAYAAKLIQYGWETITEALKHGGITNMMDRLSNPAKIKAFELSEELKQILAPLFQKHMDDIMSGHFSKTMMEDWANDDKNLLTWRAATCETAFE
>megahit_22413_5243-6268
MPAKVYTDKDANLKDLKGKTLAVLGFGSQGHAHALNLKESGCKVIIGLYKGSKSRRVAKQKGFEVFDTDEAVRRADIIMVALPDTKQAACFKKDIEPNLVKGKTLVFSHGFSIHFETIVPPKNVDIIMVAPKGPGHIVRRQFLEGKGVPSLIAVFQNPSRKAKKIALAWAKGIGGTRAGVLQTTFKEETETDLFGEQTVLCGGASALIQAGYEVLVEAGYQPEMAYFECLHELKLIVDLMNEAGISGMRFSISETAKWGDVSVGPKIIDASVKRRMKIALKEIQNGKFAKGWVKEYENGYKRYNKLMKDGEKHNIEKVGARLRGLMPWMKKRRVGGAQAAY*
>megahit_22726_2361-2768
MKKLFPILTMALVIFAGSLSIETHAQETNAPAEMQETPAEAPAATYDGLVPSEYLQAGGDSGDTAWMIVATALVLLMTIPGLSLFYGGLTRKKNVLSVLVQCFAVTALMSLLWVIYGYSFASSGEGKLFGDFSKLF
>megahit_22784_1771-2397
KLTAKQNSYFQYAVLEGLAAAAFPRGRVLKPVAFKSQPLAMAKLAKSEDKTVRGHVERLGKFLVWGEAARPPKPPRVLTAMEQGQYDFGKILYTATCGACHQSNGLGEEGKAPPLLDSPFLVGPANRAIGIVLHGVTGPITVHGRQYNMSMPGLVGFQPEQVAAILTYARREWEHRAEPITAAQVKRMMEANAKREAPWTEAELLKLK*
>megahit_22943_78165-79499
MYNLLNLFISLFQETAVAVIEVADMVTSEDVTAAAEAVKTGLYGDMGMLWMLISGILVFFMQAGFTLVESGMTQSKNAVNIAMKNLLDITVGSLTYWFVGYSLMYGDTTNGWFFWSGIMQGEGADLFFQTMFAATAATIVSGAIAGRTKYSTYAIFTVVMTAIIYPIAGGWQWQGSGWLTELGFIDFAGSSIVHAVGGFAALVAAYMVGPRIGKYVDGKVMPIPGHNQILATLGVFILWLGWFGFNGGSQLAWGGDDAVAASTVVLITNLAAAAGALGALITTWIWYGKPHLAQTLNGALAGLVSITAGCGNMTAGGAVLAGLIGGIIVVFSIEFIEKKLKIDDAIGAASVHGIVGFWGTIVIGLWGVEGDTKLGIFNGGGADQLINQLIGGLAYAVWTVVLSFVVFGILKYTIGLRVTEEEEIAGLDVSEHGSIAYAGKRTRE*
>megahit_22952_10968-12437
MKNYFNTLSLNEKLDQLSRCRFMNPDEFKDGVNALLTKKIVIIGCGAQGLNQGLNMRDSGLSISYALREASINEKRQSFLSASENGFLVGTYEELIPNADMVLNLTPDKQHTSVVNSIMHLMKKGSTLSYSHGFNIVEEGMQIRKDITVIMVAPKCPGTEVREEYKRGFGVPTLIAVHPENDPENKGLEQAKAYAVATGGHKAGVLESSFVAEVKSDLMGEQTILCGVLQTASILLFNKMIDDGADKNYASKLIQNGWEVITEELKHGGITSMMDRLSNSSKLKAYAISEELKALMSPLFIKHMDDIMTGHFSTTMMEDWKNDDVNLLKWRAETGETMFEKTKATTDEISEQEYFDNGVVMVGFVRAGVELAYETMVSSGIVEESAYYESLHELPLIANTVARKKLFEMNRIISDTAEYGCYLFDHACKPLIKNYIDKLSKNVIGNSFVENSIINNEELVEVNSKIRSHSVEKIGKKLRKSMTEMKNIV*
>megahit_23015_25802-27571
MPLEVTRTQYAEHYGPTVGDQVRLGDTELFIEIERDLIAEGGGYGNEVKFGGGKVIRDGMGQSSSALDAESLDLVLTNATIIDAELGVIKADLGIRAGRIVGIGHAGNPCIQSGIGSSIPDPATGKKDSMIIGAGTEVIAAEGNIITAGGIDAHIHFICPQQIDEAIASGVTTMLGGGTGPATGTNATTCTPGAWNIHRMLEAADEYPVNLGFLGKGNCAQAEPLREQVRAGVIGLKLHEDWGTTPAAIDTCLSVADEMDVQVAIHTDTLNESGFLEDTLAAIKGRTIHTYHSEGAGGGHAPDIMRVCSHPNVLPSSTNPTRPFTVNTLDEHLDMLMVCHHLDSKIPEDVAFADSRIRPQTIAAEDRLHDTGAISIIASDSQAMGRVGEVVIRTWQTAHKMKIQFGKLEDPSGKHPAADNFRALRYVAKYTINPAIAHGMDSEVGSLMAGKLADLVLWKPAFFGVKPELILKGGMIACANMGDPNASIPTPQPTYYRPQFAAHGRAKFQTSVTFVSAISMEGLKENIQINKRLVAVKNTRSITKRDLLFNDSCPDIEIDPETYRVTADGEDLTCEPLSEVPLAQRYFLF*
>megahit_23015_27575-27883
MTPGEIIPKKADPIIINDGLETVILVVANTGDRPVQIGSHYHFFEVNSALDFDRVAARGFRLNILSGGAVRFEPGDEKVIELVALAGKREVWGFAGKINGPL*
>megahit_23015_27880-28149
MVVVAADLARRRQARGLKLNYPEAVAIITYEIFEGARDGKSVSELMDSGTRILTRADVMDGVSEMIHDVQAEATFPDGTKLVTVHHPIS*
>megahit_23015_32507-33760
MNSIIKRSALGAAALLSGFSASAEDTVKVGVLHSLSGTMAISETSLRDVLLFTFDEINASGGVLGKKIEPVVVDGASDWPLFAEKAKELLVKEKTAVTFGCWTSVSRKSVLPVYEKNNGLLFYPVQYEGEEMSPNIFYTAEAVNQQAIPAVDYLLKEGMEKFYLIGTDYVYPQTTNLVLFEYLLSKGIPVENIGGGLRKDSSGKVISAGNYTPFGHSDFQQIVADIKKFSASGDACVINTINGDANVPFFKEFAASALTSEDCPVVSFSISEDEFRALPAKGLVGHLGCWTYFMSIDSPANKKFKDSFQAWLAKSDIPGVVKENRVTCSPMVLSYNGVYLWKKAVEKAGSFDVDKVREALKGGISFDGPAGTVTSQENHHMTKNVYIGETLETGQFDIIESFDNVVGEPFLKGTFKK*
>megahit_23052_559-1941
MNDALCRSTAQRRVPLSKNTMTTNRKSLWVILLTFLLSAGSLMAEEAKTTFDSGNTAWMLTATVLVLLMTLPGLALFYGGLVRAKNVLSVLMHCYAIAALASVMWAVGLYTMAFDHQEGGKWLGGFGKLFLKGVGVDSDAGGFPETVMVMFQMTFAIITPGLIVGAFVERMKFVAIMVFTALWLVLVYAPAVYWVWGGGIMFQWGAIDLAGGIVVHATAGVSALVLAKMIGPRKGFPKSLHPPHSPGLVMIGASLLWVGWFGFNAGSQLAANGAAGMTMLVTHLSAATAALVWCIVERLKTGKTGVVGIATGMVAGLATITPASGNVGPMGAIAIGACAGVVCYFMCGFVKNKMKIDDSLDVFAVHGVGGIMGTILVAFFGAESLGGLGLNSGPDGQVYSSMEQLVVQLKSLGITVAWSAIATFIIVKVTQATVGLRVSEDDEYEGLDSAEHGETAYNFD*
>megahit_23052_2022-3392
MIPKTKTPLIWLTAPFALIANGFAQEEAVVDETKAGYDALIAGQGDTAYAFDFFTTSMLWTVIAAAMVFIMHLGFATLEAGLTQKKNTVNILFKNVWIICIGLLTYAAMGFNTHYPGDFNGYFSIGGPIGDLNAEGGDTFSYGGVGLAMTGFGDFIFQAMFAATAATIVSGAVAERIKLGYFMIYSTILVAVGYTVAGSWHWGGGFLASLEVPFKDFAGSTVVHGFGGAAALAAVMILGPRAGKYSTNGVKPILGHSMPLAAVGVFLLFFGWFGFNGGSVLSAAPGPLGLVFTTTALAAAAGGVASIFTAMIVLKKPDLSMALNGLLAGLVSITAGADVVGPWGAVAMGAVGGVIVVFSILFFDKVKMDDPVGAISVHGVCGIWGTISLVFFTTEPAGTFSIVSQFIGVAAVYGFAFVFSLVLFLIGKAICGVRVSAEEEHEGLDIAEHGAPAYTD*
>megahit_23054_15655-17133
MSNNYFNTLPLRRQLDELGTCRFMDASEFTNGVNAAKGLKIVIVGCGAQGLNQGLNMRDSGLDVSYTLRDAAIAEKRQSFLNATENGFAVGTYEEMLPTADIVMNLAPDKQHTKVVETVIPHMKEGAAFSYAHGFNIVEEGTEIRKDLTVIMVAPKSPGSEVREEYKRGFGVPTLIACHGENDPSGEGIELAKALAVAQGGDKAGILESSFVAEVKSDLMGEQTILCGLLQAGSILCFEKMKADGIDTKWAVKFIQNGWEVITEALKHGGITNMMDRLSNPAKIEAFVLSEELKDIMRDLFYKHMDDIISGEFSSTMMADWANDDLNLLGWRKATGETEFEKTEGEGEITEQEYFDKGILMIAMVRAGVELAFEAMVEAGIEPESAYYESLHETPLIANTIARKKLFEMNNVISDTAEYGCYLFSHAAVPLLEEFMSSVDTSVIGKGLGESDASVDNKSLVAVNAIIREHHVEHIGEELREAMGAMQPIETV*
>megahit_23175_19042-20499
MLRVFGVFRTFMLLLAFVPLVAQPAVVFAQDGSESAEEAGDGTPTVDESQSDATPDSEESSDDYAEAEAPAELSGAKVAWMLTSSALVLMMTAPGLALFYGGLVRKKNILGVMMQCFFLMGLMTVVWGIAGFSFAFGEGTPYFGNFDHIMMNGVVADGVMSDAEWANNSISFVFQGMFFIITPALICGAFAERMKFSTMCVFSVLWGLFVYCPICHWVWGGNGWLCEGNDDAMYHALDFAGGTVVHISSGVSALLCALLIGKRIGYPQEPMPPHNLTYTCIGAALLWVGWFGFNAGSAGDADAAAVNAFLATHMCAAAGVLGWSAVEWLKHGKPSILGACSGAVAGLVCITPASGSCNAVSAIPMGIIAGVVCYFACAKLKQKFGYDDSLDAFGIHGIGGTIGALLTGVFASKHLSSEHYGLLDGMPGQMVPQIVSIVATAVFALIGTFIILKVLDAVMGLRVSQDDEVIGLDVSQHGEEGYIFL*
>megahit_23206_28047-30365
MSSDVVEEAEPVDLELPVVQESRLPAFVHQRDGHLTRELLLEPGGFGLGRVPAKSKPDATTKMTCGYCSTGCSLNIHLKDGEAVSLTPTTEYPVNLGMACPKGWEALTVLDSPDRATRPLMKDASGKLVPTDWDTALTTFTDRFKEIQQRHGAESVAFLSTGQIPTEEMALLGALTKFGMGILHGDGNTRQCMATSVVAYKQSFGFDAPPYTYKDFEESDVIVLVGSNLCIAHPIMWERVMRNPHKPEIIVIDPRMTETAMQATQHLPLAPKSDQSLLYGIARILIENDGIDDSFIEQSTNGFAEFAEYVQQFTPERVSADTGLAAEQIERLAETIHAGKRVSFWWTMGVNQSYQGVRTAQAIINLALMTGNIGRPGTGANSITGQCNAMGSRLFSNTTNLLGGHDFANEEHRSKVAGILEIDSEQIPREPSWAYHEIIEGILRGKINGLWVICTNPAHSWINQTQCRDILERLDFLVVQDMYHSTETAKMADLVLPAAGWGEKEGTFINSERRIGVLKKVRKTPREALSDFSIFRLVAEYWGVGKMFEKWSSPEAVFQILKRLSEGQPCDITGVDDYRMLDDMGGVQWPFVKAAVGPVPTGRSTEAWPVGTGPTAEVPRPSNERRLFEDGRFYHADGRAKFLFEDPNPMPEQPSKQFPMILLTGRGTASQWHTQTRTSKSAVLKKLYPAKLYVEINPTDARKRGIKPQDRVIVMTQRGRLQATAFVTPNVQPGQIFLPMHYEEVNQLTDAVFDPYSKQPSYKACAAQVLHM*
>megahit_23389_1925-3145
MKTSTSTNGRHARIRPPPVEHSPVEYQSGGRQPTDNHTTVSTTVLDFSRYEACSTFLNQERGLLKPRPKDQAMPVTIYYDDDADLSLLKDKTVAILGYGSQGHAQAQNLNDSGCNVVVGQRKGSPNYDLAVSHGFDPMTAADAAKAGDLINILLPDEVQGDVFKSDVLPNLEPGNLLMCSHGFNVHFGQITPPEGVDAALVAPKGPGHLVRSEFEKGGGVPSLIAMYPGSSDSSKQLALAYAKGIGGTRAGVIETTFAEETETDLFGEQVVLCGGVSALVKAGFETLVEAGYQPEMAYFECMHELKLIVDLFYQGGLNYMRYSVSNTAEYGDYTRGPRIVGPEVKVEMKKILEEIQSGEFARDWLLENKVNQASFGATRRRERTHQLEEVGKQLRKMMTFIDSKEV*
>megahit_24092_1821-3320
MSNYFNTLTLREKLEQLGKCRFMDASEFEDGVSALKGKKIVIVGCGAQGLNQGLNMRDSGLDISYALRQAAIDQNRASFVNANSNGFVVGTYEELIPSADLVLNLTPDKQHTNVVNTVMPLMKKGATLSYSHGFNIVEEGTQVRKDLTVIMVAPKCPGSEVREEYKRGFGVPTLIAVHPENDPENKGWEQAKAYAAATGGDKAGVLESSFVAEVKSDLMGEQTILCGVLQTGSILSFNKMVEKGIDASYAAKLIQYGWETITEALKHGGITNMMDRLSNPAKIKAYELSEELKEIMKPLFEKHMDDIISGHFSQTMMEDWANDDVNLLTWRAATGETLFEKTSLTQKSISEQEYFDHGVLMVAFVKAGVELAFETMVSAGIIEDSAYYESLHELPLIANTIARKKLFEMNRVISDTAEYGCYLFDHACNPLLIDFMKSVDTNIIGESFSNINDVDNGELIKVNDAIRNHPIESVGKRLRSAMTAMKVIKTDVEQATVLS*
>megahit_24115_7873-9231
MTNFLPTLISKLPSVMQEIAVDSLTITTGVTQEQLTAAVDAAVKSTTDAINGDMGMLWMLLSGILVFFMQAGFTLVESGMTRSKNAVNIAMKNILDICVGSLTYWLVGYSLMYGDTTNGWFFWSGLFQGEGADLFFQTMFAATAATIVSGAIAGRTKYSTYIIFSIVMTAIIYPIAGGWQWQGSGWLTELGFIDFAGSSIVHSVGGWAALVAAFMVGPRIGKFVNGKVMPIPGHNQVLATLGVFILWLGWFGFNGGSQLAWGGDDAVAASNVVLITNLAAAAGGLGALITTWIWYGKPHLAQTLNGALAGLVSITAGCGNMTSGGAVLAGLLGGILVVFSIEFIEKKLKIDDAIGAASVHGVAGVWGTLVIGLWGVDGDTGIGLFNGGGASQLGTQAIGALAYGLWAVVLSFVIFFILKKTIGLRVTKDVELAGLDISEHGTIAYPGKRDRG*
>megahit_24146_21084-22292
MFNSGDTAWILTSTALVLVMTMPGLALFYGGLVRSRNILSVLMHCSAICCVSSVLWFILGYSLAFSGDGAYIGSLSNVFLLDMARESAMGSIPESVFFSFQMTFAVITPALIVGAYVERIKFGAVLLFSSLWLLLVYVPVCHWVWGGGWLADMGILDFAGGIVVHVTAGASALVIAIALGNRSGFPNQISPPHAPWMVMVGAAMLWVGWFGFNAGSALSAGSDAGMALLVTHLSAATASLVWLTIEWIRFGKPSLIGLVTGTIAGLATVTPASGFIGPVGGLVCGLVGGGVCYYCVDLIKGRFNIDDSLDVFAVHGIGGATGTILVAFLALESMSGVGLGDVSAMSQLKTQIIGIGAVLVWSVIITLAIIYITRKLVGLRVELEDEMEGLDYKAHGETGYNL*
>megahit_24147_116385-117671
MYRKFIYPMLAVAGFVAVTSEPAFAAEDTAYVFNTLLFLIGGFLVMWMAAGFAMLEAGMVRSKNVAMQCTKNIALYAIGGLMFWLLGYNIMYDGVDGGFIGSFTAFAVPDPSADTGDYSAASDWFFQMVFCATAASIVSGTLAERIKLWPFLIFVALLCGVIYPIQGAWQWGGGWLSEAGFSDFAGSTIVHSTGGWAALMGALILGSRAGKYGENGSVNAMPGSSMPLATLGTFILWLGWFGFNGGSQLALGSLEDASSISVIFMNTNLAAAGGVVTALILTQLLYKKVDLTMCLNGALAGLVSITAEPLMPSPLMAIIIGSIGGLIVVFAVPLLDKLKIDDVVGAIPVHLLAGIWGTIAVPLTNPDITFGSQILGIVSVGIFVSAVSAILWYVMKMTIGIRVTPEAEIMGLDRSELGMDAYPEFTKN*
>megahit_24148_1510-2529
MRVYYDTDADLGLVKGKKVGIVGFGSQGHAHALNLLDSGITNIAIGLRPGSSSAKKAEDKSLKVMNVSELAKWADVIMMCAPDELQPDIYKDHIADNIKPGTAIAFAHGLTIHFSLIEPSKDIDVIMIAPKGPGHTVRGEYEKGGGVPCLVAVHQDASGNAHDVALSYASGIGGGRSGIIETTFKEECETDLFGEQAVLCGGLVELIRAGFETLVEAGYAPEMAYFECLHEVKLIVDLIYEGGIANMNYSISNTAEYGEYLSGPRLVTSETKAEMKKILKDIQTGKFVTQWMNECKAGQPTFKATRRLNDLHPVEEVGERLRAMMPWITAGKLVDKNKN*
>megahit_24155_41553-41831
MVHVAADVARGRMARGLQLNYPEAVAILTDWVLEAARDGRTVVDLMDAGRHVLTRDDVMEGIAEMVRDVQVEATFADGTKLVTLHNPIGASQ*
>megahit_24155_41828-42154
MIPGEIAGPDIPIEINVGRNVLTLRVENGGDRPIQIGSHYHFAEANPSLRFDRPLAHGRRLDVPAGTAIRFEPGIATDVDLVPFVGDRVIPGLRGETAGRLDEPKGVS*
>megahit_24155_42151-43869
MSRIDRSRYRNLYGATKGDRIRLADTELWIEVTEDYCAGGDEAVFGGGKVIRESMGQSTRTRADGAPDLIITGAVILDHWGVVKADVGVKDGRIVGIGKAGNPDTMDGVDPALVIGPSTEILAGNGKILTAGAIDCHVHLISPTLLDEALTSGITTIIGGGTGPAEGTKATTVAGSWYLERMLEALDHWPINIALMGKGNTVNPEAMWEQLRSGAAAFKLHEDWGTTPAAIDACLTVADASGVQVAIHTDTLNEAGYVESTLAAIAGRSIHTFHTEGAGGGHAPDIMKVASHSNVLPSSTNPTRPHTVNTVAEHLDMLMVCHHLNPSVPEDLAFAESRIRPSTIAAEDILHDMGAISMIGSDSQAMGRIGEVVLRTWQTAHVMKLRRGALSIGDASDGPGDNLRARRYISKYTICPAVAHGLAADVGSVEVGKLADLVLYDPAFFGVRPHCVVKGGMIAWAQMGDANASIPTPQPQLPRPMFGAAPGVAPGLSLAWVSNAALDDGLPDRLNVRRRFVPVSNTRSVGKVDMPLNDAMPDIEIDADTFAVRIDGDLITESPAESLPMAQRYFLY*
>megahit_24186_179-1651
MANYFNTLPLREQLAELGKCRFMHLDEFTEGVDALKGKKIVVIGCGAQGLNQGLNLRDSGLDVSYTLRAEAIEQQRQSWKNATSNGFAVGTYEELLPTADVVLNLTPDKQHTPVVNAIMPLMKHGACLSYSHGFNIVEEGMQIRDDITVIMVAPKCPGSEVRAEYVRGFGVPTLIAVHEDNDPNGEGLALAKAYAVGTGGHKAGVLMSSFVAEVKSDLMGEQTILCGMLQTGSLLCFDKMIEEGIDAGYASKLIQYGWETTTEALKYGGVTNMMDRLSNPAKIRAFDLTEQMKDIMRPLYWKHQDDIMTGTFSSGMMEDWANDDAKLLGWRADTAETAFEKTPAGDVEISEQEYFDNGILMVAMVKAGVELAFETMTAAGIIADSAYYESLHETPLIANTVARKKLYEMNATISDTAEYGCYLYNHACVPLLGEFMKGISTDVIGKGLDLSDTGVDNARLIEVNAAIRSHPVEAIGGVLRGYMADMKQII*
>megahit_24221_5055-6368
MPGTAIAQEASEVQAVLDNIWVFIAGCLVFFMQAGFALVEAGLTRAKNVVNIFAKNMADAIIGILAFFASGYALAFSSGNDFFGTNGGSFFMNDLDINALGGSGVINLSHGTFFFFQAVFAATAVTICSGAMAERTKFSSYLIFSVFMCGIIYPVVVHMTWGGGFIAGLSIGDAVYSDFAGSGVVHMTGGVAALVGAKLVGARKGKFAEDGTARAIPGHNIPFAILGVFILWLGWFGFNPGSELAADNLVTGIALNTMLAAAAGGLATAAFVWVKTGKPDVAFIGNGVLAGLVAITGPCGTATPIMSIVIGAIGGIIVVVAVQFFDKIKIDDPVGAISVHGVVGMWGVLSIGIFARYDDAFLGREDAGLLYGGGLEQLGVQALMVIIIIAWVGIASLIVFSALKATIGLRVSEEEEAEGLDVPEHGMAGYTNDPSYA*
>megahit_24221_7255-8172
MFAVITPALITGATADRLKFGSYAVLIGFWSLLVYIPGAKWVFNGWLLEMGALDFAGGTAIHISAGVAALAVVLVIGNRKGHGDVPMPPHNLPFTVLGTGILWFGWFGFNAGSGLAADGLAAQALVNTHLAASTGMLGWLLVERWKGGNATVLGACSGAVAGLVAVTPCAGFVGGASPLIIGFSAGALCFLALQIKERMNWDDSLDVIAVHLIGGIVGTLLLGLFADAAVNPAIAEDSSEGLFFGGSFELLKDQFVAALVVGVFSFVVTYALAKTIDATMGLRVGEDAEYQGLDQSQHAESAYTG*
>megahit_24360_1114-2427
MNYFKSKHGFSLFNFKFLILAFLLFVVSATAQAADTIKVGVLHSLSGTMAISETSLKDVALMAIEEINAKGGLLGKKIEPVVVDPASDWPLFAEKARELIQKHKVAVTFGCWTSVSRKSVLPVFEELNGLLFYPVQYEGEESSYNVFYTGAAPNQQAIPAVEYLMSEDGGGAKRWVLLGTDYVYPRTTNKILNYFLKSKGVAKKDIMETYTPFGHSDYQTIVADIKKFAAGKPTAVVSTINGDSNVPFYKELGNQGLKAEDIPVVAFSVGEEELRGIDAKPLVGHLAAWNYFMSVKTPENKAFIKKWNAYVKKNKLPGGSKRVTNDPMEATYIGIKMWAQAVEQAGTTDIDAVRQAIGGQTVDSPSGFKITMDAKNHHLHKPVVIGEIQADGQFEVVWKTDGPIRAQAWSPFIPESSKKVADWTYPWVCGNCTKAKF*
>megahit_24360_6953-8080
FLGKGNASLPMPLEEQVRAGAMGLKLHEDWGTTPAAIDNCLSVAEKFDIQVAIHTDTLNESGFVENTIAAFKDRTIHTYHTEGAGGGHAPDIIKACGEANILPSSTNPTRPFTVNTVDEHLDMLMVCHHLDSKIPEDVAFAESRIRRETIAAEDILHDLGAFSMIASDSQAMGRIGEVITRTWQTAHKMKVQRGALSPDPKHHDNFRAKRYIAKYTINPAISHGIAHEVGSIEAGKLADIVLWKPAFFGAKPAMIIKGGMIVAAPMGDPNASIPTPQPVHYRPMFGALGGARHETCVSFVSQVAYDEGIGQRLKLNKNIIAVKNTRQIKKKDLVHNNYQPKIEVDSQTYEVRADGELLTCEPAKILPLAQRYFLF*
>megahit_24532_1133-2368
MEKDFSSLANSGDVLFMMLGAVMVFAMHGGFAFLEVGTVRKKNQVNALVKILVDFAISTLVYFTIGYGISYGLFLFQPASELLAGNQGYGLVPFFFLLTFAAAIPAIISGGIAERSKFWTQAFAAAIFVGVAYPLFEGMVWGQITFLGQEGSWLSELTGGVPFHDYAGSVVVHSMGGWIALTAVIVLGPRLGRWDSQGRSRPIPISNVPFMALGSWMLCVGWFGFNVMSAATLQGISGLVAINSLFAMVGGVIAALLISKNDPGFIHNGALAGLVAICAGSDKVHPLGALVIGALAGIIFVKGFTWEQEKLKLDDVLGVWPLHGIAGSWGGIACGIFGQEALGGLGQVSIVAQLIGTLMAIVVAVSFGFAVYLVLDKTVGIRLDKEDEQRGSDLAIHNIESYPEDATSRFL*
>megahit_24577_1450-2298
MEFLKSQRGTFAVTIKSIILASLLFAIAVQAQAAETIKVGVLHSLSGTMAISETSLKDVALMTIEEINAKGGVLGKKLEAVVVDPASDWPLFAEKARELIQKQKVAVTFGCWTSVSRKSVLPVFEELNGLLFYPVQYEGEESSYNVFYTGAAPNQQAIPAVEYLMSEDGGGAKRFVLLGTDYVYPRTTNKILNYFLKSKGISEKDIMETYTPFGHSDYQTIVANIKKFAAGKPTAVISTINGDSNVPFYKELANQGLKAEDIPVVAFSVGEEELRGIDAKPLV
>megahit_24619_3-290
MSKEEKLPGIYYDRDADIKILKNKTIAIIGYGSQGHAHARNLHDSGLKVVVGLRKESTFWKRAQKDGLKVMTVAEASKIATIIMILIPDDKQRSMY
>megahit_24635_1100-1402
MELTPREKDKLMIFTAGLLAERRLARGVKLNYPEAVAFISAAILEAARDGRSVADLMSYGTTLLKREEVMEGIPEMIPEVQVEATFPDGTKLVTVHNPIP*
>megahit_24635_1416-1733
MIPGELKIKEGNITLNKNGKTIHMMVANSGDRPIQVGSHYHFFETNDALKFDREETKGFRLNIPAGTAIRFEPGQKREVELVSYLGSRQVYGFNGKIMGQLESER*
>megahit_24635_1730-2068
MIEISRRAYADMYGPTTGDRVRLGDTELWIEVEHDKTSYGEEVKFGGGKVIRDGMGQSQRTSKESVDVVITNALILDHWGIVKADIGIKSGRIVGIGKSGNPDIQPDVDIIIG
>megahit_24823_1-312
ELKLIVDLIYEGGIGNMRYSISTTAAYGDVTRGRRIIPQSTRDEMKKILEEIRSGSFAREFILENQANRPVFNALLKQDSEHLIEIVGDKLRKMMPFVGKKIK*
>megahit_24867_21750-22946
MSAVATLVQSSNTLFILIGAIMVLAMHAGFAFLEVGTVRHKNQVNALVKIMTDFGFSCLAYFFVGYWIAYDQHFFASAQDLSANNGYQLVKFFFLMTFAAAIPAIISGGIAERARFWPLLIAAALTVGVVYPLFEGIAWNGNYGFQAWLEQRFGAGFHDFAGSVVVHGVGGWIALVAVLLLGTRKGRYRKGKLVAFAPSSIPFLALGSWILTIGWFGFNVMSAQTLDGISGLVAVNTLMAMAGGTIAALVIGKNDPGFVHNGPLAGLVAVCAGSDLMHPIGALIVGLIAGGMFVYAFIQTQNRWKIDDVLGVWPLHGLCGVWGGIAAGIFGLEAFGGLGGVSFMSQLLGTLLGLSIALIGGFIVYGSVKKFLGLRLTEEEEFNGADLSIHKIGATSAD*
>megahit_24869_745-1446
MENNIYELQFALDTFYFLICGAFVMWMAAGFAMLEAGLVRSKNTTEILTKNFALFAIACVMYLIMGYEIMYGGGWLLSGIEVIDTAQVLADSAVEGFGGASVYSAASDFFFQVVFVATAMSIVSGAVAERMKLWAFLAFTVVMTGFIYPMEGAWTWNGEDVFGWYNLGDLGFSDFAGSGIVHMAGATAALAGVILLGARKGKYGPNGEIKAIPGANLPMATLGTFILCSHGIP*
>megahit_24869_1433-1936
MVFLNTNAAAAAGAIAALIVARIKFGKADLTMMLNGALAGLVTITAEPSTPTALEASLFGALGGVLVVFSILALDKLRLDDPVGAISVHGSAGLLGLMLVPLTNSGATFTGQIIGALTIFVWVFLVSFVVWFVIKKVVGIRVTEEEEYKGVDISECGMEAYPEFTNR*
>megahit_24887_5509-6639
MLTKKLTTSLTTSLTTSLSTLALATSLVSGSVQAEEVLHIYNWSDYIAEDTIANFEAETGIKIVYDVFDSNDVLEAKLLAGNSGYDLVVPSSSFLGRQIMAGVFQPLDKSKLSNYSHLDSTLMGRLSTVDPENAHAIPYLWGTTGIGYNPEMVAAVLGDDVVVDSWDMLFKEENISKLASCGVNLLDSADEILPVALNYLKLDPNSHNLADYKGPVADLMKAVRPYITKFHSSNYINDLANGDICFAVGWSGDILMAGDRAAEADNGVSVEYVIPKEGAPMWFDMLAIPASSSNVDNAHKFLNYLLRPEVITEITDYVWYANANASSSSLIDEEILAHPGIYPSEEAKANLFTFEVLPPKVTRSMNRVWTDIRTSN*
>megahit_24938_188-2845
MKPQLIASTNSVIKTTCPYCGVGCGVSATIKNHHLLSVAGDQLHPANFGKLCVKGSALHETMGDHGRLLQPSIEGVDVDWPTAISAVAEKLNTIRNQHGAESIGFYLSGQLLTEDYYVANKLAKGFIGTSHVDTNSRLCMSSAVAGYKRAFGADAVPCNYEDLEQCDLLVLTGSNAAWTHPILYRRIADAKVKNPAMRVVVIDPRRTATCDLADLHLAIAPGADAFVFNGLLAYMQQGGHFNTDYIAQHTQGFDAAIAKAKVLSPAELAQATALTTQELHTFYQWFCETEKTISVYSMGINQSATGTDKCNAIINCHLATGRIGKVGMGPFSMTGQPNAMGGREVGGLANMLAAHMDYNTENIATVSEFWQTDNLSQKPGLKAVDLFDAVADGRIKAIWIMGTNPVVSMPNADRVRAALQSCDTVIVSDCVAETDTTATANILLPASGWGEKSGTVTNSERRISRQRALVKPAGQAKSDWWIMSKVGQAMGFNDAFDYHSPRDIFVEHAQLSGFKNTGNRLFNIASLSHLSKQQYDQLEPIQWPVTPLKPKGTERLFEDGLFVTPSGKANFVAVSAQLPQIQTSFDDYPLTLNTGRIRDQWHTMSRTARTSTLLNHIDQPFVAMHPDTATHAGLMDGDLVQVSTQNGSIKVVATVDAGMGEKQIFVPIHWNDQYAGSARVSALVAPTNDTISGQPEFKYSRAAMVKIDTPVWATVVSRQKLDCAQFINWSAAPLAEGHGFIYQIVIPSNFNWPEFIAAKRLTEQGPAQAYERFSDRYHDDERLISFSDQRIELAIFSHQDKKALPDSQWMRALVSKAVAQTYWPLLSGTTPAAGKLICSCFKVSEGDIRAAIVKGANSAAALGRQLKCGTNCGSCIPELNGLLAN*
>megahit_24938_7716-9104
MNTAVTRRPKRGLVHLIKTLGVSSLLVGASLAQAALGEPEKDELKFGFIKLTDMAPIAIAYENGYFEDEGLYVTIEAQANWKVLLDGVIDGKLDGAHMLAGQPLAATIGYGTKAHIVTPFSMDLNGNAITVSNDIWAQMKPNIPMENGKPVHPIKADSMKPIVDKYNAEGKPFKMGMVFPVSTHNYELRYWLAAGDIHPGFYAPHKGDTSGTIDAQVLLSVTPPPQMPATLEAGTILGYCVGEPWNQQAVFKGIGVPVVTDYEIWKNNPEKVFGMTKEFTEKYPNTTARVVKALLRAAQWLDADDNANRPAAVKILSQSNYVGADYEVIANSMTGTFEYEKGDKRSVPDFNVFFRYFATFPYYSDAVWYLTQMRRWGQISEPKSDQWYFDVAASVYRPDIYKKAALELIEEGTMTAADFPAFATETGFRSPQKDFIDKIVYDGTAPNTYLKKFPIGLKDETL*
>megahit_24971_3984-4259
MYIPADAPHRENAYLFLNYMLRPEVIAASSDYIGYANANKSATPLVDPSLTMNVAIYPDAETQLRLQTTEVLAPKEERKRSRTWTKIKTGL*
>megahit_25170_3-1430
MSNNYFNTLPLREQLEQLAKCRFMHMNEFTEGVDALKGKKMVIIGCGAQGLNQGLNLRDSGLDVSYTLRQSAIDEKRQSFKNASENGFTVGTYEELIPTADIVLNLTPDKQHTPVVAAVMPLMKQGACLSYSHGFNIVEEGMKIREDLTVIMVAPKCPGSEVRAEYVRGFGVPTLIAVHENNDPQGHGLALAKAYAVGTGGHKAGVLMSSFIAEVKSDLMGEQTILCGMLQTGSLLCFDKMIDKGMDAGYASKLIQFGWETITEALKYGGVTNMLDRLSNPAKIKAFDLSEELKVIMRPLYNKHQDDIINGTFSRTMMADWANDDVNLLGWRAETGETAFEKTPAGDMEISEQEYFDHGILMVAMVKAGVELAFETMTAAGIIADSAYYESLHETPLIANTIARKKLYEMNATISDTAEYGCYLYNHACLPLLGDFMKDIDTDVIGRGLSSDDNGVDNARLIEVNEALRSHPVEAI
>megahit_25299_2-433
MKYKNNKFVNHLTRGTIAFTLLFGASTGHAAGVLNVTNWAEYIAEDTIANFEKEFDVKVTYDNYDSEESIQSKLLAGSSGYDVVSHSSASVAKLIPANILQKVDKTKLPNLKHIMDSLGNQLDLNIDPGNHYFIPYMWGTHGVT
>megahit_25364_85599-86603
MKIKSALMGAAAGVAMMTGATQVMADAHEITVAYFLEWPMPFQHAKVMGEYEEAMGVAINWVSFDTGTAMSAAMASGDVQLSVSQGIPPFVVAASAGQDIQVIDVAVSYAENDNCVVSSVLEIDKTSAAELAGKKVAVPLGTAAHYGFLKQMDHFGVDIASMEVVDMAPADGAAAIAQSQVDMACGWGGALRRMKEHGNVLLTGAEKEALGILVFDATTAPASFVAENAELVATFLAVTAKANAAWNDGSMTAEMLPVIAKDAGMDEDATAETMAGFVFPSVADQLSDAWMGANAATFMKGVAEVFVDAGSIPSANDSYEGNVNTAPLMDVSSM*
>megahit_25372_21777-22796
MKKTVFFGALTVAALVAGVASAATLDDVKARGSLNCGVTTGLVGFAAPDANGVWEGFDVGICRAVAAAIFGDPTAVEFVPTTGQTRFTALASGEIDLLARNTTWTFSRDTDLKFEFVGVNYYDGQGFMVPKDLGVSSAKDLDGATVCIQTGTTTELNLADFFRTNNISYEPVPIETNAEAQQQYLSGACDVYTTDASGLAATRATFEAPNDHTLLPEIISKEPLGPLVRHGDSEWGDIARWTLNALVSAEELGVTSSNIAELAAAPTNNPEVNRLLGTEGQLGSMIGLDANWAANAIAAGGNYGELFEKNIGESTPIGLARGLNAMWTEGGLIYSPPFR*
>megahit_25401_1790-2092
MQLTPREKDKLLIAMAAEVARKRLSRGVKLNYPEAIALITDAVVEGARDGRSVADMMEAGAHVITRDQCMSGIPEMIHDVQVEATFPDGTKLVTVHNPIR*
>megahit_25401_2102-2407
MIPGEVFPADGDLILNPDREAITLMVANTGDRPVQVGSHYHFAECNAALDFDRTAAHGRRLDIAPGTAVRFEPGQRREVNLIELSGARRIFGFNNKVMGDL*
>megahit_25401_2407-4146
MATSISRADYAAMFGPTVGDKIRLADTELIIEVERDLTAERANGGSGMTYGEEVKFGGGKVIRDGMGQSQSTRAQGAVDTVITNALIVDHSGIYKADVGLCGGRIHKIGKAGNPDTQPGVDIIVGPGTEAIAGEGRILTAGGFDSHIHFICPQQIEEALHSGLTTMLGGGTGPAHGTLATTCTPGPWHIGRMLQAADAFPMNLAFAGKGNASQPDALIEMVKGGACALKLHEDWGTTPAAIDCCLSVADDMDVQVMIHTDTLNESGFVENTMAAVKGRTIHAFHTEGAGGGHAPDIIKICGDENVLPASTNPTRPYTVNTLEEHLDMLMVCHHLDKSIPEDVAFAESRIRRETIAAEDILHDMGAFSIIASDSQAMGRVGEVLIRTWQTADKMKKQRGRLPEETGENDNFRVRRYIAKYTINPAIAHGISREIGSISEGKRADLVLWNPAFFGVKPEMVLMAGTIVCAQMGDPNASIPTPQPVYSRPMFGAFGRSVEHSAVCFVSAAAQADGIGGKLGLAKKTVAVENTRNIGKSDLIHNTATPHMEVNPETYEVRADGELLTCEPASELPMAQRYFLF*
>megahit_25401_10468-11757
MTLRSNLLSTLSVGVLCVAGSTAFAECANPIKVGVLHSLSGSMAISETTLKDAMLMLIEQQNAKGGLLGCELEAVVVDPASDWPLFAEKARELLTVNEVDVIFGNWTSVSRKSVLPVIEELNGLLFYPVQYEGEESSKNVFYTGAAPNQQAIPATDYFLEELGVEKFALLGTDYVYPRTTNNILESYLMDKGIAAEDIFVNYTPFGQSDWATIVADVVALGEDGKQVGVISTINGDANIGFYKELAAAGISADDIPVVAFSVGEEELSGLDTSNLVGHLAAWNYFQSAESEANDEFIAVWKAFAGEERVTNDPMEAHYIGFNMWVNAATAAGTTDVDAVRTAMYGQEFPNLTGGAAVMLPNHHLAKPVLIGEIQADGQFDIISQTTEVPGDAWTDFLPASAVLMSDWKELGCGMYNVETETCVQLTSNY*
>megahit_25422_1419-2441
MRVYYDRDCDVNLIKDKKVAILGYGSQGHAHALNLRDSGAKNLVVALREGSPSQAKAEGEGLKVMGISEAAAWCDVIMFTMPDELQAETYTKYVKDHIKPGSAIAFAHGLNVHFGLIEPKDGIDVIMMAPKGPGHTVRGEFTKGGGVPCLVAVHTDATGKAMETGLSYCSGIGGGRSGIIETNFRQECETDLFGEQAVLCGGVVELIRMGFETLVEAGYEPEMAYFECLHEVKLIVDLIYEGGIANMDYSISNTAEYGQYVSGPRILPYVETKARMKAVLDDIQSGKFVRDFMLENAVGQPTIKAARRANDEHQIEKVGGKLRDMMPWISAGKMVDKAKN*
>megahit_25428_2052-3140
MNYTKSSIVFAAVIMSAQMAWAEEVRVYNWSDYIDEDLLSKFEEESGYKLIYDVFDSNEVLETKLLAGGSGYDVVVPSGTFLQRQIMAGAFQKLDKSMLSNMGNLWDVVQDRTDTYDPDGAYSINYMWGTTGIGVNVAKVTEILGEDAPIDSLALVFDPANMEKLAECGVYFLDAPGEIVPAALQYLGEDPDSKDLDVLAKAEPLLAAVRPYVLKYNSSEYISALANGDICVAFGWSGDILQSRDRAAEADNGVEIAYNAPSEGALMWFDQMAIPVDAPNPTGAHAFLDFIMDPENMAAASNYVYYANGNLASQPLLEEDVIGDTAIYPDAKTLETLYITTPYDAKVQRFVTRMWTRVKSGT*
>megahit_25456_3405-4724
MTLRKTLMVSAAATLLPTLVLAQDAAAPTFDEIGPYILTTLLFLVAGFLVFFMAAGFAMLEAGLVRSKNVAMQLTKNIALFGIASIAYWAIGFNLMYPGDAWSIAGWLGPFFAITTLEPVGLAVADASLDYASVASDFFFQLMFVAATASIVSGALAERIKLWPFLAFVAILTGVLYPISGSWQWGGGWLSEAGFSDFAGSTVVHSVGGWAALAGAIVLGPRIGKYKDGKTIPMPGSNLALATLGMFILWLGWFGFNGGSQLAAGTVGDITDIGRIFANTNMAAASGAVVALAVTQIMYKKADLTMVLNGALAGLVSITAEPLAPTLFGALLTGAVGGVIVVITVPLLDKFKIDDVVGAIPVHLIAGIWGTLAVGFYTGNFGAQILGIIAYGAFTFFASLVIWYILKMVVGIRVSEEAEINGLDMSELGMEAYPEFSRG*
>megahit_25578_2367-3644
PYLCSNRYTCRFCDHPPRLMPNPKLDTKGASGMNGADTAWIIVATALVLFMTLPGLALFYGGLVRSRNVLSVFMHCYAIACLMSLLWFGFGYSIAFGSGTSGYWGGADKLFLNGVTVDSLTGTLPEVLFFAFQMTFAIITPALIVGAYVERIGFGFVLLFSSLWMLLCYAPVVHWVWGGGFLANGGIFGDTGVRDFAGGIVVHETAGLAALILAIFLGARRDASKPPHNPGMVMIGAAMLWVGWFGFNGGSQLAADGGAAMAITVTHISAAAGSLTWALWERIKFGKASLVGLVTGTIAGLASITPASGFVTPLEALAIGSIAGILCQEAVTLIRNKVKIDDTLDVFAVHGVGGIFGTIMIAVFGAGTWAAQLGSLAIVGIYTTVVTVALIYICKAITPMRVDHETEVNGLDLAVHGERAYDITS*
>megahit_25819_5182-5763
MSEVVIETILSKQKKSQLRLPKQPKRYFSLFNTENEKMYDSMVALNNVLWWLGKDDVVEYVPKRVHKTVANLIKRGKQVYNVCKTCHQVNGAGQFPTYPSLVDSPFVVDDKGRLIKIILHGLTGPITVGGKYFDESMPPAPIRNDYDIAAVMTYIRQAWGNSADAITPAEVSSMRTTYEGRRAMWTAEELEVN*
>megahit_26063_37990-39462
MLSSLSPYTKLWCALLTLMFVIAITGPSWAQEEGTEAEEVAPAEETTPEATPEAEAPAPTLVEEEAGRSVADLEGDMDALWTLLAACLVFFMQAGFALVEAGFTRAKNACNIIMKNLMDLAVGSIAFWLVGFGLMFGATNGFFGTTDFIFDAGDDAFGWAFLLFQTVFCATAATIVSGAVAERTKFTAYLVYSILITVIVYPIFGGWAWGSLWNGDGWLEGMGFYDFAGSTVVHSIGGWCALAGAIVIGPRIGKYTKEGNVKPIPGHNIPIAALGVFILWLGWFGFNAGSTTAVGGGSFAFIAVTTNIAAAAGAIGAMIVSWVLFKKPDVSFALNGALAGLVSITAGCDAMSVPFAALAGLIGGILVVFSCVFFDKMKIDDPVGAVSVHGVCGAWGTLAVGLFMTDGGLLTGGGAGQLITQVIGIAAAFVWAFGLSFIIFSVIKATMGLRVTAEEEMKGLDICEHGMYAYPPHQVLEGASGGSIPGTHGS*
>megahit_26064_63121-64599
MRTRYAPMMTLFAVMLSLCSFTFLVAQETDPANAEENVTETKAAEDETVEPKTENESTPTVDILDPQVPADEIDSGDNAWMLTSSALVLFMTVPGLAMFYGGLVRRKNILSVIMQCLFLMAIMTVVWALWGYSLAFGGDGRYIGNGEYVLMMNVQSYFNGTDVVTPVHDGSNIPEYTFMVFQGMFFIITPALICGAFAERMKFSSMVVFSVLWGTLVYCPLCHWVWDGGLLAHGPGLAGGALDFAGGTVVHISSGISALVCAFILGNRLGFGHDDMRPHNLTYTALGAGMLWVGWFGFNAGSAGAANGVAANAFVVTHFSAAAGAVAWSLMEYFTRGKASVLGCASGAVAGLVCITPAAGHVLPMPALVMGCLAGIICFYACTTLKSKFGYDDSLDAFGVHGIGGTLGAILTGVFASQAINGGEKMGLLEGGGTTLLIGQIVAVLVTAAFSVVMTLILLKIIDATMGLRVSQEYEIRGLDGSEHGEEGYIFN*
>megahit_26074_64299-66560
MSADLQTEDSPENASDSSKPKKTPRELPQILHAKQWPLTRELLLEPGNFGLGQVPAKNKPDLVTSSVCGYCSTGCSLNIHIKDQEAVALTPTTNYPVNMGMACPKGWEALTVLKSDDRATTPLLRNEQGKLQPTDWHTAATTFTTRMKAIQEEHGKESIAFISTGQIPTEEMAFLGALTKFGMGMLHGDGNTRQCMATAVVAYKQAFGFDAPPYTYDDFEQSDVIVLVGSNLCIAHPIMWERVMRNPNSPEIIVVDPRMTETAMSATQHAAIAPKSDMALLYGIARILIEEDWVDHEYIQQHTNDFAEFAEHVQDYDLDRVSNDTGLSKEQIEQIAKTIADGKRVSFWWTMGVNQSHQGVRTAQAIINLALMTGNMGKPGTGANSITGQCNAMGSRLYSNTTNLLGGYDFAKPEDRKKVAEILEIDESLIPEKLGLPYHKIMEGILSKKIRGLWVICTNPAHSWINQGQARDILSRLDFLVVQDMYHTTETAKMADLVLPAAGWGEKEGTFINSERRFSVLKKVSPAPGQALADFSIFRLIADYWGCGNLFKKWTSPEAVFQTLKQLSKDQPCDFSGIEDYQAIDQAGGIQWPYPAESPNTNQQRRLFEDGKYYHADHRAKFLFEHPTDMPEKTSEKYPMLLLTGRGSASQWHTQTRTSKSAVPRKLYPKKPYIEINPMDARRLSIQPGDRVVVRSQRGRVRVKAFLTQAVKPGQVFMSMHYEATNQLTHASFDPYSKQPSYKACAVRVDAGV*
>megahit_26085_16323-19436
MLMRVIILTLLVSLCSSMVTADEEDRRYPETLNLDIPRLSEDSSITYDFPIIYVRVPRKGDNEKSTWTEIAHPVLMDSGGDLMLLQPDGSEEVLVASGKGSITDPVVSLDAQWVFYTHIHDLTVNWAGKHPKAGADIYKIHLKARKIVRLTHQRFTPNTGAADWSSDFVSNEKDKTYLDYGVFNMGAYPLPNGRIVFTSNRDGFRPPKHNGPTMQLFVMDDDGANVECIGHLNIGMALHPVVLKDGRIIFSSMESQALRSNLLWGLWSIHPDGTNWAPVISAFDTGGAPNAFHFQTQLSDGSIIAEEYYNQNNSGFGAYLKLPPSVPTDYSAFGPGLRNDPRNPPLRFGRFYNSKPKLYRLPFSPYGIESLTRFANNGEGLADPVEVGNKSSLRVGKFTHPSAAPDNHLLTVYTPGPANHQNGLKTPAINGGLYLIKNGNPIDRPDQLRLIKNDPNYNEQWPRAVVSYQRIYGIKEPATLKPLANDGSISPHLPTGTPYGLIGSSSLYKRESYPEGAVPENSVTSSYAGSEDRNGFSGLDPFNTSQNGASLNWFNQGSDAGLYQNEDIHAIRIIAMEPTTDRHHGPKNGRLFYSHAQERLRILGEIPVRKFGKSGQQLIDPDGNSDTSFLAKIPADTAFTFQTLDKNGMLLNMAQTWHQVRPGEVRTDCGGCHAHSQKPTDFSDTFASSEKYELFDLTKQTPLLSGKERDQSKIQWDTSDSTGLSTVIKGAVNVEYYRDIQPILHRSCTACHTEKDDKQPAGNLNLDADDEFINISNQGELPGTYYRLAADSEAKFGYKPVIHNGSWRQSNASRYIRKFQSRRSLLTWKIYGERHDGWTNDDFPTAHVPGDAETLQWMGKPIPNTQGNRDRADLDYRGKQMPPPEAVKAGRVQPLTDDDRRLIVRWIDLGCPIDFDYDNTNPEYRGYGWAGDDKRPTLTLTEPISGLNNKVSRLLIGITDYYSGLDMNSFTVTADFEVNSILPGVNLASEFHSKGNGVYELKLKNPLVSLNEKTLNISIKDQQGNISQIERTFKTSE*
>megahit_26094_20637-21641
MAAKIYYDNDADLSVLKNKTIAILGYGSQGHAQAQNLRDSGCNVIIGQRPGSANFDLAVSHGFEPVSIAEASKKADIINLLLPDEVQGDLFKNEIAPNIEPGNILMCSHGFNIHFSQIVPPAGVDALLVAPKGPGHLVRSEYEKGGGVPGLIALGEGASDETRQAGLAYAKGIGATRGGVIETTFAEETETDLFGEQVVLCGGVSELVKAGFETLVEAGYQEEMAYFECMHELKLIVDLFYQGGLNYMRYSVSNTAEYGDYTRGPRIITAETKAEMKKILTEIQRGDFAREWILENKANAAGFKAVRRLEREHGVEKVGKRLRSMMSWIDSKEV*
>megahit_26341_1286-2368
MKQMLNTVAVLAIASTAAWAEEVRVYNWSDYIDEELLTKFEAETGIKLIYDVFDSNEVLETKMLAGSSGYDVVVPSGEFLQRQISAGAFQPLDMSKLPNAVNLWDVIKDRTAQYDAGNVHSINYMWGTTGLGVNTGKVAEILGADAPISSLELVFNPANMEKLAECGVHFLDAPSEIIPAALQYIGENPDSQDADVIKKAEAVLSAVRPYITKFHSSEYINALANGDICVAFGWSGDILQARDRAAEAENGVDIAYNAPSEGALMWFDQMAIPVDAPNSEAAHTFLNFIMDAKNMADASNYVYYANGNKASQEFLVEDVIGDTAIYPDAKTLENLYTKGPYGQKVQRVVTRMWTKIKSGT*
>megahit_26360_2623-3639
MKYSVILGTMTAAGLAAGAAMAGTLDDVQARGKLNCGVSTGLTGFAEPDASGVWQGFDIGVCRAVAAAVLGDPMAVEFVPLTTKVRFTALNSGEIDMLARNTTWTFQRDVELKLEFVGVNYYDGQGFLVPKALGVSSATELDGASICIQTGTTTELNLADFFRVNNISYEPIPVETGNEAKQQYFAGACDVYTTDASALASARAAAADPNEHVVLPEIISKEPLGPLVRHGDNEWGDVVRWTLNALISAEELGVTSGNMAEMVKGTNNPEINRLLGTEGTLGEWLGLSADWAQHAIAAGGNYGELFENNIGVNTPLGISRGLNAQWTDGGLIYSPPFR*
>megahit_26402_3580-3786
LFSHAAVPLLKDFMVSIDTDTIGKGVDNKDNTADDRALIEVNATIRNHPIESVGAILRGHMTAMKKVV*
>megahit_26983_487-1785
VYGAIISLVALLPNIAFSQELDTGDTAWMITATVLVLMMTIPGLSMFYAGMVRSKNVLSVFMQCFAITGLMTILWVVFGYSMAFDTTGMEVGVVNMSSFVGGLGNAFMSEITFESMSGTIPESVFATFQMTFAIITPALIVGAFAERMKFSSMLVFITAWFTICYVPMVHMVWSGDGALLWDWGVLDFAGGTVVHINAGIAGLVACIMLGKRKGYPTTAMPPHNLTYTIIGAALLWVGWFGFNAGSAVSAGTSAGMAMLVTQIATATAAITWMIVEWIVHGKPSVLGIASGAVAGLVAITPASGTVGPEGALYIGIAAGVCCFFAATSLKRAMGYDDSLDVFGVHAIGGIVGAILTGIFTAVSFGGAGLGDNSIGLQLWIQTKGVLFTIVWTGLFTAIILKIVDMTMGLRVNEEDEDLGLDLALHDERGYVN*
>megahit_27669_17394-18752
MLGTMAFALLGGDAFAQDATPAADPAPAVEAAAGPESAYSSDDYIASDGYSTFAVNNLWICIAAALVFIMHLGFATLECGLTQKKNTVNILFKNVWIISTGILLYAAWGFNAMYPGDFNGFFAMGKWFGNDVSLNDPAMTTAAYNAGYTWWGDFIFQSMFAATAATIVSGAVAERVKLPTFMLFAVILVGFLYPITGSWKWGGGWLDVKGFYDFAGSSIVHAFGGFAALACVLILGPRAGKYTKNGVRPILGHSLPLAAIGVFLLFLGWFGFNGGSALSADPKAVSYVFTTTALAACAGAVASIFVSWIVIKKPDLSMALNGILAGLVGITAGADTVGEGSAILIGLIAGVIVVFSILFFDKIKIDDPVGAISVHGICGIWGTVAVGIFSFDPEHKFFTQLLGTLSMSAFAFLTAFAVFYVLKLVMGVRVSAEEEAEGLDVAEHGAPAYNLN*
>megahit_27669_19190-20431
MLAAPAAMAQDAPPVTAEEAKTIGNNAWMLTSTALVLFMTIPGLALFYGGLVSKKNVLSVLMHCFSLTAVLSIVWLICGYSMTMGTEGGWFGGFKNIMHKGVEADGILSSAFQMTFFIITPALIVGTFVERIKFSAMLIFSVLWALLVYAPICHITWFGGEGDNQSLFSKWGVEDLAGGVVVHITAGVAALIACIMVGKRKNPTPPHNLPMTVIGTAMLWVGWFGFNAGSQGGASDAAAMTLFVTHISAATGAFVWMMIDWITEKKPTVLGTVTGAIAGLAAITPASGVATPGGALIIGATSGIVCWWASVKLKNALGYDDSLDVVGVHGVGGIVGTLLAAVVGSTLFGGEFDMLKQLGIQALASVVTIVYTGVVTVIILLVVKVVCKGLRVSEEDERLGLDQSAHGEAAYND*
>megahit_27688_85291-86319
MEAKIYTDEDADLSVLQDKTCAVIGFGSQGHAHALNLKDSGVKVIIGLYPGSKSRAVAADYGFNVMDTADAVKAADVVFVAAPDTKIAAIYEADIKEHLTDGKTLLFSHGFAVHFKTIEAPTNVNVIMVAPKGPGHIVRRQFVEGKGVPALIAVHNDADGNAKAIALAWAKGVGGTRAGVFETDFKEETETDLFGEQTVLCGGISALVTAGYETLVEAGYQPEMAYFECLHELKLTVDLMNESGIAGMRFSISETAEWGDVAVGPKIIDASVKARMKEALTEIQNGNFAKEWIAENEAGQPEFNRLREEGEKHEIETIGKRLRSLMPWLKGRDLKGQQASYS*
>megahit_27985_1406-2710
MKFALTLIRPLVHPFVRPLGLAAVFLGGLTMPALAADKLNSGDTAWMLTSTALVLLMTIPGVALFYGGMVRKKNVLSVVMQSFAVTYMITLVWFAVGYSLAFGAGNAYIGDLSAVFFKGITKDALSGTFPTSVFAIFQMTFAIITAALITGAVADRMKFGPLLVFLAIWSVVVYSPITHWVWGGGFLSTLGVLDFAGGTVVHINCGIAGLVACLMLGKRTGYGTENMAPHNLTLSIIGAALLWVGFNAGSAVAADGAAGMAMAVTQIATAAAAMAWMICEWITLGKPSVLGIVSGAVAGLVAITPASGYVDPMGSFWIGLISGVICWWTATRLKHMLGYDDSLDVFGIHGVGGIVGAVLTGVFAVKGIGGTAGLLEGNAIQVWIQIKGIFWTIAWCAVATAIILKVLDMTMGLRVTEEQEREGLDINLHGESVH*
>megahit_28292_3-1253
MNSGGELALNLCVRAENRQITGGKSGYIDMPADIGCNIMIDAADTAWLMTASVLVLFMTLPGLALFYAGLVRAKNILSVLMHCFALACLMSVLWVAVGFSLAFGEGSAYVGGLGNAFLAGIGVDTVQEGTGIPASVFVMFQMTFAIITPALIVGAYVERIKFSAVLIFSSLWLLVVYAPVTHWVWGGGWLAEMGVLDFAGGIVVHTTAGISALILAIMLGKRDGFPGQVSPPHAPWMVMVGASMLWVGWFGFNAGSALASDGSAGMAMLVTHISAAVASLVWMTIEWIRFGKPSMVGIVTGTIAGLATITPASGFVGPMGAIIIGIVSGGLCYAAVDLIKRSFVIDDSLDVFAVHGVGGMTGSLLVAFLALETFGGMGLAEGVTAIDQLMVQIIGVGATLIWSAIATVVLVKITQAL
>megahit_28463_1-375
VLVGGDSLVTNEFWSITGDAGEGTLMTFGPDPRLNPANTELVAEYRATGYEPEAYTLYTYAAVQAWAQAATRAGATDAAAVSAALKSGVADTVLGDIGFTEQGDVNAPGYVFYVWRDGEYVYVN*
>megahit_28494_1633-1956
MGIKSVAVYSDADAAMPFARYADEAVHIGPAPAAESYLIPEKILEAALATGADAIHPGYGFLSENADFAETVEAAGLAFIGPTPDSIRTMGDKLAAKEAVLAQNVPLV
>megahit_28662_3-287
MSMKIKRPDYAAQYGPTTGDKIHLADTGLVAEIECDYTTYGDEMVFGGGKTIRDGMGQASKWKQSDGALDMVITNAVIIDPVLGVIKADIGVLNG
>megahit_28662_326-865
MAEKKWSPPPIPKSVIXXXXXXXXXXXXGEPERCGQIDFAKGDIEINAGRPFEKIVLVNTGDRPIQIGAHYHLAECNRAMAFDRQAAFGMHLDIPSGTAIRFEPGQSRKVQITEFAGRQVAYGMNNMTNGTTRSEIIRDRTMRRLREEGYCFEGERFPISSPADKLFKGKKTSASKKKS*
>megahit_28662_883-1194
MHLTLREEERIQLWSAAEMSRRRLDRGVKLNYPEAVALICDEILERAREGVIPMLPDMMEYGATILKKKDVMVGVPEMMKIIQVEALFPDGTKLVTIMNPIRD*
>megahit_28715_2-610
IHDKTAYGKGLADETKKYMEKAGLKETLYEAFTAGEKDYSALVSKLKSQSIDVLFVGGYHTEAGLIMRQMREQGMATVLISGDALTTAEYWGITGKAGEGTLMTFSPDPRKNPAASIVVRTFRAKNIEPEGYNLYSYGAVQAWVGAVKRAKSTATKKVAEKLRSASVETVLGNISFNKKGDVNAPGYVMYEWKKGKYDYVQK*
>megahit_28919_855-2123
MALSGELETFVSASVTTIKSPPAVTDVTHKKYSAADYPTSQVNTTGLAVTDTTVTVGQLHSITGTMAISETGSVEAERLAIKQINDLGGVLGRKIEIVQEDGASDWPTFAEKAKKLIINDNVACVFGCWTSASRKAVLPVFEKENNMLYYPTFYEGLEDSKNVIYTGQEATQQIIWGLDWAYEKLGTRTFYLIGSDYIWPRTSNKIARNHIERYLKKKDPKCEVVGEEYYPLGHTNFRSLINKVKLKKPDLIYSVVVGGSNVAWYKQLKAAGITSDKYNLLTISTTEDEVLGIGGENTEGFYSCMKYFQSLPGENNQKFVAAFKEMWGQDSVIGDVTQAGYLGPWLWKYTVEKAGSFDIDKIAAASSGIEFPNAPEGYVKIHDTNHHIWSKAKIGKFLRNGQFEVIAESDLIEPNPYPKGYQ*
>megahit_28925_1261-2556
MKRILYLASCLFLFFTPHAMAQDGAAVLDSGNTAWIIVATALVLFMTIPGLSLFYAGLVRGKNVLSVLMHCFVITCVMSLIWLFFGYSAAFTEGNSFIGGMGKAMLSGITTESLYNGPTHIPELIFFAFQMTFFIITPALMVGAFVERIRFSAMLVFVTLWAILVYLPVCHMVWGGGSLLGLEGVMDHAGGIVVHITAGVGALVAVLVLGPRRGYPKQQMAPHNLPMCVCGTGMLWVGWFGFNAGSGLGADGAAAMTLIVTHTSAATAALVWMFLEWFTVRKPSMLGIATGSIAGLAAITPASGFVGPIGALCIGATSGFLCWFASTKLKQKFGYDDSLDVFGVHGVGGIVGTVLVAIFAASQFGGNAGEGFSIGAQLKTQILAALYTAVYTAIVSFIILKIVDKVIGLRVEEREESEGLDIADHGENAYN*
>megahit_28945_3278-4054
MSAPDPNQPVHSDYDEKVSVVSEHAAAAAREKPDPLEGTEPVSLWCFLLAGIALIVGAGYLGATNGGFSNSGFTYVEGLSIPDAPTKKGAIARPPGEQWIRDGKKQFSAICAACHQNDGKGQVGVFPPLAGSEWVVDGSEQLAMTILNGMQGPITVSGAGYNSLMAPWKDALNDKQIAQVMSYIRISWGNADLLMEGDNGFVSEEMAAYARKTHNIPNMNVSHLAGFDKNLPGPQLDPVTLETLGEGGAAAPDATPAE*
>megahit_29050_149-646
MLFSKFLKRSLALVTIGATLSLTAHGQEKVKVGILHSLSGTMAISETSLRDVLLFTFDEINADGGVMGKMIEPVVVDGASDWPLFAEKAEQLLVQDKVAATFGCWTSVSRKSVLPVFEKHKGLLFYPVQYEXXXXAKRCLRISSTRRKQWVSRPFLRWISCSMRA*
>megahit_29050_595-1344
MGQQAIPAVDFLLNEGMKKFYLIGTDYVYPQTTNLVLFEYLLSKGIPVENIGGGLRKDASGKVLSAGNYTPFGHSDFQQIVADIKKFSASGDACVVNTINGDAXXXXSLPAKDLVGHLGCWTYFMTIDSPANKKFIANFNSWLGKTKVPGIIKKDRVTCSPMVLSYNGVYLWKAAVEKAKSFDPEKVMKALESGISFDGPGGKVTTQKNHHLTKTVYIGETLENGQFAISETIKDVFGEPFLKGTFKKK*
>megahit_29430_2162-2557
MLLAEEAPAYADYDAFAASNGFPIFTINNLWICISAALVFIMHLGFATLESGLTQSKNTVNILFKNVWIISTGVLLYAFWGFNAMYPGDFNGFFATGSWFGAGLYDVSMTTDAYNAGYTWWGDFIFQAMFAA
>megahit_29462_1158-1496
MAQNSSPFXXXXGEIIPKVGAAPLIANQDLVTLTLVVANAGDRPIQVGSHFHFYEVNAALDFDRDATRGFRLNIPAGTAVRFEPGDEREVNLVALSGSREVWGLNGKINGAL*
>megahit_30085_3008-4030
MRVYYDRDCDINLIKDTKVAILGYGSQGHAHALNLRDSGAKNLVVALRESSASAKKAEAEGLKVMGIAEAAAWCDLIMFTMPDELQADTYKKYVHDNIRDGAAIAFAHGLNVHFGLIEPKVGIDVIMMAPKGPGHTVRGEYTKGGGVPCLVAVDKDATGRALELGLSYCSAIGGGRSGIIETNFREECETDLFGEQAVLCGGLVELIRMGFETLVEAGYAPEMAYFECLHEVKLIVDLIYEGGIANMNYSISNTAEYGEYVSGPRILPYDETKAKMKAVLTDIQNGNFVRDFMLENAVGQPSFKATRRINDAHQIEATGETLRGMMPWIAENRLVDKSKN*
>megahit_30117_4254-4757
AAMALTVTHISAATASLSWALWEKFKYGKASLVGMVTGTIAGLASITPASGFVGPVEALVIGAIAGVLCQEAVNLIRDRLKIDDTLDVFAVHGVGGIFGTIMIAAFGAGSWFAQLGSLVIVGLFTLVITVVLLKVTALITPLRVDPEEEINGLDLSVHGERAYDMQS*
>megahit_30553_1576-1686
MADASPYGCDYANQFAALQLLFEEDVFGDPAIYPDD*
>megahit_30654_8511-12032
MIKNEVKTTCSYCGVGCGIIVKKDINNKVFVEGDKDHPVNKGMLCSKGMNLHYVANDVSDRILYPEMRWSRSHPRERVSWDTALDRAASVFKSIIQKHGPDSVAFYVSGQSLTEEYYIANKLTKGFLGTNNIDTNSRLCMSSAVVGYKKTFGEDSVPISYADIELADCFLITGANPAWCHPILFRRIEKHKEKNPNVKIIVIDPRKTDSAKFADLHLQLTPGTDVVLHNAIGRRLYKMGLIDEDFIKKHTQGFQEYKKIILGTNLKKASKICGVPEDDIEKAAEIIGLSKGFISMWAMGLNQSVIGTDKNTSLLNLSLITGQVGKPGAGPFSLTGQPNAMGGREVGGMANLLAVHKDLQNEEHRREVAQFWGVDKISPKPGLTATEMFDALENGKLKAVWIACTNPLVSMPNSHRIEKAMANSKFVVVQEISHKSDTLQYADLILPAAAWLEKEGTMTNSERRISYLPKEIEAPGEARPDVEIFCDFAQRMGFRGFNYNGAEEIYDEYASMTKGTNIDVSFLNYDRLKNEGTFQWPVNEYRHPGTPRLFEDKKFYTPSQKAIFNIPSTIENTSVKTNLEFPLILTTGRVRDQWHTMTKTGKVSRLKTHYPKPVLEINPVDAFINNIKDGDITEIKSGNGVVRVRSKITDAIKEGVVFLPMHWGKVLQSNLNRANNLTNTHIDPISKEPDFKFTSVAVSKYKKAKEKIIIAGAGAAAFRFLQNYRDYNQVDEIHVFSQESNLFYNRVLLPEYITEELTWQQLKKIKNAELDNLDINIHSETIIENIDKEHKKVTDSKGEIHTFDTLILATGSRPFIPKDVQIELPGRFTMRNKSDADSFKKYLEDTGLPPEEQHVVIVGGGLLGLELAAAMKHKNVKITIVQRASRLMERQLDKISSKLLSLDVQERGIQIYFDNEVSTVFDDEDTGELTINLKSGKYITANAIVYAIGTRPNIEIAKNNGIICGRGVKVNQHLQSSHPAIFAIGEIAEFNNKLFGITSAAEEQAGILANFIAGDISEAYKGSVLMNILKFNDLNLCSIGEITVPENDPSYEEIIFTDISKRYYKKCIVKDDLLIGAVLVGDKNEFAEFKTMIESKIEMSDKRNTLLRGASNNTPVLGKLVCSCSQVGEGNIEEIIGKGCTNFTELCNKTGAGLGCGSCKTEVREILNNAKVSV*
>megahit_30654_14535-15917
MKSLFKKSTYILSAAMLLFACGGKEAKKPTIVVETKTSKTKTLEIEKPQLTFGFIKLTDMAPLAIAKEKGFFEDEGLFVSVEAQSNWKNILDRVIDGQLDGSHMLAGQPIAAGAGFGRQAKLVTAFSMDLNGNAITVSNDVWSKMKPHVPMDINGKPIHPIKASALKPVITSYNNAGKAFKMGMVFPVSTHNYEIRYWLAAAGIHPGMYTKENVQGQIDAEVLLSVTPPPQMPATLEAGTIHGYCVGEPWNQQAVFKGIGVPVVTNYDIWKNNPEKVFVMTQKFIDENPNTAIAVTKALIRAGKWLDEPTNRKEAVKILSMSQYVGAPEAVLANSMTGTFEFEKGDKRDMPDFNVFYKYNATYPFYSDGIWFLTQMRRWGQIPDAKTAAWYASTIKDIYRPDIWKKAAALLVEEGNIPATDIPATDGYKPATADFIDGTIYDAKDPLGYINSFAIGNKDK*
>megahit_30671_4846-5895
MYPNWGANSAGYLGDFIFGISEPLKNGALDLAYNEGYTYWTDFLFQGMFAATAATIVSGAVAERMKILPFMIFTVLYVGFVYPIAGSWKWGGGFLDQLATPFYDFAGSTLVHSVGGWAALVAVSLLGARIGKFENGKTQAIPGHNIPIATAGVLILWLGWFGFNGGSVLSADPELTSITLVTTCLAAAAGGVVAALASTIMYKNLDLTMFLNGILGGLVGITAGADQMSPMDAILIGAVAGVLIVLAVNLIDKLKLDDPVGAIAVHLACGIWGTLAVGLFGNLASGAQFISQLTGVACYAVFCIATSFLIIFTLKKTVGIRVSEKEEIEGLDMHEHGMDAYPDFRLNEH*
>megahit_30671_6567-7874
MSLFLTLLQDAPATEVAKAVEQINGDMGMLWMLIAGILVFLMQAGFTLVESGMTRAKNAVNIAMKNILDICVGSITFWLVGYSLMYGDTSNGWFFWSGLFQGEGADLFFQTMFAATTATIVSGAIAGRTKYTTYIIFSLVMTAVIYPISGGWEWNGGWLNDTAGFMPAEFIDFAGSSIVHSVGGWAALVAAFMVGPRIGKYVNGKVLPIPGHNQVLATLGVFILWFGWFGFNGGSQLAWGGADAIGASTVVLITNLAAAAGGLGALITTWIWYGKPNLAQTLNGCLAGLVSITAGCGNMTAGGAVLAGLIGGIIVVFSIEFIEKKLKIDDAIGAASVHGVAGVWGTLVIGLWGVDGDTGIGLFNGGGAAQLGAQAIGVLAYAVWAIALSFIVLGILKATLGLRVSKEVEIEGLDISEHGSIAYPGKRVRDFEDDK*
>megahit_30723_306-1781
MSNYFNTLTLREKLEQLGKCRFMDASEFEDGVSALKGKKIVIVGCGAQGLNQGLNMRDSGLDISYALRQAAIDQNRASFVNANSNGFVVGTYEELIPSADLVLNLTPDKQHTNVVNTVMPLMKKGATLSYSHGFNIVEEGTQVRKDLTVIMVAPKCPGSEVREEYKRGFGVPTLIAVHPENDPENKGWAQAKAYAVGTGGHRAGVLESSFVAEVKSDLMGEQTILCGLLQTGAILSFDKMVAEGIEPGYASKLIQYGWETVTEALKHGGITNMMDRLSNPAKVKAFEISEELKDIMRPLFQKHMDDIMTGHFSATMMEDWANDDKNLLTWRAETGETAFEKQQVTTQEISEQEYFDHGTLLVAFVRAGVELAFEAMTDSGIIAASAYYESLHETPLIANTIARMKLAEMNRVISDTAEYGCYLFDHACKPLLTDFMKTVSTDLIGKKFTDGNDVDNKELIRINAIIRNHPVEIVGAKLRASMTAMKVIKSA*
>megahit_30926_19839-21092
MEAIVDLEVRYALDTFYFLVMGAFVMWMAAGFAMLESGLVRSKNTAEILTKNIVLYAIACIMYMIMGYNIMYSGTDSSWWPGFGSMLGMEDNSAEAVLAGGDDAPYYSTLSDFFFQVVFVATAMSIVSGAIAERMKLWAFFVFAIVMTGFIYPVQGFWKWGGGFLDANGFMDFAGSGVVHLCGASAALAGVLLLGARKGKYTKEGKINAIPGANLPLATLGTFILWLGWFGFNGGSELMISNVGEANAVSLVIVNTNMAAAGGCVAALLAARFLFGKADLTMCLNGALAGLVAITAEPLAPSPGVATLVGAVGGILVVFAIVGLDKLKIDDPVGAISVHGVVGMWGLIAVAFTNADASLGAQLLGLVTIFTWTFIVSLITWSIIKAVMGIRVSEEEEYEGLDISECGVESYPEFVKG*
>megahit_30926_22284-23576
MKLLNLLKSICVTALFFLPQLAIAQDSVIDGANTSWILTSTALVLFMTLPGLALFYGGLVRSKNVLSVLMQCFAIACVMSILWMVGVYGLVFGEGGGAHKIIGMGKIFMSGISWDSTSGDLPETVFFMFQMTFAIITPALIIGATVERMKFSAVLCFTTLWLIVVYAPVAHWVWGGGWLSDMGFMDFAGGAVVHINAGIAALVAAIVLGNRKGFPVTAMAPHNLPMVVTGAAMLWVGWFGFNAGSALAADANAGMAMTVTHISAAAGSLAWMSCEWIKHGKPSVLGIVTGMVAGLGTITPASGFVGPIGGLIIGLTSGVVCYFATQFIKRGLKIDDSLDVFPVHGVGGILGTLLTAVFAAESMGGVGMDVTIGSQFVTQAIGVVATILWCGIWSFILLKIVDAAIGLRVSEEEETEGLDLVLHDERGYNL*
>megahit_30928_1860-2876
MNIYYDKDADLSLIKSKKVTIIGYGSQGHAHANNLKDSGVEVCVGLRSGSSSEKKAQTAGLTVKSIEEAVVWADLIMVLAPDEHQAKLYKEQIEPNIKQNSALVFAHGFNIHFQQIQARSDLDVFMIAPKGPGHLVRSTYTQGGGVPSLIAIHQNPSGQAKELALSYASANGGGRAGVIETSFQEETETDLFGEQAVLCGGITALIQSGFETLVDAGYAPEMAYFECLHETKLIVDLIYEGGIANMRYSISNTAEYGDLTRGPRVINEESRMAMKEILKEIQTGKFAKEFILENQSGTPVMKAERRISKEHQIETVGAKLRSMMPWISQNKLVDQDKN*
>megahit_30937_1-1200
MRKHKYLGLVLIVVQVLGLSKAVIAQDNETYVNYIPDVTFTLETGIAEGKLVYIGRSGNIDGLINPDLRVESGDIIQINLLNGDGAIHDVAIPDFTGASSEKITGRGSSTSIVFRVGEDGEYSYFCTIPGHRLAGMEGKLIVGDVEVIVDNLLSITRDPNDVGEPVGERLAKHISINMVTVERVAKLADGTTYRYWTFDNTVPGPFLRVRQGDQVTVNLHNREDSTNIHSVDFHAVTGPGGGATVTQVPPGETRSFDFKALHVGIFVYHCATPMVSHHIANGMYGLILVEPEGGLPKVDREFYVMQGEMYTAETYHTAGLNEFSVEKMLNEQPTYYVFNGAEGALTKTHRMEAKVGETIRIFFGVGGPNAISSFHVIGEIFDRVYREGDLISAPGRSIQT
>megahit_31121_4503-6002
MANYFNTLSLRKQLAELAKCRFMNASEFEDGVNILLGKKIVIIGCGAQGLNQGLNMRDSGLDVSYTLREVAIKEKRVSYQNATQNDFKVGTYEELIPTADLVLNLTPDKQHTQVVNAVMPFMKKGATLSYSHGFNIVEEGMKVREDLTVIMVAPKCPGTEVREEYKRGFGVPTLIAVHPENDPENKGWSQAKAYAVATGGHRAGVLESSFIAEVKSDLMGEQTILCGVLQTGSILSFDKMVAEGVDANYAAKLIQFGWETITEALKQGGITNMMDRLSNPAKIKAFELSEELKVILKPLFEKHMDDIISGHFSQTMMTDWANNDKDLLQWRAETGETIFEKTTLTSDHISEQEYFDHGVLLVAFVKSGVELAFETMVSAGIVEDSAYYESLHELPLIANTIARKKLYEMNRVISDTAEYGCYLFDHACKPLLVDFMKSVETNIIGAPFSKSNSVDNVDLIEINESIRSHEIEGVGRRLRNAMTAMKTIKTAVKPETVSS*
>megahit_31236_16370-17317
MAFAAITPALISGAVADRMKFGAWAVFVPVWSLLVYSPVVYWVYGAEGWIKELPAHDFAGGTAIHVNAGAAALALVIVLKPRVGWPREGMAPHNLPLVMLGAGILWFGWFGFNAGSALAADGVAAQAFLNTFIAGSAGMIAWLVVEYLRDGHATTLGAASGVIAALVAITPAAGFVGGMHSLVFGAVAGVVCYFAIQLKFKFGYDDSLDVVGIHFAGGVTGGVLLGLFADASSIPGGDFKEGLFFGGGAGLLGNQVLSIVVVAVFSFVVTYGIAKVLDATIGLRVSKQSELEGLDQSEHAERAYHFGDSGRDRIG*
>megahit_31239_26398-27429
MANIYYEADVDRSLIANRKVAVLGYGSQGHAHALNLKESGIDVVVGLRDGSASVAKAQEAGLTVMNVADASAHADLIMVLLPDTEQAAIYAEHIAPHLSAGDALFFSHGFNIRFDLIAPPDDVDVLMVAPKGPGHLVRRTYVEGGGVPCLIAVENDASGNGKGIALAYADAIGGARAGVIETTFTEECETDLFGEQVVLCGGATELVRSGFDTLVEAGYQPEIAYFECLHELKLIVDLMYEEGIAGMRYSVSDTAEYGDLTRGPRVINDSVRAEMRQILTEIQDGTFAAEWVEEARSGRKNFHALEEAGHDLGIEKVGKELRAMMPWISAGKTSVQDASGGQG*
>megahit_31247_9592-10941
MKRKLGVATVASLTTIVLLATAAGAQDAAEVQANLDNIWVFIAGILVFLMQAGFGLVEAGLTRAKNVANIMAKNLADMAVGALAFWAVGYGVAFNGGNILFGTGDFFLEGFGAGDFDGLYSGYTPFFFQVVFAATAVTIASGAMAERTKIQGYLIFSLAMTAVIYPVVVHSFWSGNGLLNKITVGEAAFSDFAGSTIVHSAGGWAALMGAYILGPRIGKYDDNGKARAIPGHNIAYVIIGVFILWFGWFGFNAGSELAADSVVVRAGVTTLLAASAGGLTAGGLIWKKTGALDVGMAGNGILAGLVGVTAGAAAMTTLGAVITGGVAGLIVVYSVFFFDRIKIDDPVGAISVHGVCGVWGTLAVGLFAKYDDAFLGREDAGLFYGGGVEQIIVQLIGVLIVAAWVIPTTGAVFYGLKKADLLRVSPEEELAGLDVSEHGGPGYGTELRV*
>megahit_31251_6292-7626
MISSKKFLALLGILLSFALIAAACGSDSSDEEGTVEPTETTAETTDEGTADHLGDGSLGVVTVEAGEAVQIRSLNAITGDVAFLGLPNERGVLFATEDYGQIHGFDVTMGTGLDDLCSVEGGQAAAQTIVADEQIIGVIGTSCSGAATSASPLISEAGLVMISGSNTSPDLTSDLQGNANKDYQEGYYRTAHNDLFQGAAMADFVFNELGLKTAAAIHDGDAYTQGLSQAFADAFEALGGTITGFTGVSKDDTDMVPVLTEVAAGKPEALFFPIFQPAGDFIADQAKGVAGLERVQLLAADGLLNANFLGLAQSEGMYFSGPDTRFGTNTNQATGASAADFLVRYEADYGEAPAAPFWGHSYDAATLLLEAISAASWVEGDALKIDRAGVREALNAVSNFDGFIGSITCDDFGDCGSQKITVIKHDDSSDPDAGMANVVFEFAP*
>megahit_31783_1762-2034
MESLEINYFDYQKHSAFLPRTLKGTDMKKILLASALSIVATTSAIADIKVGILHSLSGTMAISETTLKDTMLMLIEQQNAKGGINXXXXS*
>megahit_31783_2015-3091
MXXXXVDPASDWPLFAEKARELLSVEDVDVIFGNWTSVSRKSVLPVIEELNGLLFYPVQYEGEESSKNVFYTGAAPNQQAIPATDYYLEELGVEKFALLGTDYVYPRTTNKILEQYLKDKGISKDDIFVNYTPFGHSDWSKIVSDVVALGADGKKVGVISTINGDANIGFYKELAAAGISADDIPVVAFSVGEEELAGLDTTNLVGHLAAWNYFQSAEGAINANFIETWKTTMGKDRVTNDPMEAHYIGFNMWVNAVKDAGTTDVDAVRAEMYGQKFPNLTGGIAEMLPNHHLTKPVLIGEIQDNGQFDIISQTSEVAGDAWTDFLASSAILKSDWKDLGCGMYNTETKSCVQLKSNY*
>megahit_31933_3-431
MRVYYDRDCDVNLIKNLNVAILGYGSQGHAHALNLRDSGAKNIVVALRDGSPSIKKAEGEGLKTMEIAQAAAWADVIMFTMPDELQAETYKKYVHDNIRDGAAIAFAHGLNVHFGLIEPKAGIDVIMMAPKGPGHTVRAEYTK
>megahit_31955_795-1976
MNGADTAWIMVATALVLFMTIPGLALFYGGLVRARNVLSVFMQCFAIACLMSILWLAFGYSIAFGDQNIYWGGLGKSFLIGITSDTLSGTIPEVLFFAFQMTFAIITPALIVGAYVERVSFAFVLLFSSLWMILVYAPVTHWIWGGGLLSGSEGAIFANGVKDFAGGIVVHETAGIAALIIAIVLGPRLNKNVPPHNPGYVMLGAAMLWVGWFGFNGGSQLAADGGAAMAITVTHISAASASLTWALYERIKYGKSSLVGLVTGTIAGLASITPASGWVSPVEALMIGAIAGVVCQIMCEIIKRWFKIDDTLDVFAVHGVGGIFGTIMLAVFGYAGWSEQLGSLAIVGCFTIVVTFIIVKFVILIFPIRVSEEDEITGLDQSSHGERAYDMAS*
>megahit_32145_1-786
MKLKTIIFAAVASLIASATHAQEIAVAVPTDTVFILNSLLFLMAGFLVFWMAAGFSMLEAGLVRSKNVTMQLTKNMGLFGFACIAYYLVGYNLMYPLGTWASEGIISGVWGVAVLEAVGIDAAGADDYSYASTGSDFFFQLMFCAATASIVSGALAERIKLWPFLIFTVILTGLIYPLQASWKWGGGFLDAMGFLDFAGSTVVHSVGGWAALAGALILGPRIGKYTKEGRTVPFMPSNLPLATLGTFILWLGWFGFNGGSQL
>megahit_32176_75023-76213
MDNLVSQGDVLFVLLGAIMVLAMHAGFAFLEVGTVREKNQVNALAKIMADFSISTIAYFFIGYSLAYGIDFYAAANVLAEKSAYELVKFFFLLTFAAAIPAIVSGGIAERATFRPQLIASFILVGFLYPFFEGIIWNGNFGFQDFLNQTFGAPFNDFAGSVVVHAMGGWIALAAVLILGPRLGRYSKDGRLNAFPPSNIPFLALGSWILTVGWFGFNVMSAQSLEGISGLVAVNSLMAMVGGTLASLVIGKNDPGFLYNGPLAGLVAVCAGSNLFHPLGALIVGLVAGALFVWSFSLTQNKWKIDDVLGVWPLHGICGAWGGIAAGIFGLELLGGLGGVAFMSQLVGTIAGVFVALVGGYIVYSIIHKIFNFRLTEEEEFNGADISIHKINSISSE*
>megahit_32179_57131-58129
MKVYYDKDADLNVIKDMKVAIIGYGSQGHAHANNLSDSGVDVVVGLREGSSSSEKALKANLNVKSIEEATASADLVMILAPDEFQPKIYSENIEPNLKQGSTLAFAHGFNIHFGQINPREDLNVIMIAPKAPGHTVRSEFVRGGGIPDLIAIKQDATGNAKEIALSYASAIGGGRTGIIETTFKDETETDLFGEQVVLCGGTTALVQAGFETLVEAGYEPEMAYFECLHELKLIVDLMYEGGIANMRYSISNTAEYGDVTRGPRIITPETKLRMKEILKEIQDGTFAKEFVKNVGDLPAKRETQRKHKIEQVGESLRKMMPWIKKIVDKSVN*
>megahit_32184_5426-6823
MNKIFSKLGVIGLLSLFLLSFTQTGISNEVFDITKETVLVAEQDVLVVEAAVEEVPTINSGDTAWMIVATILVIVMAIPGLALFYGGLVRSKNMLSVLMQVFVTFSLMSLLWVIYGYSVAFSDGTGTPWGQMIAGGFGAAFLNGITPDSVSGTIPEFVFVTFQLTFAALTPALIVGGFAERIKFSGMLLFMTGWFTIVYLPICHMVWGGGLIAEMGAIDFAGGTVVHINAGVAALVLALLIGPRLGFGKEPMPPHNMPMTLIGAALLWAGWFGFNVGSELAADGVAGAVMINTQIAAAAAVLGWLLIETLQKGKASLLGGVSGAISGLVAITPACAVVGPMGAIILGFVASIFAYWACTSLKKAIGYDDSLDVFGIHGVAGIVGALGLAILMAPTFGGVGFDEGVSMASQFVIQAKSVGITIVWCAIATFVLYKIVNSVVGMRVSDESERTGLDTTSHGETAYHS*
>megahit_32224_2517-3764
MENDIVELKYALDTFYFLMSGVLVMWMAAGFSMLEAGLVRSKNTTEILTKNVALYAIACCMYMVMGYSIMYGGTANLIMPDGWFGNTIANATTAEVLASGGDTYYSGASDFFFQVVFVATAMSIVSGAVAERMKLWAFLAFAVVMTGFIYPVQGVWSWGGGFLSETVGYSDYAGSGIVHLCGATAALSGVLFLGPRKGKYNSDGKVNAIPGANMPLAAIGMFILWMGWFGFNGGSELAVSSVESSNNVASVFVNTNAAAAGGLLAALVLGHLLYGKADLTMAVNGALAGLVAITADPLSATGGMATLIGAIGGAIVVVSVSFFDKLRIDDPVGAISVHGVVGIWGLLAVTINSDVTVMAQLTGAVVIFAWTFVTSSIVWFILKSVMGIRVSEEQEYEGVDISECGVVAYPEFDSK*
>megahit_32227_80850-82160
MFFSTRLIAQGILAMIISILSMPVFADDLNAANTSWILTSTALVLFMTIPGLSLFYGGLVRSKNVLSVLMQCFAITCVASIVWFTLGYSLAFGDGGSMNAWIGNLDNIFMAQITEDSMAGDIPESVFAMFQMTFAIITPALIVGAFAERMRFSAMLLFSTLWLVLVYAPITHWVWGGGWLGSMGLLDFAGGTVVHITAGVGALVAALVLGNRKGFPQQAMPPHNLTMTVTGAGMLWVGWFGFNAGSALAANGDAGMAMLVTHISAAAGSLAWMTMEWIKYGKPSVLGIVTGMVAGLGTITPASGYVGPGGALVIGFSAGIVCYYATQAIKQRWKIDDSLDVFPVHGVGGILGTFYAGIFASDALGVFSGQGYNEGMNMASQLQVQLLGIAATFAYTAIVTFILLKLVDKLLVLRIDEESETSGLDLVEHNERGYDL*
>megahit_32229_70076-71092
MQVYYDKDCDLSIIKGMKVAIIGYGSQGHAHANNLKDSGVDVTVGLRPGSASAAKAEAAGLKVDRVPAAVAGADLVMILTPDEFQSQLYRDEIEPNIKQGATMAFAHGFAIHYNQVVPRADLDVIMIAPKAPGHTVRNEFVNGGGIPDLVAIYQDASGNARNVAMSYASGVGGGRTGIIETTFKDETETDLFGEQAVLCGGAVELVKAGFETLTEAGYAPEMAYFECLHELKLIVDLMYQGGIANMNYSISNNAEYGEYVTGPEIINAESRLAMKNALKRIQNGEYAKMFVTEGAMNYPSMTAYRRNNAAHPIETVGAELRAMMPWITKNALVDKDKN*
>megahit_32243_4002-5159
MSNRLRYMARGLLPVMLSAAAAGFLLWNTDQDSPIMQTIASVEDREALLNIYNWADYIDPQILVDFEQEYGVEVNYDIYDSSEMVDAKLMTGRTGYDIVVHSSSFTGRFKDIDIFHTIDTRRLLNWHHLDPFLLKTIDNQFSRGLMGSPLYWGTSGITYDVDQITARMPDAPLDSASMIFDPEVISKFADCGVSLLDDPLTVIPMAMMYLGHPANSVDLGHLAEVEQLIKAIRPYIKYFSSTKMLLDLPSKEVCMAMTWSGDYVVAAGRAAEAGIDLNLAYIIPKEGSVIWFDNINIPADAPHPDNAYLFADYMLRPEVVAKATNYIGYANANKSAMRFVTPSIAADASIYPNAQILKRMQATEVLMPKLERRRSRTWTKIKTGL*
>megahit_32255_7083-9770
MNPDLIASTDSSIKTTCPYCGVGCGVSATIKKNQLVGVTGDQHHPANFGKLCVKGSALHETMGNHGRLLQPSIEGTVVDWPTAITTVADKLSRIRDQYGPGAIAFYLSGQLLTEDYYVANKLSKGFIGTSHVDTNSRLCMSSAVAGYKRAFGADAVPCNYEDLEQCDLLVLTGSNAAWTHPVLYRRISDAKANNPAMRVVVIDPRRTATCDLADLHLAIAPGADAFVFSGLLAYLEQSGNLNQDYIAQHTQGFEAARAEAKALASTELAQKIAVSAQDLQTFYQWFAETEKTISFYSMGINQSATGTDKCNAIINCHLATGRIGKVGMGPFSITGQPNAMGGREVGGLANMLAAHMDYSPENIATVSEFWNTDSLSQTPGLKAVDLFDAVADGTIKAIWIMGTNPVVSMPNADRVRAALQNCDTVIVSDCIAETDTTATANILLPASGWGEKSGTVTNSERRISRQRALVPPAGEAKSDWWIMSQVAQAMGFNNAFAYSSPRDIFIEHAQLSQFKNTGNRLFNIEGLSNLSEKQYDQLDPIQWPVTELKPKGTARLFEDGLFNTPSRKANFVAISAQLPQTQTRNDNYPLTLNTGRIRDQWHTMTRTARTSTLLSHIDQPFVAMHPDTAAAAGLIDGDLAQVSTKGGSINVVTVVDQGMGNHQLFVPIHWNDQYASSARVDTLVAPIIDAVSGQPEFKYSRAALVKIAAPVWASLVSRSKLDCTQFINWTAAPLSDGLGFIYQVAVEANINWEDFIAAKRLTDQGPAQAYEHFSDPSNSDQRLICFSDQSIELAIFSHQDKNALPDNLWIRALLSQPVAETYWPLLSGTATADGKLICSCFKVSEQAIVAAIADGANSATALGQQLKCGTNCGSCIPELNTLVANALTSSIDSAA*
>megahit_32270_1-1023
PQKLNIYNWADYIHPDAITGFEQEFGIDITYDIYDSSEIVDTKLMTGRSGYDVVVHAASFTARLATVGIFHPVDFNKLPNWHHLDPNLIRRADEKYSNGLQGVPFFWGTTGITYNVDLIKERMPNAPLDSSALIFDPEIISKFTDCGISFLDDPTSVIPMAMMYLGYPANSVDLQQLKEVETLVKAVRPYITYFSSTKMLLDLPSEEVCIAMSWSGDYSVASNRAKEAGIDINLDYIIPKEGGGMWFDNMYIPEDAPHRENAYLFLNYMLRPEVIAASTDYIGYANANKSATPLVNPSLTANVAIYPDAETLQRLQTTEVLAPKEERKRSRTWTKIKTGL*
>megahit_32321_14364-14864
MESALNSGDTAWMLTAAAMVMLMIPGLAFFYGGMVRSKSVLNMLMMVMGATFIVGVLWVIFGYSLTFGSDIGGVIGDPTEFLGLESLMADDPEATLPIMAFVAFQGMFACLTVGLIAGAIPDRTKYNGWLVFGAIWAVLVYFPVAHWVWASGGWIFEMGVIDFAGGT
>megahit_32334_6744-7772
MAELFYEVDADLDVIKGRKVAVIGYGSQGHAHALSLRDSGVDVRVGLVEGSKSRAKAEADGLRVVDPATAATEADLIMILVPDPVQKKVFEDSIEPNLKEGDALFFAHGFNIRFQYIKPPAFVDVAMVAPKGPGHLVRREYSAGRGVPVLVAVEQDASGNAWPLVLSYAAAIGGLKAGAIKTTFTEETETDLFGEQAVLCGGASQLVMYGFETLIEAGYQPEVAYFECLHELKLIVDLMYEGGIAKQRWSVSDTAEFGDYVSGPRVIDERVKENMQAVLADIQNGSFAERFVNDYNSGSTEFLELRAKGEKHPIEAVGRTLRSMMAWVSGDDTDYVEGSAQR*
>megahit_32518_12772-13797
MAEIFYDKDADISIIQGRKVAVLGFGSQGHAHALNLKDSGVDVVVGLLEGSKSISKATDQGLTVLTPGEAVKWANVIVVLAPDPKQRDLFKTDIEPNLEAGDALVFGHGFAIRYGQIQPPADIDVFLVAPKGPGHLVRREYVAGKGVPNLIAVEQDATGNAMALGLSYSSAIGGTRAGTIKTTFTEETETDLFGEQAVLCGGASQLVMYGFETLVEAGYQPEIAYFEVLHELKLIVDLMYEGGIAKQRWSVSDTAEYGDYVSGPRVIDPSVKDNMKAVLTDIQNGAFAKRYIDDQDAGGPEFKALRAKGEAHPIEATGRELRKLFSWIKNDDDYQDGNVAR*
>megahit_32622_1-219
GLFTGGDIGQLVVQAIAAFGVLAYSFVLALVIGFAIEKTVGFRVKSEDEIAGVDSVVHGEAAYSFGQDAEVK*
>megahit_32657_3461-4441
MAELFYEVDADLDVIKGRKVAIIGYGSQGHAHALSLKDSGVDVRVGLAEGSKSRAKAQADGLRVVDPATAATEADLIMILVLKEGDALFFAHGFNIRFGYINPPTFVDVAMVAPKGPGHLVRREYSAGRGVPVLVAVEQDASGNAWPLVLSYAAAIGGLKAGAIKTTFTEETETDLFGEQAVLCGGASQLVMYGFETLIEAGYQPEVAYFECLHELKLIVDLMYEGGIAKQRWSVSDTAEFGDYVSGPLVIDARVKENMQAVLADIQNGNFAERFVNDYNSGSTEFLELREKGEKHPIEAVGRKLRAMMAWVSGDDTDYVEGSAQR*
>megahit_32692_3182-4009
MGVIDFAGGTAVHINAGAAALALAIVVGKRAGWPRTPMRPHNLTMVMIGAGLLWFGWFGFNAGSELAADNASAIVFVNTFAATCAAAIGWLIVEKLRDGHMTTLGAASGIVAGLVAITPACSAVSPVGALIVGVLAGVICALAVSLKYRFGYDDSLDVVGVHLVGGLVGTLLIGVLATDLAPAGVNGLLYGGGAEQLGKQAIGAFSVMAYSFAVALIIGLILKAAGIMRVTHDDELSGVDLVEHAESAYELGEAGSGGHFAGIGAGAARRDREEI*
>megahit_32699_2-316
MKKVLIANRGEIAVRVIRACTDEGIESVAVYADPDRDALHVRLADHAFSLGGSTAAESYLDIAKIMGAAKESGADSVHPGYGFLSENADFAQAVIDAGLIWIGPP
>megahit_32995_14273-14512
MENTIIELKFSLDTFYFLISGILVMWMAAGFAMLEAGLVRSKNTAEILTKNVALYSIACTMFLLVGYNIMYVDNAEGGFI
>megahit_33165_5123-5290
MKKIDTDVIGKGLGEHSNQVDNQTLIQINAALREHPVEKVGAKLRGYMSAMKKIV*
>megahit_33579_90138-91346
MDNPSSAVEVLIHGANTLFILMGAVMVLAMHAGFAFLEVGTVRLKNQVNALSKIIADFAVSTLAYFFIGYWVAYGVTFLQPADQLIAENGYSLVKFFFLLTFAAAIPAIISGGIAERAKFGPQLCATLLIVAFVYPFFEGMMWNGNFGVQAWLEAQFGAPFHDFAGSVVVHGMGGWLAFGAVILLGRRNGRYRDGRLVAFAPSNIPFLALGSWILIVGWFGFNVMSAQTLQGVSGLVAINSLMAMVGGTAAAWAVGRNDPGFLHNGPLAGLVAVCAGSDLMHPIGALATGVVAGALFVWAFTAAQAKWKIDDVLGVWPLHGLCGVWGGLACGIFGQHALGGLGGISLISQVIGTGLGVLVALGGGFLVYGVLRSTVGIRLSQEEEFNGADLSIHRIGALSHD*
>megahit_33580_2782-3798
MKVFYDKDCDLSIIQGKKVAVIGYGSQGHAHACNLKDSGVDVTVGLRAGSPSVAKAEAHGLKVDNVAAAVAAADVVMILTPDEFQGRLYRDEIEPNLKKGATLAFAHGFSIHYNQVVPRADLDVIMIAPKAPGHTVRSEFVKGGGIPDLIAIYQDASGNATNVALSYASGVGGGRTGIIETTFKDETETDLFGEQAVLCGGCVELVKAGFETLVEAGYAPEMAYFECLHELKLIVDLMFEGGIANMNYSISNNAEYGEYVTGPEVINAESRAAMRNALKRIQDGEYAKMFITEGAANYPSMTAYRRNNAAHGIEVVGEKLRSMMPWIAANKIVDKSKN*
>megahit_33581_177563-178936
MRKTRRTLLKTLVASLGCSALLQLVPMTAWAAEPEKEELKLGFIKLTDMAPLAIAYEKGFFEDEGLYVTLEAQANWKVLLDRVIDGELDGAHMLSGQPIGATIGFGTKADIITAFTMDLNGNAITMSNAVWEQMKPNVPMVDGKPQHPIKADALRPVIEQLNASGKSFNLGMVFPVSTHNYELRYWLAAGGIHPGYYAPNKGDISGQIDAQALLSVTPPPQMPSTMEAGTIHGYSVGEPWNQQAVFKGIGVPVVADYAIRKNMSEKVFGVSKAWAEANPETHKRLVKALIRAGKWLDEDNNANRQEAVEILSRPEYVGADAKVIANSMTGTFEFEKGDKREVPDFNVFFRYHATYPYYSDAIWYLTQMRRWGQIAEAKPDSWYLETAKQVYRPDIYREAAAALIEDGLLSSEDFPAAVEDGIREPLADTIDGITYDGHTPNAYLEQFAIGLKGDTTL*
>megahit_33581_191686-194382
MRQTTASTCCYCGVGCGVLIEHDGERILDVAGDPNHPANFGKLCSKGATLHLTGDLDARALYPELRLGKGLARARTSWDSALDHAANVFADTIAEHGPDSVAFYISGQLLTEDYYAFNKLARALVGTNNIDSNSRLCMSSAVVGYKRSLGADAPPCSYEDIEQSDCLLIVGSNMAYAHPVLFRRLEEAKAKRPEMKVIVVDPRRTDTCDLADMHLAILPGTDVALFHGILHILLWEGWIDRDFIDAHTDGFDDLKRMVRDYSPAMVADLCGIGVDELQSTARLIGTSKRFLSLWCMGVNQSTAGSAKNSALINLHLATGQIGKPGAGPFSLTGQPNAMGGRETGSLSNLLPGHREAGNTVHRAEVADYWGVPALPEAPGLSAIELFEAVRSGKVKALWIACTNPAQSMPDQQKVREALAACPFVVVQEAFFTTETCRYADLLLPAASWGEKEGTVTNSERRVSHVCAAIDAPGEARADWAITCDFARRLEKLMRPSRPSLFAFDAPSAIFEEYKWLTAGRDLDLSGLSHAVIDRLGPQQWPFPAGSTEGTTRLYGDGVFPTDNGRARFLTEQYQAPKERREARFPLTLNTGRLRDHWHGMSRTGTAARLFGHVEEALLSMSADDMRRRRLLDGQLVKVRSRRGELLLPVHKDDSLRPGQAFMPMHWGDRFLKGMGVNVLTLPDFDPVSKQPELKHAGIEVEKVELPWQFFALVEGGVQKRFEKLRPLFEGFAYASFCLTGRDRSALVIRAACNEAPDATQLAQIEQLLGLDEGPVVAYDDPRRAVGKRVRIEDGRIIALSLSGETAAREWLKQLWHDGTADQALRRWLLAPLSTPPGGGVRAAKTVCNCMNVGEAAICAGIDRGLDLSGLKRELGCGTSCGSCVPEIKRLLVKQPAVA*
>megahit_33583_152325-153641
MTLRKFAGLGALLSLISPGIAMAQEATLDSGDTAWMLTATALVLFMTIPGLALFYGGMVRSKNILSVMMQCFAITGLMSILWMVYGYSLAFDTTGMEAGVTNLNSFVGGLGRAFLSGLTPDSLTGTVPESVFITFQMTFAIITPALIVGAFAERMKFSAMLVFMGVWFTLVYAPIAHMVWGGDGGLMWDWGVLDFAGGTVVHINAGIAGLVACIVLGKRKGFPTTPMAPHNLGLTLVGAAMLWIGWFGFNAGSSLAANGTAGMAMLVTQIATAAAALSWMFAEWLTHGKPSALGIASGVVAGLVAITPAAGTVGPMGALIIGLASGVICFFCATSLKRKLGYDDSLDAFGVHGVGGIVGALLTGVFAAPALGGFGEVENIALQLWIQFKGVLFTVVYTAIVTFVILKVIDVVMGLRVTEEEETIGLDLSLHNERGYNL*
>megahit_33583_153722-154975
MDSTALIPVQYGLDTFYFLICGALVMWMAAGFSMLEAGLVRAKNTAEILTKNIVLYAVASIMYLLIGYYIMYSSPDGGILPSLGFLIGDENAVDVVAAGGEDAPYYSTRADFFFQVVFAATCMSVVSGAVAERMKLWAFIAFAVVMTGVIYPVQGFWKWGGGFLDAAGFLDFAGSGLVHMAGASAALAGVLLLGPRKGKYGPNGQINAIPGANLPLATLGAFILWMGWFGFNGGSQLKMSTIEDANAVAQVFTNTNMAAAGGLVAALITARLLFGKSDLTMVLNGALAGLVAITAEPLTPSALQSVLIGGVGGVLVVFSILGLDKLKLDDPVGAISVHGVVGMWGLLAVPLTNADATFGAQLLGLVSIFAWVFIASLIVWGILKAVMGLRVSEEEEYEGVDVVECGLEAYPEFTNKR*
>megahit_33586_180612-181730
MKTKQRLSKLFMAIALTGAASYTLAADNIKIGLAGPVTGAVAQYGDMQFIGAQMAIEQINKEGGVNGQQLEGIVYDDACDPKQAVAVANKIVNDEVSFVVGHLCSSSTQPASDIYEDEGILMITAASTSPDITSRGYELIFRTIGLDSLQGPTAGNYIADTVKPKNVAVIHDKQQYGEGIATAVKETLEKKGVKVGLFEGINAGDKDFSSMISKLKQENVDFVYYGGYHPELGLLLRQAKEKGLNVRFMGPEGVGNKEISAIAGPASEGLLVTLPQSFDQDPRNQKLVDAFKAKKQDPSGPFVFPAYAAVQVIAEGIEKAGSTDTAKVAEALRSNTFDTPTGNLSFDEKGDLKDFNFVVYEWHQDGTKTEAK*
>megahit_33587_2638-4347
MSKPILAGIIAGFSLLGLAVAQAAMNPENADAAYKGQASAIDPASAQVVHSPGAPDLNAAEFEQAKEIYFQRCAGCHGVLRKGATGKALTPDITQERGQAYLEALITYGSPAGMPNWGTSNALSKDEITLMAKYIQHTPPTPPEWGMVEMKDSWKVLVKPEDRPKKQMNKLDLPNLFSVTLRDDGKIALIDGKSKEIIKTIDTGYAVHISRMSASGRYLFVIGRDAKIDMIDLWAKEPLKVAEIKVGIEARSVETSKFEGYEDKYVIAGDYWPPQYTIMDGETLEPLQIVSTRGMTVGTQEYHPEPRVAAIIASHEHPEFIVNVKETGKVLLVNYEDIDNLTTTMIGTAPFLHDGGWDVSHRYFMTAANNSNKVAVIDSKERKMAALVDVGKIPHPGRGANFVHPKFGPVWATSHLGDETISLIGTDPDKHPDQAWKVVETLKGQGGGSLFIKTHPKSNHIYLDTTFNPDAKISQSAAVFNIDDLGAGFTVLPIAEWAGVTDGAKRVVQPEYNEAGDEVWFSVWSGQDEQSAIVVVDDKTLKLKKVIKDKRLITPTGKFNVHNTQHDVY*
>megahit_33587_23760-25661
MSDKSKNTPETLEKSGFSRRGFLGASALTGAAVAATAFGGAVMSRETWAAAVKDAQQKIHVAPGELDDYYGFWSGGHQGEVRVVGVPSMRELMRIPVFNVDSATGWGLTNESRHIMGESAKFLNGDCHHPHISMTDGKYDGKYLFINDKANSRVARIRLDIMKCDKMLTVPNVQAIHGLRLQKVPHTKYVFANAEFVIPHPNDGSNFDLQAESAYTMFNVIDAEKMEMAFQVIVDGNLDNTDADYTGKYAASTCYNSEKATDLGGMMRNERDWVVVYNIPRIEAAIKAGKFSTVGDSKVPVVDGRAGSEFTRYIPVPKNPHGCNTSSDGKYFIAAGKLSPTVTMIEIAKLDDLFDDKLKDARDVVAAEPELGLGPLHTTFDGRGNAYTTLFIDSQVVKWNMAEAVRAYNGEKVNYIKQKLDVQYQPGHLHASLTETSEADGKWLVALCKFSKDRFLPTGPLHPENDQLIDISGDEMKLVHDGPTYAEPHDCILARRDQIKPQKIWKRDDPFFAPTVERAKKDGINLETDNKVIRDGNKVRVYMTSMAPTYGMTEFTVKQGDEVTVTITNIDQIEDVSHGFVMTNHGASMEISPQQTASITFTADKPGLHWYYCSWFCHALHMEMVGRMLVEPA*
>megahit_33593_26492-29875
MPKDSIDILWVVLCAGLVFNMQIGFLCLEAGLTRSKNAINVATKNMADLCIALLLYWSFGFALMFGTSQDGLMGSGLFMLDLAIDDSWPLAFFLFQAMFCTTAATIVSGAAAERMRFNAYLIVAALSAGLIYPLFGHWAWGGALREGQGWLAQQGFVDFAGSTVVHGVGGWIALATVMVIGPRAGRFDTKWLRQNMPGSNLPLAMLGGLLLLFGWFGFNGGSTLSFDGRVPGIVVNTVVAGMAGMALAMLLSQWRHGYVEPVALLNGMLAGLVAITASAHAVSIADSLLIGAGGGLAMWLADRLLVRCAIDDAVGAVPVHLAAGLWGTVAVALCGDPLLLGTGLSRFDQLLVQLQGVLVCAVWAFGVTYLLLRLINRYYPMRVDPDDELVGLNVSEHGARTELIELLDAMAEHQRQGHFQREVEVEPFTEVGQIAEQYNKVIRALQHAVAKTQSIVRDILDGIVTYGPDGILTSCNPGAERLFGLPAEQIVGQPFQRFVVGSSASLLPEAGGELKTEMMLRGKNGELFAAELTASQGGRPQDAFVCMVRDITERRQIEEQLFAEKMLAQVTLASIGDGVITTDRAGRVRYLNPSAERLIGWSQAAAQGLVLDEVYRLFDEASGARLPNAASLGLRRRSDRQDRTERAPGLLHRPDGTQLAVQDAVAPIRDAEGDVIGTVLTFRDVTVTRQLAHKLTFQANHDNLTGLVNRSAFERRIESLLREYAGAEHVLCYMDLDQFKVVNDTCGHAAGDELLRQLGQLLRGRVRGSDLLARLGGDEFGILFNDCSLQQAVQIAEGIRHAVDEFRFSWEGKSFAVGASIGLVAIDEHAKTLGPLLGAADSACYAAKDGGRNRVHVYQADDQQLMERRGEMQWTHRLRQALDGDLLRLFVQPIVRAAGDDGSQRYEVLVRMLGEDGSIIPPGAFMPAAERYDLAPAVDRWVVGNFLAWVGDLRRRPGASLGHYSINLSATSLGEESFLEFVLSTIERHRIPADCLCFEITETAAIANLSRAMTFMNSLKAVGCSFALDDFGSGLSSFGYLKTLPVDYLKIDGSFVRDIDQDPIARAMVASINNIGHEMGLSTVAEFVESAAILECLQEIGVDYVQGYHLGRPGPLSELSGVRMMPR*
>megahit_33599_41289-42374
MRSTLKSLLIAAAVSGAASAQAATVHIYNWSDYIGETTLEEFEEKTGIKPVYDVFDSNETLEGKLLAGRTGYDVVVPSNHFLGKQIRAGAFQKLDKGKLPNWEHLDPALLKQLEKNDPGNAYAAPYLWGTNGIGYNVEKVTAALGIEKVDSWAVLFEPENAKKLAGCGIALLDSPDEMIPAMLNYLGLDPNSTDPDDYAKAEAKLLEIRPYVRYFHSSKYISDLANGNICIAAGFSGDIFQAAARADEAGKGIDIAYAIPKEGGNLWFDMLAIPADAQNVDEAHAFINYLLDPQVIASVSDYVGYANPNIKAGELMDQEVRNDPSVYPPQAVLDRLYVSAELPQKINRLMTRTWTKVKSGQ*
>megahit_33599_42603-43700
MKPFAKTLLAMTLAGAVAGAAQAEDKVLHVYNWSDYIAEDTLENFTKETGIKVVYDVFDSNEVLEAKLLAGSSGYDVVVPSNPFLAKQIKAGVFQKLDKSKLPNWENLDKDLLKALQPSDPGNQYAVPYMWGTIGIGYNPEKVKAALGEDAPVDSWDLVFKPENMEKLKSCGVSFLDSPTEILPAALHYLGYKPDTTKKDELKKAEELFMQIRPNVAYFHSSKYISDLANGNVCVAIGYSGDIYQAKARAEEAGNEVKVKYNIPKEGAGTFFDMLAIPADANNVDNAHVFLNYLMKPEVMANITNYVQFPNGNAAATPLVDEAIRTDPGVYPSQAVLQKLYTFPDLDPKTQRTMTRSWTKIKSGR*
>megahit_33604_14459-16159
MKISRQAYADMFGPTVGDKVRLADTELWIEVEKDFTTYGEEVKFGGGKVIRDGMGQSQLCAADVVDTLITNALILDHWGIVKADVGLKDGRIAAIGKAGNPDIQPDVTIAIGAATEVIAGEGMILTAGGIDSHIHFICPQQIEEALMSGVTTMIGGGTGPATGTNATTVTPGPWHMAMMLKAADAFPMNIGFTGKGNASLPEPLIEQVKAGAIGLKLHEDWGTTPAAIDNCLNVADQYDVQVAIHTDTLNESGFVETTLGAFKGRTIHTYHTEGAGGGHAPDIIKACGFPNVLPSSTNPTRPFTRNTIDEHLDMLMVCHHLDPSIAEDVAFAESRIRRETIAAEDILHDLGAFSMISSDSQAMGRVGEVITRTWQTADKMKKQRGALPGDGAGNDNFRAKRYIAKYTINPAITHGVSHEVGSIEVGKWADLVLWRPAFFGVKPTLILKGGAIAASLMGDANASIPTPQPVHYRPMFASYGGSLHASSFTFISQAAFDAGVPEQLGLKKKIGVVKGCRQVQKKDLIHNDYTPDIQVDPQNYQVRADGQLLWCEPADVLPMAQRYFLF*
>megahit_33604_16281-16586
MIPGEYQIQDGDIELNAGRRTLTLCVANSGDRPIQVGSHYHFFETNDALAFDRAAARGMRLNIPAGTAVRFEPGQSRDVELVDLAGDRRVFGFAGRVMGAL*
>megahit_33604_17737-18039
MDLSPREKDKMLIFTAGLVAERRLARGVKLNYPEAMAYISAALLEGARDGQTVAELMHYGTTLLARDQVMEGVPEMIPEIQVEATFPDGTKLVTVHQPIA*
>megahit_33604_30137-31405
MKRRPLLKSTLAASALMLSGLFPFTLQAAETIKVGILHSLSGTMAISETSLKDMALMTIDEINAKGGVLGKQLEPVVVDPASNWPLFAEKARQLLTQDKVAVTFGCWTSVSRKSVLPVFEELDGLLFYPVQYEGEELSPNVFYTGAAPNQQAIPAVEYLMSEDGGSAERFFLLGTDYVYPRTTNKILRAFLISKGVPESSIEEVYTPFGHSDYQTIVANIKKFSAGGKTAVVSTINGDSNVPFYKELANQGLEATDVPVVAFSVGEEELRGIDTKPLVGHLAAWNYFQSVENPVNDKFVSQWKAYAKEKGLPGADKAVTNDPMEATYVGIHMWAQAVEKAGTTDVKPVVQALAGQTFEAPSGYTLTMDEKNHHLHKPVMIGEVQDDGQFSVVWETESPVRAQPWSPYIPGNDKKPDYAVKSN*
>megahit_33611_13464-17219
MSHLLDQLRFFNRKQGEFADGHGETRIESRDWENVYRSRWQYDKIVRSTHGVNCTGSCSWKIYVKNGLITWETQQTDYPRTRNDLPNHEPRGCPRGASYSWYIYSANRLKYPKVRKPLLKLWREARRSMSPVDAWASIVEDKAKAESYKSKRGMGGFIRSSWEEVNEIIAAANVYTVKQYGPDRVIGFSPIPAMSMVSYAAGSRYLSLIGGVCLSFYDWYCDLPPASPQVWGEQTDVPESADWYNSNYIIAWGSNVPQTRTPDAHFFTEVRYKGTKTVAITPDYAEVAKLTDLWLNPKQGTDAALAQAFAHVIFKEFHLETPSKYFRDYAKRYTDLPVLVRLNEKDGSYIADRFLRASDLADNLGQENNPEWKTIAVDGTTGELVSPLGSIGYRWGEKGKWNIEAREGRDGRDVDLSLTQIDGGETAEVAFPYFGGILHEHFQHAEGESIQLRRVPVRSITLADGSTTKVATVFDLMAANLGIDRGLGGANVASSYDDASVPGTPAWQEIITGVSREKAIQIAREFADNADKTHGRSMIIVGAAMNHWYHMDMNYRGLINMLMLCGCVGQTGGGWAHYVGQEKLRPQCGWLPLAFGLDWSRPPRQMNGTSFFYNHSSQWRHEKMSIHEVLSPLADKSQFPEHMLDYNIRAERAGWLPSAPQLNRNPLQICRDAEAAGMSPVDYVTQSLKDGSLRFSCEQPDSPENFPRNMFIWRSNLLGSSGKGHEYMLKYLLGTKNGVMNEDLGKRDGFKPLEAEWQDDGAIGKLDLVTTLDFRMSSTCVYSDIVLPTATWYEKDDMNTSDMHPFIHPLSAAIDPAWEARSDWEIYKGIAKAFSKMAEGHLGVEKDLVTVPLLHDSPGELAQPFGGTDWKTAGVDPQPGKNCPNMAVVERDYPATYKKFTSLGPLLDKLGNGGKGINWNTQAEVDFLGELNYKVREEGVSQGRPQIESAIDAAEVILSLAPETNGHVAVKAWAALSEFTGRDHSHLALPKEHEAIRFRDIQAQPRKIISSPTWSGLEDEHVSYNAGYTNVHECIPWRTITGRQQFFQDHPWMQAFGEQLMSYRPPINTRTIDYVKGKKSNGNTEIVLNWITPHQKWGIHSTYSDNLIMLTLSRGGPIVWMSEVDAKKAGIEDNDWIECFNANGALTARAVVSQRVMEGMVMMYHAQERIVNVPGSETTKTRGGHHNSVTRVVLKPTHMIGGYAQQAYGFNYYGTVGCNRDEFVVVRKMAKVDWLDGPNGNDLPQPLPQDI*
>megahit_33690_43506-43883
MITSILRTKYFAAVLLLFLPSATSAQDVLNGANTAWILTSTALVLFMTLPGLALFYGGLVRTRNVLSVLMQCFSIAVVVSILWLVVGYSIAFGPSESAYWGGLSKMMFNGVVVDSLSGDIPETVFA
>megahit_33716_12243-13511
MENQIFELQYAMDTFYFLICGALVMWMAAGFAMLEAGLVRSKNTTEILTKNVALYAIACTMYLVCGYQIMYDGGFFLSGVTTVAQMDDAAIAGVLAESAEAGFGGDSVYSGASDFFFQVVFVATAMSIVSGAVAERMKLWAFLAFAVVMTGLIYPMEGSWTWNGDAVFGLFELNYSDYAGSGIVHLAGATAALAGVILLGPRKGKYSSTGAPQAIPGANLPLATLGTFILWMGWFGFNGGSTLKLGGIGVANEVANVFLNTNAAAAGGLIAALLVARVMFGKADLTMALNGALAGLVAITAEPADPTPLLATIIGAVGGTIVVFSILTLDKLKIDDPVGAISVHGTVGIFGIFAVLLSDPDATFTGQLVGMLVIFTWVFSASLVTWLAIKAIMGLRVTEEEEVEGVDMSECGMEAYPEFVNQ*
>megahit_33763_224-1693
MNYFNTLPLRLQLDQLGKCRFMDRSEFSDGVSKLNGKKVVIVGCGAQGLNQGLNMRDSGLDVSFTLRDAAIAEKRDSWKNATQNGFKVGTYIELIPTADLVLNLTPDKQHSPVVSQIMPLMKKDACLAYSHGFNIVEEGMQVREDLTVVMVAPKCPGTEVREEYKRGFGVPTLIAVHAENDPKGEGMDIAKAYAAATGGHRAGVLQSSFIAEVKSDLMGEQTILCGMLQTGSILCFDKMVEKGIDPAYASKLVQHGWEVIAEGLKHGGITNMMDRLSNPSKLVANSLAEELKTIMAPLYKKHMDDIITGNFSEGMMADWADDDAKLLGWREATTESAFEKSTAGDMDIPEQEYYENGILMVAMVKAGVELAFESMTSSGIIKESAYYESLHEVPLIANLIGRKKLYEMNKVISDTAEYGCYLFSHACVPLLEDFMKTVDIDVIGKGLQNSDRGVDNAELISVNDDIRSHPIEVVGKQLRKYMTAMKKLV*
>megahit_34017_41797-43038
MESTALFTANNVWMMICTALVFFMHLGFSFLEIGLTRQKNTINILFKNFFVITAGLLLYAIGGFNLMYPGFEEGATGFFKFAGFGIAAPEGGMTAAYADGGYTWWTDFLFQGMFAATAATIVSGAVAERIKLKAFMLFTVIYVGLVYPIIGSWKWGGGFLDSLGFYDFAGSTLVHSVGGWAALVAIYLLGARIGKFGKNGKPNAIPGHNIPFAAAGVLILWLGWFGFNGGSVLSADPELTSLTLVTTCLAAAAGGVSAAIFSNIMYKNFDITMFMNGVLGGLVGITAGADQMSPMDAILIGIIAGVIIVLGVALIDKLKLDDPVGAVAVHLICGIWGTLAVGIFGAMASLDQFLIQLMGVGVVGAFSVVTSGIILLIIKYTFGLRVEAEEELKGLDLAEHGMDAYADFRLNQH*
>megahit_34027_12414-13886
MSNYFNQLSLRDQLNQLGQCRFMDSSEFDDGIKVLKGKKIVIVGCGAQGLNQGLNMRDSGLDISYALRDGAIEQKRVSYQNAISNNFNVGTYAVLIPSADVVINLTPDKNHTPVVKAVMPLMKKGATLSYSHGFNIVEEGTKIREDLTVIMVAPKCPGSEVREEYKRGFGVPTLIAVHPENDPQDHGLAQAKAYAFATGGHRAGVLESSFVAEVKSDLMGEQTILCGILQTGSILSFDKMVEEGIDPSYASKLIQYGWETITEALKHGGITNMMDRLSNPAKFKAFELSEQLKEILAPLFEKHMDDIMSGYFSKTMMEDWANDDKNLLSWRAATGETAFEKTPITDQEIPEQEFFDHGILMIAFVRAGVELAFDTMVAAGIKEESAYYESLHETPLIANTIARKKLFEMNRIISDTAEYGCYLFDHAAKPLLIDFMKGIKKEVIGSGLINDDIGVDNKQLIDINEIIRYHPVEMIGYDLRASMVAMKKIV*
>megahit_34038_684-1928
MEEYSKLLAEQIFAINTVWVALCAALIFFMEAGFALLEAGFVRSKNTMSIIAKVIIDITFGGIAFFIIGFGIAYGKSNGWFAFDLGISNKDLGLGLTISNKLFWFLQLGFAIAAISIVSGALAERMKLWSYALLVFIFCAIMYPMVANWVWNPNGWLALRGFNDFAGSAAVHAMGGFSALAAAIVLGPRIGKYNKDGSSNTIPGHNLPLAAVGAFILWFGWFGFNPGSSLGAVGNWELIGDVVVNTFLASAAGGIATMVYTYFSYGKIDITMVINGILAGLVSITAGCNLVSPFSAIIIGLIAGVLVDVAVLFFDRLKVDDPVGAIAVHGVNGLFGTIAVGFFAKENGLFFGGGSSLLITQIIGVVSIATFSFLLTYVLMNFLKITMGVRISEEEEKAGIDAVSFGVKSYTSNE*
>megahit_34080_6481-6870
MLFLGFLSFNLFQKKTKTQSIDAGAEIYQDFCVQCHQFNGKGVAEVNPPLKASDYLLENIDVSIAGIKFGLKGKIEVNGEIYDGVMNNQGLNNEEIADVMNYILNQWGNNSTAFITSERVDEIEKFILE*
>megahit_34229_124793-125890
MMKHLGKTLLATATAVSISVAAQAEGVVNVYNWSDYIAEDTLDNFQKETGIRVVYDVFDSNEVLEAKLLSGSSGFDIVVPSNQFLGKQIKAGAFSPLDRSKLPNWENLDPTLLKALQTNDPGNQYAFPYLWGTTGIGYNEAKVKAVLGDDAAINSWDLVFKPENMEKLASCGVAILDAPAEIIPSALFYLGLDPNSTNPDDYKKAQGLLMSVRPYITYFHSSKFITDLANGDICVAVGWSGDILQAAARAEEAGNGHEVKYVIPKEGAAMWFDMMAMPKDAKNVDNAYTFLNYILRPEVIAEISNYVAYANGNKASKPMVDDSVLSDPGVYPSDETLDKLFTLAELPQNIERVRTRTWTRIKSGQ*
>megahit_34229_125978-127081
MKRPMKKTLLAMTTAALLGGVGAAQADGKLNIYNWSDYIAEDTIANFEKETGIQVTYDVYDSNDVLDAKLLTGRSGFDLVVPSNNFLTKQIKAGVYLELDHSKLPNMSNLNPELMKQMESIDPGSKHSIPYLWGTNGIGYNVEKVKAALGEDMPLDSWALIFDPKYTSKLSSCGISMLDSADEMLPNALAYLGLDPNSTSAEDLKKAEELLLGVRKDITYFHSSRYISDLANGDICVAAGFSGDIFQAAARAEEAENGIDIKYIIPKEGATLWFDMLAIPKDSSNPENALAFINYVLRPDVIAPITDYVAYANPNKASDELVDPDIRTDPAIYPSDEIMSRLYVNVPRSMAGQRLMTRSWSRIKSGR*
>megahit_34230_57620-58747
MKMAHKKALSQIITAAALVGFSGYSLAADTIKIALAGPVTGPVAQYGDMQFIGAKMAIEQINQAGGVNGSQLEGVVFDDACDPKQAVAVANRIVNDDIRFVVGHLCSSSTQPASDIYEDEGILMVTAASTSPEITERGYKLLFRTIGLDSLQGPTAGKYIAEQIKPKKVAVIHDKQQYGEGIATAVRDVLTEAGIDVPLFEGVTAGDKDFSALIAKLRQANVDFVYYGGYHPELGLILRQSSEQGLDVRFMGPEGVGNTDISAIAGEASEGLLVTLPKAFDEDPKNADLVEAFKAKNEDPSGPFVFPAYAAVQVIADGIKLAGSADTEAVAEALRSNSFDTPTGTLAFDEKGDLKDFNFVVYEWHADASKTALTE*
>megahit_34232_34663-35871
MENLNSAVETLVHGANTLFILMGAIMVLAMHAGFAFLEVGTVRQKNQVNALSKIISDFAVSCLAYFFIGYWIAYGANFFADAATLSENNGYALVKFFFLMTFAAAIPAIISGGIAERAKFAPQLCASLLIVGLVYPFFEGIVWNGNYGFQAWLEAQFGAPFHDFAGSIVVHAVGGWLALAAVLLLGARRGRYRDGHVVAMPPSNIPFLALGAWILTIGWFGFNVMSAQTLEGISGLVAVNSLMAMVGGTLAALLVGRADPGFIHNGPLAGLVAICAGSDIVHPLGALAIGVVAGGLFVWAFILTQNRLKIDDVLGVWPLHGLCGVWGGLAAGIFGTQAFGGLGGVSFVSQLLGSLAGVVVALVGGLLVYGVIKAIVGIRLSEEDEFQGADLAIHKIGAISED*
>megahit_34234_2-433
EISEQEFFDNGILMVAMVKAGVELAFETMTAAGIIAESAYYESLHETPLIANTIARKKLYEMNATISDTAEYGCYLYNHACVPLLADFMKDIKTDVIGKGLSLEDNGVDNARLIQVNAALRSHPVEAVGSVLRGYMADMKKIV*
>megahit_34235_3743-4972
MQDSTRSKPAWKRRLLGLALSTGLGFTGMAGAAEVNTTGLAVTDDTVQVGILHSVTGTMAISETGSVEAEKLAIEQINAMGGVLGRQIEIIQEDGASDWPTFAEKARKLLVQDHVAAVFGCWTSASRKAVLPVFENQNGMLYYPTFYEGLEQSKNVIYTGQEATQQIIAGLDWIAKEKDAKTFYLVGSDYIWPRTSNKIARKHIEDVLGGTVVGEEYYPLGNTNFGSLINKIRLKKPDVVYSSIVGGSNVAWWKQLKAAGITADRQTIMTISVTEDEVLGIGGENMEGFYSAMKYFQSLDNENNVAFVNAFKERWGDDSVIGDVTQAAYLGPWLWKAAVEKAGSFDIDAVAAASADIELTTAPEGYVKVHENHHLWSKLRVGQWQADGQAKVVYESELIEPNPFPEGYQ*
>megahit_34237_86633-88018
MKQFTRKSLGACLSLAVALSVGSLLHLQSAQAVENLEKEELKFGFIKLTDMAPLAIAYEKGFFEDEGLYVSLEAQANWKVLLDRVIDGELDGAHMLAGQPLGATIGFGTQADVITAFSMDLNGNGITVSNAVWEEMKKHIPMDADGRPVHPIKADALKPVIEQYKAAGKPFKMGMVFPVSTHNYELRYWLAAGGINPGYYAPAKGDTSGQIDADALLSVTPPPQMPATLEAGTISGYCVGEPWNQQAVFKGIGVPVITDYEIWKNNPEKVFGVSQQWADENPNTHIAVVKALIRAAEWLDADNNTNRGEAVKILSQSSYVGADAEVIANSMTGTFEYEKGDKRSVPDFNVFFRYNATYPYYSDAIWYLTQMRRWGQIAEAQPDSWYMDIAKKVYRPDIYAVAANELIEEGKIPASAFPDFASESGFKPPQSEFIDNVTYDGSKPDAYLQQFEIGLKDDDKI*
>megahit_34237_105129-106430
MKLKNLVKKAGALGVACSMALGALSVQAEETIKVGVLHSLSGTMAISETTLKDTMLMLIEEQNKKGGLLGKKLEAVVVDPASNWPLFAERTRELLEQHHVNAIFGCWTSVSRKSVLPVIEELNGMLFYPVQYEGEESSRNVFYTGAAPNQQAIPAVDYLKDELGVERWVLAGTDYVYPRTTNRILEAYLKAAGVAEEDIMINYTPFGHSDWQNIVAEIKRFGSTGKKTAVVSTINGDANVPFYRELGNQGVSAEDIPVVAFSVGEEELSGIDTGPLVGHMAAWNYFMSEDTPENEAFIKTWHQFIGDEKRVTNDPMEAHYIGFNMWVKAVEKAGTTDTDKVIDAMVGVEVPNLTGGTSKMLPNHHITKPVLIGEIQDDGQFLTVSSTDELVPGDAWSNYLEGSKDLISDWTAPISCGNYNTKTKTCVGAQAEE*
>megahit_34239_76696-79401
MTRTQTTASTCCYCGVGCGVLIEHDGEHVLNVTGDPNHPANLGRLCSKGSTLHKTGDLAARALHPELRLGKGLSRSRTDWDSAMGHAAEVFGRTIAEHGPDSVAFYISGQLLTEDYYSFNKLARALIGTNNIDSNSRLCMSSAVVGYKRSLGADAPPCSYEDIEQSDCLMIAGSNMAFAHPVLFRRLEAAKAADPNKRIIVVDPRRTDTCEIADLHLAIEPGTDVALFHGILHIMLKEGWIDRAFIDAHTDGFDDLKNLVRDYSPAMTAQLCGISEDDLHSAAKLIGTAPSFLSLWCMGLNQSSSGSAKNNALINLHLASGQIGKVGSGPFSLTGQPNAMGGRETGSLSNLLPGHREAANAEHRAEVADYWGVDHLPSNVGLSAVELFEGVRSGRIKALWIACTNPAQSMPNQTLIHEALAACPFVIVQEAFFTTETCRYADLLLPAASWGEKEGTVTNSERCISHVRSAVPAPGDARPDWAIVCDFARRLEKQLRPGQPSLFDFGSPSVIFDEYKWLTAGRDLDYSGLSYQLIDELGPQQWPFNAQTRQGTPRLYTDGRFATENGNARFIAEPYRAPQEKCDTRFPLMLNTGRLRDQWHGMSRTGTAAQLFGHVEQALLSLHPDELSSRNLNDGDLIRVKSRRGELILPVHSDEQLRPGQAFLPMHWGDRFLKGLGCNVLTQPAFDPISKQPELKQSSINIRRAELPWELFILAEGKVQERFEAIRPLCESLDYLGMGLTGRERPALLIRAASAQAPDAALLEQIDALIGLDSGPVLSYDDPQRAIGKRVKIEDGRITAIRLTGETAARNWLRSVWQSGEADADLRRWFLAPISTPTGGSSNQVDRTLCNCMNVSQNQICAGIERGLNLDGLKQELGCGTQCGSCVPEIKRLLNSVAVPA*
>megahit_34239_120661-122361
MEISRQAYAEMYGPTTGDRVRLGDTELWISVEKDMTRYGEEVKFGGGKVIRDGMGQSQRTRAETPDTVITNALILDWSGVIKADVALKDGNIQAIGKAGNPDIQPGVDIIIGPCTEIIAGEGMILTAGGIDAHIHFICPQQIEEALMSGITTMIGGGTGPATGTNATTCTPGAWHLGKMLQSAECFPMNLGFLGKGNASLPDALEEQIEAGAMGLKLHEDWGTTPAAIDCCLSVADAYDVQVAIHTDTLNESGFVEDTLAAIKGRVIHTYHTEGAGGGHAPDIIKACGEPNVLPSSTNPTRPYTVNTVDEHLDMLMVCHHLDPAIAEDVAFADSRIRRETIAAEDILHDLGAFCMISSDSQAMGRVGEVVTRTWQTAHKMKVQRGPLEGDDEWSDNTRAKRYIAKYTINPAITMGLSDVVGSVEVGKLADLVLWKPAFFGTKPSLILKGGSIAAAPMGDPNASIPTPQPVHYRPMFGAFGKGMDTTCVTFVSKAAIDAGIADKLGLSRRLEAVRNTRTISKADMKLNDYLPDISVDPQTYVVKADGVELLCEPATELPLAQRYYLF*
>megahit_34239_122387-122692
MIPGEVQTQPGSLQLNEGRETVVISVANGGDRPVQVGSHYHFAETNPALQFDRAVARGFRLNIAAGTAVRFEPGQSRKVELVALAGERKVYGFRGDVMGSL*
>megahit_34239_122704-123006
MELTPREKDKLLLFTAALLAERRLARGVKLNYPESMAYISAAIMEGARDGRSVAEMMSYGRTLLTREQVMSGIPELLAEVQVEATFPDGTKLVTVHNPIP*
>megahit_34241_40-3429
MPVSMIDVLWLVLCAGLVFNMQIGFLCLESGLTRSKNAINVAVKNMADLGVAVLLYWLFGFSLMFGVSGTGLFGEGLTMLSFNETWPAAFFLFQAMFCTTAATIVSGAAAERMRFSAYLLVTAIAAGLIYPFFGHWAWGGSFSAGEGWLASRGFVDFAGSTVVHGIGGWIALAVILILGPRQGRYEQEREGRSMPGSNLPLAMLGGLMLMFGWFGFNGGSALAFDGRVPGIIANTVLAAIAGTLGGMVMSWLRWRLVDPVYPLNGLIAGMVAVTAGAHVVDAGAALLIGLGGAVVMYLADRLLTHLRIDDAVGAVPVHLAAGIWGTLAVALFGDLTLLGTGLSRWEQFVAQLEGVLIAALWAFGLTWILLRGINRFWPMRVTAEAERVGLNIAEHGARTELIELLEAMAAHQHAGDLQRDVPVEPFTEVGQIAEQYNKVIRALRRAVGMTQSIIRDIRDGVVTCSSDGVLASCNPGAERLFGMPAGALIGQPIRRLVADRSWQGMPLPEAGGELMREVLFSRNEHDQFVAELTVSRGAFDDDVYTCMIRDITERRRIEQQLFQEKMLAQVTLASIGDGVITTGPDGRIRYLNPVAQQLTGWNDEEAAGRSLDDVYCLYDETNDERLGNPVTALLRRYRQALARQEGPMCQLRRRDGSEVTIQDAVAPIRDAEGHIIGAVLTFRDVTVNRRLARELSHQATHDTLTGLTNRKEFERRVAMALAKLPAERSEQVLCYMDLDQFKIVNDTCGHAAGDELLRQLAKLFQSHVRSSDVLARLGGDEFGLLLSGCSLEEAIPIVDGMRALVEEFRFSWQDKTFAVGVSIGLVPIEEQMATMDVLLSAADSACYAAKEAGRNRIHLYQADDAQLLERRGEMLWVNRLRQALDADLFRLYVQPIHSISQQQAKPGYEVLVRMLGEDGRIIPPGAFMPAAERYDLSSAIDRWVVGNFLAWVGDYHRRREGDIGNYSINLSAASLVEESFLGFVLEAIERHAVPPQNICFEITETSAIANLGKAISFMQRLKAIGCMFALDDFGSGLSSFAYLKSLPVDYLKIDGVFVKDIANDPIARAMVSSINTIGHEMGLETVAEFVESEAILDQLRELGVDYAQGYHLGRPQPLSELDGVRMMPR*
>megahit_34265_16462-17712
MEDIVQLKYALDTFYFLICGALVMWMAAGFAMLEAGLVRAKNTTEILTKNVALYAIACTMYLLIGYHIMYSSPEGGIFPSFGVLIGPENSVEDVLAGGDDAPYYSVASDFFFQVVFVATAMSIVSGAVAERMKLFAFLIFAVVMTGFIYPIQGFWKWGGGFLNAAGFLDFAGSGVVHLTGATAALAGVLLLGARKGKYGPNGQISAIPGSNLPMATLGMFILWLGWFGFNGGSQLVISNIADANAVAQIFLNTNAAAAGGLIAGLLVARILFGKADLTMALNGALAGLVAITAEPLTPGGLQATLIGAVGGVIVVFAVLGLDKLKIDDPVGAISVHGVVGIWGLLAVCLTNGDASLKAQLLGIVVIFLWVFISSLIVWSIIKLVMGLRVSEEEEYEGVDISECGMEAYPEFTSSKK*
>megahit_34283_3-932
MANYFNTLPLREQLAELAKCRFMHTAEFADGVDALKGKKLVVIGCGAQGLNQGLNLRDSGLDVSYALRPEAIAQKRQSWKNATENGFTVGTYEELIPTADLVLNLTPDKQHSAVVTAVMPLMKKDACLSYSHGFNIVEEGMKIREDLTVIMVAPKCPGSEVRAEYVRGFGVPTLIAVHEDNDPKGEGLALAKAYAVGTGGHKAGVLMSSFIAEVKSDLMGEQTILCGMLQTGSILCFDKMVEEGIDAGYASRLIQYGWETVTEALKYGGVTNMLDRLSNPAKIKAFDLAEELKQIMRPLYNKHQDDIISG
>megahit_34680_15332-17233
MIDPKDKDLPAIDTEDRHASEHVKLSRRLFLGGSAALVGAAGVGLGSAMMPSVANASSGAKHTVGPGELDTYYGFWSGGHQGEVRVLGLPSMRELMRIPVFNVDSATGWGITNESKAVLGENAPLNGDCHHPHMSMTDGHYDGKYLFINDKANTRVARIRADIMKTDKITTVPNCQAIHGLRVQKVPFTKYVFANAEFRMPHPNNGTNMDDIEGYYTMFNGLNAETMEVDWQIIVDGNLDNTDADYTGKYAFSTCYNSEGAVDLAGSMRNERDHLVIFNIERIEAAVKAGKFETLGDSKVPVLDGRKGSELTRYVPVAKNPHGINTAPGGKYAVANGKLSPTVTVFQLDKFDALFADEIKPRDTVVAEVELGLGPLHTAFDGKGNAFTTLFIDSQICKWNIDKAIAAYNGEKVNYILQKLDVHYQPGHNHTTMGETRDADGQYLVSLQKFSKDRFLPCGPLHPENDQLIDISGDEMVLIHDGPAFAEPHDCMMVHRSKVKTRKLYDRKDPTFAMTVDMAKKDGVTLETDNKVIRDGNKVRVYMTSVAPSYGMDQFTVKQGDEVTVVITNLDQIEDVSHGFCMVNHGVQMEISPQQTASVTFMANDVGVHWYYCNWFCHALHMEMRGRMLVEKA*
>megahit_34682_99248-100522
MEELLNTTAGDLAQLKYAVDTFYFLICGALVMWMAAGFAMLEAGLVRAKNTTEILTKNIALYAIACTMYLLCGYFIMYSSDAGGILPNIGALIGDENGVDAVLAGGDDAPYYSSRSDFFFQVVFVATAMSIVSGAVAERMKLWAFLAFAVVMTGFIYPVEGYWTWGGGFLSEAGFSDFAGSGIVHMAGASAALAGVLVLGARKGKYGKNGSINAIPGANLPLATLGTFILWMGWFGFNGGSQLKLSNVEDANAVAQVFINTNAAAAGGCIAALIVARLLFKKADLTMALNGALAGLVAITADPLSPTAVGSTVIGAIGGVIVVFSILTLDKMRIDDPVGAISVHGVVGVWGLLAVPLNNADATFGAQILGIVSIFGWVFCASLIVWFALKAVMGIRISEEEEYEGADIAECGMEAYPEFKSAGK*
>megahit_34689_64656-65765
MKLIKNLSVTILLAAMSVSTQASDVLKIGIAGPFTGPVSQYGQMQLQGAYAAIDMLNKTGGVNGHLIEAIEYDDACEPKQAVSVANRVIEDGVKYVVGHLCSSSTQPATDVYQDEDVLVITGSTNPGITRRGYHNVFRTIGLDSEQGKTAADYISEVVKPQRVAIIHDKQQYGKGVATIVRDQLLANGINVVSTDGVNHGDKDFSALIGKLKRQNIDFVYYGGYHPELALIMRQAKDVGFKPIYMGPEGLGNKDIAYLAGDAVEGLLVTLPERYDLIEKNLAVVELLKGKGVDPKGPFIWTSYAAVQAFADAINRVGMDDTQKVAAALRSKMTDTVIGPISWDDKGDLNGFDFGVYQWHADGTGTLLRK*
>megahit_34695_26037-27149
MKKFTRTLLSVGTAICLYGAVAQADTIKIGLAGPATGPVAQYGDMQKIGVLAAIEQINKAGGINGMQLEGVIYDDACDPKQAVAIANKIVNDGIQHVVGHLCSSSTEPASDIYEEEGVLMITAASTSPSITEKGHQMIFRTIGLDSMQGPFAGQYVINSVKPKNMAIIHDKQQYGEGLATAVKKEVEAAGIKPVMFEGVTPGDKDFSALIAKLKKNKVDFVYYGGYHPELGLILRQSKEKGLDARFMGPEGVGNPDISKIAGAASEGLLVTLPQSFDKDPANQALVQAIVDKGEDPTGPFVFPAYSAVEVMTAAMTATGSTDTEKLADYIRSHTFKTTTGELAFNEKGDLAQFSFVVYDWHADGTKTPAK*
>megahit_34701_11196-12404
MDNVNSAVETLVQSSNTLFILMGAIMVFAMHAGFAFLEVGTVRHKNQVNALVKIMTDFGFSAVAYFFIGYWIAYDVTFFQDAETLAAGNGYELVKFFFLMTFAAAIPAIVSGGIAERAKFWPVLFASTLTVAFVYPLFEGIIWNGNFGFQAWLESSFGAGFHDFAGSVVVHGVGGWIALVAVLFLGIRKGRYRNGRLVAFPPSNIPFLALGAWILSIGWFGFNVMSAQTLDGVSGLVAVNSLMAMVGGIIAALIVGKNDPGFIHNGPLAGLVAVCAGSDVMHPIGALVVGAIAGVVFVWMFTLQQNKWKIDDVLGVWPLHGLCGVWGGIAAGIFGSEALGGLGGVSLMSQVIGTLAGILVAVVGAAIVYGGIKAVFGLRLSEEDEFDGADLSIHKIESTSND*
>megahit_34709_27791-28882
MSPKKLGLAAALTFALSNTVVAQEQVLNIYNWSDYINPEAVTQFEKETGIKVNYDVYDSNEVLEAKLMSGSTGYDLVVPTGSFLERHVQAGIYAEIDHSKLTNYANLDTVLAEKISRHDAGNKHNVPYAWGTIGLGFNEAMVKERLGEMPLDTLDLVFKPEVAAKLADCGIGLLDSPAEVMSIALNYLGLDPNSEKKSDLKKATALVKSVRSSYKYFHSGQYISDLANGEVCVALGYNGDILQAQSRAEEAGQGNVIGYAIPKEGTLVWFDLLAIPADAPHPDAAHKFIDFVLKAETAAGISNYVYYAVANTAAEPLLLDEVRNNPGIYPSDEVKANLFTQNAHTAKFDRLLTRAWSGIKTGR*
>megahit_34712_40903-41904
MKSIVSNTFKVMALTTSVLAASSALAADKPDTVTVGYFLEWPTANQIAQVEKTYDKVMGVNMEWRAFDSGTAMSAAMASGDVDMAYSQGLVPFTVAVSQGLPITMVGIAVSYAENDNCVVSTKSGISQSNAKDLEGQRVAVPFGTVAHYKMLRVMSHLNVDSTKLRLLDMAPADSAAAIARGDVAMACGWGGALRRMKTYGQVLMTAAEQEKLGIRVFDVISTNNKFAKKHPELVTQFLQVTNDSNSAFTKNPKQYQPIIAKASGLNLEDSNQVLDLFDFPLKEAQISDQWLGGAVQEFTKEVADFFVLHKQIPKALPDYSATIDSSFFEKVN*
>megahit_34713_24557-27265
MITTETIKTTCPYCGVGCGVDAKVQQGNLIAVSGSTDHPANQGRLCVKGSALDETVSHQGRLLSPKVAGKNVDWNTAYSHVASKLSDIIEKHGPDAVAMYVSGQILTEDYYVANKLMKGFIGTANLDTNSRLCMSSAVSAHKRAFGSDTVPGCYEDLELADLVILTGSNLAWAHPIIYQRLAKAKAERPDMKIVVIDPRKTASCDIADLHLPLKPGSDGFLFNGLIHHLIANKKIDQTFIDQHCEGFDSLSESVQQQTLVQTALDCDVSEEALKTLYHWFANTECTVTLFSQGINQSSSGVDKGNAIINCHLISGKIGKPGATPFSITGQPNAMGGREVGGLANQLAAHMELNNPNSLDKVKRFWNAQNLAQEEGLKAVDMFDAVGNGQIKAIWIIATNPVVSMPDADKIKQALAHCDLVIVSDSSDSTDTLQFADVCLPATTWGEKDGTTTNSERRISRQRRFLSPPEKAQDDWKIICEVAKRMGFNDAFNFSSSADIFREHAALSGFENNSVNGAAGNRERDFDISGLAEISDLEYQNLEPVQWPVNSTYPQGRKRFFDDGHFYTASNKANLIPITPRLPTYAANCDQLILNTGRIRDQWHTMTRTGKAHRLLEHIATPLIEIHPDTAAKLLIKNTSLVSLKDRGIEYIARASISDSQRKDSVFVPMHWSDAFASHARANSLVRPIQDALSGQPEFKHSPVTIKPLTPRWQGVLLSAPDFLPDKKMEWFKTPLANCTLWELIDLETSPSFAWLTAAFPKIDQWVHLADSEQRYLSGAGFIGNQLQVILLSGPELPEYDKTWLANQIGTEFSLDQDRLRLLAGFPADPSLQTGKTICACYQVGEQTIINALQNGEANSVECLGEKLKCGSNCGSCIPELRILVNAHTLECVSSAVKADNAA*
>megahit_34714_25042-28791
MSHLLDRLRFLKKKQGTFANGHGETVKESREWEDGYRQRWQHDKIVRSTHGVNCTGSCSWKIYVKNGLITWETQQTDYPRTRPDLPNHEPRGCPRGASYSWYIYSANRLKYPTVRKRLIKLWREARATKDPVAAWASIVEDSAKATSYKSMRGQGGFVRSTWDEVNEIIAASNTYTIKEYGPDRVIGFSPIPAMSMVSYAAGARYLSLIGGVCLSFYDWYCDLPPASPMTWGEQTDVPESADWYNSNYIIAWGSNVPQTRTPDAHFFTEVRYKGAKTVSITPDYAEVSKLCDQWLNPKQGTDAALAMAFGHVILKEFHVDNPTEYFTEYCRDYTDMPFLVQLDQREDGSYAAGRFIRASDFDGNMGQDNNPKWKTVAYDEATDSYVVPNGSIGFRWGEKGKWNIEQKEGLEGRSTTLKMSLLDSHDEVASVGFPYFGGVENEHFTHNTFSDIIHHNLPAKRVKLADGSESLLVTVYDLMMANYGIDRGLGGDFVATSFDDNAPYTPAWQEQITGVDRKVAIQIAREFADNASKTKGRSMIIVGAGMNHWYHMDMNYRGLMNMLIMCGCVGQSGGGWAHYVGQEKLRPQTGWTPLAFGLDWQRPPRHMNGTSFFYNHSSQWRYEKLDVTEILSPLADKSKWTGSLIDYNVRAERMGWLPSAPQLDLNPLSITKAAEAAGKTPQEYTVDQLKSGAINFACEDPDNPKNFPRVMFIWRSNLLGSSGKGHEYLLKYLLGTNHGVMNKDLGEAGTKKPEDVVWHDEGAEGKVDLLVTLDFRMSTTCLYSDIVLPTATWYEKDDLNTSDMHPFIHPLSAATDPAWEARSDWDIYKGIAEKFSEVCVGHLGVEQDLVTIPMQHDSPGELAQPLGVMDWKKGECDPVPGISMPNLVVVERDYPNTYRRFSSIGPLLESAGNGGKGIGWDTKDEVKFLKELNWTHTEEGIHKGRAKLDTAIDACEMILSLAPETNGQVAVKAWEALGEMTGLDHTHLAKPKQEEKIRFRDVQAQPRKIISSPTWSGLEDEHVSYNACYTNVHELIPWRTVTGRQQFYQDHEWMRDFGEGFVSYRPPINTKSVAPLMNKKPNGNPEIALNFITPHQKWGIHSTYTDNLLMLTLSRGGPIIWMSEGDATSTGIEDNDWVEVFNANGAIACRVVVSQRVPDGMTMMYHAQERIVNVPGAETTGTRGGIHNSVTRVCPKPTHMIGGYAQQSYGFNYYGTVGSNRDEFVVVRKMKNIDWLDGEDNDYTQEAAK*
>megahit_34720_1927-2370
MGMRLFGALSSVFHALKYCKRMFAALVRNLLFIWYTLLVSMCEVLLAMELTPREKDKLLLFTAGLLAERRKARGLKLNYPESVAFISAAILEGARDGRTVAELMDYGRTLLSLEDVMDGIAELVPEVQVEATFPDGTKLVTVHDPIV*
>megahit_34720_2414-2719
MIPGELVTQAGYIEINVGREVCMVRVANTGDRPIQVGSHYHFYEANNALSFEREQTRGFRLNIPAGTAVRFEPGQTRTVELVAYAGSRIVYGFQGKVMGPL*
>megahit_34720_2757-4460
MATISRRAYAEMFGPTTGDRIRLADTQLWLQVEKDFTTYGDEVKFGGGKVIRDGQGQSQRCSAETVDLVITNAVIVDHWGIIKADIGIKGGRITAIGKAGNPDVQPNVDIVIGPGTEVLAGEGSLITAGGVDSHIHFICPQQVDDALMSGVTTMLGGGTGPATGTNATTCTPGPWNIHRMLQAVDNLPMNIGFLGKGNSSQPEALREQVAAGAMGLKLHEDWGTTPASIDCCLTVADEMDVQVAIHTDTLNESGFLEDTLAAMDGRVIHTYHTEGAGGGHAPDIIKAAGFPNVLPSSTNPTRPYTVNTVDEHLDMLMVCHHLDPSIAEDVAFAESRIRRETIAAEDILHDLGAFSMIASDSQAMGRVGEVIIRTWQTAHKMKTQRGSLKGDPAEHDNGRIKRYIAKYTINPALTHGISHEVGSVEVGKLADLVLWKPAFFGVKPSAILKGGLIAAAPMGDPNASIPTPQPVHYRPMFGSMGGACHATSMLFLSQAAIKEKVPETLGLRSLIGTVKGCRTLQKADMIHNSYQPDISVDSQTYEVKADDVLLTCEPATELPMAQRYFLF*
>megahit_34727_21646-23121
MPNNYFNTLPLREQLAQLAKCRFMDISEFPEGVEALKGKKIVVIGCGAQGLAQGMNLRDSGCDVSYTLRAAAIAEKRQSWKSATENGFVVGTYEELIPTADVVLNLTPDKQHTPVVNAIMPLMKQGACLSYSHGFNIVEEGMKIREDLTVIMVAPKCPGSEVRNEYVRGFGVPTLIAVHEDNDPKGEGLALAKAYAVGTGGHKAGVLMSSFIAEVKSDLMGEQTILCGMLQTGSLLCFDKMIEEGVDAGYASKLIQFGWETVTEALKYGGVTNMLDRLSNPAKIKAFDLSEELKLIMRPLYNKHQDDIINGTFSRTMMADWANDDVNLLGWRAETAETAFEKTPAGDVEISEQEYFDHGILMVAMVKAGVELAFETMTAAGIVADSAYYESLHETPLIANTIARKKLYEMNATISDTAEYGCYLYNHACLPLLADFMKDIKTDVIGRGLAVDDNGVDNARLIEVNAALRAHPVEAIGTTLRGHMADMKKIV*
>megahit_34734_3282-4568
MNIFKKTLLGAACTVALSTAAQVAQAEETIKVGILHSLSGTMAISETTLKDTMLMLIDEQNAKGGLLGKKLEAVVVDPASNWPLFAEKARELVSKEKVDAVFGCWTSVSRKSVLPVFEETDSLLFYPVQYEGEESSKNVFYTGAAPNQQAVPAVDYLMVQGVERWVLAGTDYVYPRTTNKILEAYLKAKGVAAEDIMVNYTPFGHSDWQSIVSDIKKFGSTGKKTAVVSTINGDANVPFYKELGSQGVAASDIPVVAFSVGEEELSGIDTGPLVGHLAAWNYFMSVDSEANEEFIDSWQTYIKNEDRVTNDPMEAHYIGFKMWIEAVKKAGTTEPVAVQDSIIGISVPNLTGGYATMMPNHHITKPVLIGEIQDDGQFEVVWNTSGTVAGDAWSDFLEGSKDLISDWRAPLSCGNYNVKTAKCSGQNF*
>megahit_34855_62020-63138
MKYKNKKFVQHLTGGTIAFSLLVGASTVQAAGVLNVTNWAEYIAEDTIANFEKEFDVKVTYDNYDSEESIQSKLLAGSSGYDVVSHSSSAVARLLPANILQKLDKSKLPNLKHIMDSLDQQMDSNIDPGNHYFTPYMWGTHGVTYNKALVLETYPDAPIGSMDMVFDPVHMEKLGKCGVAFLDSPTDILPMALAHMGLDPYSANKADYAAAEEMLSAIRPYVKTFDNYAYNQMPLKEFCIAVTWGPDGLLAMSGAEEANTGVELEFFVPPGNGKAMLWIDGLVIPSDAKNVENAHLFINYMMRPEVAAANSNYTWYASGNKSAFDLIDTAVTGSPAAYPTAESVAQMYTYKAIPRKIQKARTRAWTKFKSGQ*
>megahit_34861_9215-10423
METTTSAVATLVQSSNTLFILMGAIMVLAMHAGFAFLEVGTVRHKNQVNALVKIMTDFGFSCLAYFFVGYWIAYDQHFFASAETLSADNGYQLVKFFFLMTFAAAIPAIISGGIAERARFWPLLLAAGLTVGIVYPFFEGIAWNGNYGFQAWLEQSFGAGFHDFAGSVVVHGVGGWLALVAVLLLGTRNGRYRKGKLVAFAPSSIPFLALGSWILTIGWFGFNVMSAQTLDGISGLVAVNTLMAMAGGTLAALAIGKNDPGFVHNGPLAGLVAVCAGSDLMHPIGALAVGLIAGGLFVYAFIMTQNRWKIDDVLGVWPLHGICGAWGGIAAGIFGLEALGGLGGVSLISQLIGTLLGVSVALIGGLIVYGGVKKFIGLRLTEEDEFNGADLSIHKIGATSFD*
>megahit_34867_9123-10145
MKLINKVLTGMALTAMTATAAQASTLEDVRAAGELKCVVTTGLAGFAAPDANGRWEGFDADFCRAVAAAVLGDGDKVKFVPSTGKTRFTMLNSGEGDILFRNTTETLSRDVDLKLSFLPVNFYDGQGFMVPASLGVNSALDLDGASVCIQTGTTTELNLADYFRANDMSYEPVPIETNEEGFTNYVAGRCDVYTTDASGLASTRAKFDDPTQHVVLPEIISKEPLGGAVRHGDDQWHDIGKWVVNALINAEEMGITQANAMNLAANVGKNPGINRLVGSEGSMGAMLGLDAKWAARAVAQGGNYGEIYERNVGPNTPLQIGRGLNNLWNNGGVLYAAPIR*
>megahit_34885_8072-9547
MSNNYFNTLPLREQLEQLAKCRFMHMNEFTEGVDALKGKKMVIIGCGAQGLNQGLNLRDSGLDVSYTLRQSAIDEKRQSFKNASENGFTVGTYEELIPTADVVLNLTPDKQHTPVVTAVMPLMKQGACLSYSHGFNIVEEGMQIRDDLTVIMVAPKCPGSEVRAEYVRGFGVPTLIAVHEDNDPQSQGLALAKAYAVGTGGHKAGVLMSSFIAEVKSDLMGEQTILCGMLQTGSLLCFDKMIDKGVDPAYASKLIQYGWETITEALKYGGVTNMLDRLSNPAKIKAFDLSETLKDIMRPLYNKHQDDIINGTFSSTMMADWANDDVNLLGWRAETGQTAFEKTPAGEMEISEQEYFDHGILMVAMVKAGVELAFETMTAAGIIADSAYYESLHETPLIANTIARKKLYEMNATISDTAEYGCYLYNHACLPLLSDFMQDIDTDVIGRGLSGDDNGVDNARLIEVNHALRSHPVEAIGATLRGHMADMKKII*
>megahit_34894_1203-2462
MENNIFELQFALDTFYFLVCGAFVMWMAAGFAMLEAGLVRSKNTTEILTKNFALYAIASVMYLVVGYQIMYGGGWFLSGIEAIDTDQVLADSAAEGFNGGSVYSSASDFFFQVVFVATAMSIVSGAVAERMKLWAFLAFAVVMTGFIYPMEGAWTWNGDDVFGLYNLGDLGFSDFAGSGIVHMAGAAAALAGVILLGARKGKYGPNGEIKAIPGANLPMATLGTFILWMGWFGFNGGSVLKLGDIDSAHSVAMVFLNTNAAAAGGAIAALILARIKFGKADLTMMLNGALAGLVAITAEPSTPTALQATLFGALGGVLVVFSILALDKLKLDDPVGAISVHGTVGLLGLMLVPLTNDGATFMGQIIGAATIFVWVFGVSFVVWFIIKTIMGMRVTDEEEDRGVDITECGMEAYPEFTNR*
>megahit_34898_3260-3568
MIPGEYRVAKGSIVLNAGRETIEVEVANKGDRPVQIGSHYHFFEVNEELHFDRQASRGFRLNIAAGTAVRFEPGQTRRVELVALAGKRQVYGFQGKVMGALD*
>megahit_34898_3579-3881
MELTPREKDKLMLFTAGLLAERRKNRGLKLNYPESVAYISAALLEGARDGRSVAELMDYGSTLLTRDDVMDGIPEMIQDVQVEATFVDGTKLVTVHEPIV*
>megahit_34933_21343-22362
MRVYYDRDADVNLIKGKNVAVVGYGSQGHAHAMNLRDSGATNVVVALRDGSASVAKAEGAGFKVMNAADAAAWADVVMVLVPDELQGDLYRDHLHDNMRENTALAFAHGLNIHFSLIEPRTDLDIFMIAPKGPGHTVRSEYERGAGVPCLLAVHQDASGNCHDLGLSYASAIGGGRAGIIETTFQEECETDLFGEQAVLCGGLSALIQAGFETLVEAGYAPEMAYFECVHEVKLIVDLIYEGGLANMRYSVSNTAEYGDYTRGPRIVTSETKKVMKEILTEIQTGSFSREWMLENQVGQTGFKTTRRMQALHQLEETGATLRGMMPWIAENAMVDKSKN*
>megahit_34943_14768-15799
MKIKLLTGIAAVAGVLAINGVPAPAHAATLDDVRAAGELKCGINTGLPGFAFTDDKGNWTGFDVAYCRALAGAVLGDPDKVKWVNLTGKNRFPALTSGEIDVLSRNTTWTLSRDVDLGFTFVGVNYYDGQGFIGRTALGAKNLKELDGASICIQTGTTTQLNLADFFRVNGIKYEPVPIETNEEARKAYEAERCDAYTTDASGLAATRSTFPDPKSHMIFPEIISKEPLGPLVRQGDDQWADVARWTLNALINAEEFGITAANVEELAKGGDNPEINRMLGSEGSLGAMLGLSKDWAVNAIKAEGNYSEIFERYLGKNTTLALDRGLNALWKDGGILYAPPMR*
>megahit_34953_4339-6048
MAYSIDRASYATMFGPTKGDKLRLADTDLFIEVEHDHTTYGEEVKFGGGKVIRDGMGQSQVSRADGAVDTVITNALIVDHWGIVKADIGLRDGRIAGIGKAGNPDVQSGVDIIIGPGTEVIAGEGRIVTAGGIDAHIHWISPQQIDEALYSGITTMLGGGTGPAEGTNATTCTPGPWHIGRMMQAAEAFPVNLGFFGKGNATQPAALWEQVDAGVCGLKLHEDWGTTPAAIDACLSVAEEADVQVAIHTDTLNESGFVENTVAAFKDRTIHAFHTEGAGGGHAPDIIKLCGAANVLPSSTNPTRPYTINTVDEHLDMLMVCHHLDSRIPEDVAFAESRIRRETIAAEDILHDLGAFSMIASDSQAMGRVGEVIIRTWQTADKMKKQRGALPEETGDNDNMRVRRYIAKYTINPALSHGIADHVGSVEVGKLADLVLWKPMFFGVKPDMILKCGSIAAAAMGDPNASIPTPQPVHYRPMFASFGKSLTASSVNFVSQAGLANGIGEQLGLSKTLLGVSGTRSVKKGDMIHNGATPEMEVDPETYEVRADGELLTCEPATELAMAQRYFLF*
>megahit_34953_6052-6363
MIPGEILTADGEIILNEGRETVALVVANTGDRPVQVGSHYHFFEVNAALEFDRAAARGFRLDIPAGTAVRFEPGQSREVALVAYGGARRVFGFNGAVNGALED*
>megahit_34953_6371-6673
MNLTPREKDKLLVAMAAEVARKRQARGVKLNYPEAIALISDYVVEGARDGRSVADLMRDGASVLTRDDVMDGISEMIHDIQVEATFPDGTKLVTVHNPIR*
>megahit_34953_11918-13201
MKSAIKTAAAVSALAGSLAFSGVAQAADTIKVGILHSLSGTMAISETALKDVMLFLIDEQNKKGGLLGKQIEPVVVDPASDWPLFAEKARELIEQHKVDVVFGNWTSVSRKSVLPVFEELNGMLFYPVQYEGEESSRNIFYTGAAPNQQAIPAVEYLMSEEGGSVKRWVLAGTDYVYPRTTNKILESFLKAKGVPAEDIMVNYTPFGHSDWQTIVSDIKGFASAGKKTAVVSTVNGDANVPFYKELGNQGIKAEDIPVMAFSVGEEELAGIDTGPLVGHLAAWNYFMSVDAPENADLVKKWHGFIKDEKRVFNDPMEAHYIGFNMWAQAVAQAGSTNVDAVRQAMYGQEVPNLTGGVAVMNTNHHLSKPVLIGEIQDDGQFATVWETEGVVVGDAWSDFLPESAKLTADWTYPWVCGNCEKPNYLTN*
>megahit_35186_1-1176
MSGADTAWILTSTALVLFMTLPGLALFYAGLVRAQNVLSVLMNCFAIAATVSILWFVVAYSIAFGDGNAWWGGLGKSFLSGVDIDTMAGTIPENLFFMFQMTFAIITPALIVGAYPERIHFSFVIVFSLIWVALVYAPVVHWVWGGGFLAEMGLIDFAGGVVVHVTAGTSALVLAMMLGPRRGFPNEVQPPHNPGMTMIGAAMLWVGWFGFNAGSALAADGGAALAMTVTHIAAAAGAIAWSVMELIRYRKASLIGAVTGMVAGLATITPASGSVGPIGGLCLGLAGGIVCYFITQLVKQRLKIDDSLDVFAVHGIGGALGTLLVAFFVSVTLGGNGLSEGMTVGSQLGIQAIGIAIVAVWSGVLTFVIATVVKKFCKFRVDEETEVQGLDL
>megahit_35347_49681-50673
MQMYYDNDANLDLLADKTVAIIGYGSQGHAHALNLKESGVNVVVGLRPGSTSRAAAEKEGLKVLDVAEAAKAGDIVMILINDEVQRAVYEADIKPNIEAGNALAFAHGFNIHFQQVVPPADVDVFMVAPKGPGHLVRRVYQQGGGVPGLLAVYQDATGRAHEFGLAYAKGIGCGRAGVIETTFREETETDLFGEQVVLCGGLTELIRAGFDTLVEAGYQPEVAYFECLHEVKLIVDLIYEGGIANMRSSISDTAEYGDLSVGRRIVTDETRAEMKRVLADIQEGRFAKDWLSENQVGRPTYNARKRQDSEHLIEEVGAKLRGMMSWLDTK*
>megahit_35443_12234-12674
MKSLRMISPRLVGTCTLLTLIAMALPAAAEELDSGDTAWMLTSTALVLFMTIPGLALFYGGLVRAKNVLSVLMQCFALTCLTTLLWIAYGYSLAFDTTGMVGGETNLHSFVGGFKLDFAGGTVVHINAGIAALVAALMLGKRQGYL*
>megahit_35443_13079-13324
MLMGIFASETFGGMGLARESIGAQLWAQFVSVVFTVVYSGVLSFIILKIVDALVGLRVDEEDEGQGLYLTQHSEQGYNMEF*
>megahit_35465_5870-7174
MQVQRFLSKMAFSILAASLLLPTAALAQEGLDTGDTAWILISTGLVLFMMIPGLAMFYAGLVQTRNVLSVFMHCFGITAIVTVIWTLFGYSLVFTSGSPYLGGLSKTLLSGVTGDHLSGSIPELAFFVFQMTFAIITPGLIVGAFAERMKFSAVLWFSGLWCILVYLPITHMVWGEGGYFAAMGVMDFAGGIVVHVTAGSAALVAAILVGKRQGYPKRPMPPHNMTMNLIGTAMLWVGWFGFNGGSALAANGQAAMAIVVTQISPSVAALVWIFIEWVRNGKPSALGFATGAIAGLAAITPASGWVGPLGAVVIGMVSSVVAYWAATWLKRTAGYDDALDVVGVHGFGGIVGTILVSFFASSALGGTEENLDMIGQLGVQLWAIAATAIYTLIVSFIILKAIDLISGLRVEEDVEVAGLDLGEHGEVGYDMQAV*
>megahit_35493_6081-7418
MFNLRKAALTAPLALAVLAGSSPAGAQDFTTMEGFQAMPLAYPKFMIDNLWILISAALVFIMHLGFATLETGLTRQKNTVNILFKNLFVVSVGIISYALTGFNTMYPGDFNGFIAIRGWIGFEGDVANLTNQYADYTYWTDFIFQAMFAATAATIVSGAVAERVKLSGFMLYATLLVAFAYPVAGSWKWGGGWLDQMGFYDFAGSSLVHAFGGFSALAAVLVLGARKGKYVDGQVRPILGHSMPMATIGVFLLWLGWYGFNGGSVLSADPTLVSLVFVTTTLAAAAGCLAAIFTSYIYLKKPDITMGLNGILAGLVGITAGADTVTWGSAMLIGLVAGIIVVFAIVIIDRIKIDDPVGAISVHGICGIWGTIAVGIFSTNPDHSFGTQLFGTLCYAAFAFVVSLILALLAKATFGFRVDEDEEEEGLDLSEHGQPAYADFQHINN*
>megahit_35625_793-1554
MRLSPKEIDKLVLHNAGCVAQKRYARGLKLNYPEATALIAAQLLEFIRDGERVAVLMDKGKKLLGLEDVMAGVAEMVDEVQVEGTFPDGTKLVTVHQPICRAQGDSELALYGSGLVRAEVSYSPDNSSSSEPGQSQILAGELDLNAERETIELEVVNTGDRPVQVGSHFPFFEVNAGLSFARAQAYGFRLDIPSGTAVRFEPGESKSVRLVSVAGRRVVHGGSGLIGGELSEENKSEALERARQRGFLGAEEG*
>megahit_35625_793-1554
MRLSPKEIDKLVLHNAGCVAQKRYARGLKLNYPEATALIAAQLLEFIRDGERVAVLMDKGKKLLGLEDVMAGVAEMVDEVQVEGTFPDGTKLVTVHQPICRAQGDSELALYGSGLVRAEVSYSPDNSSSSEPGQSQILAGELDLNAERETIELEVVNTGDRPVQVGSHFPFFEVNAGLSFARAQAYGFRLDIPSGTAVRFEPGESKSVRLVSVAGRRVVHGGSGLIGGELSEENKSEALERARQRGFLGAEEG*
>megahit_35625_793-1554
MRLSPKEIDKLVLHNAGCVAQKRYARGLKLNYPEATALIAAQLLEFIRDGERVAVLMDKGKKLLGLEDVMAGVAEMVDEVQVEGTFPDGTKLVTVHQPICRAQGDSELALYGSGLVRAEVSYSPDNSSSSEPGQSQILAGELDLNAERETIELEVVNTGDRPVQVGSHFPFFEVNAGLSFARAQAYGFRLDIPSGTAVRFEPGESKSVRLVSVAGRRVVHGGSGLIGGELSEENKSEALERARQRGFLGAEEG*
>megahit_35625_793-1554
MRLSPKEIDKLVLHNAGCVAQKRYARGLKLNYPEATALIAAQLLEFIRDGERVAVLMDKGKKLLGLEDVMAGVAEMVDEVQVEGTFPDGTKLVTVHQPICRAQGDSELALYGSGLVRAEVSYSPDNSSSSEPGQSQILAGELDLNAERETIELEVVNTGDRPVQVGSHFPFFEVNAGLSFARAQAYGFRLDIPSGTAVRFEPGESKSVRLVSVAGRRVVHGGSGLIGGELSEENKSEALERARQRGFLGAEEG*
>megahit_35902_2785-4251
MKNYFNTLSLREQLEQLGKCDLLESSEFKNGVDCLRGKKIVIVGCGAQGLNQGLNMRDSGLDISYALRDSAISEKRISYQNASKNNFEIGTYSEMLKDADLVINLTPDKQHTSVINAVMPLMKKGATLSYSHGFNIVEEGMKVRKDLTVIMVAPKSPGSEVREEYKRGFGVPTLIAVHPENDPSGIGYEQAKAYAVATGGHKAGVLNSSFVAEVKSDLMGEQTILCGVLQSGSILAFDKMVEKGIDTGYAAKLVQYGWETITEALKHGGLTNMMDRLSNPAKIETLRLSEELKEIMAPLFNKHMDDIMSGAFSKGMMKDWDNNDINLLKWRKQTGETDFETTSCTENEISEQDFFDHGALLVAFTKAGVELAYETMVKSGIKAESAYYESLHEAPLIANTIARKKLYEMNRIISDTAEYGCYLFDHACRPLLNQFMASVDVNVIGVSFSIDNQVDNVSLIAANRSIRNHPIEKIGESLRDAMTNMKRL*
>megahit_36434_3576-5273
MPITISRAAYADMFGPTVGDKLRLADTELFIEVEKDYTTYGDEVKFGGGKVIRDGMGQSQVRRRDGAVDTVITNAVILDYWGIVKADIGITDGRIVAIGKAGNPDIQDGVNIIIGPSTEAIAGEGKIITAGGFDCHIHFICPQQINEALYSGVTTMLGGGTGPATGTNATTCTPGEWHIRRMIEASDAFPVNLGFSGKGNASEPEPLIDQVNAGVCALKLHEDWGTTPAAIDCCLSVADDMDIQTMIHTDTLNESGFVEDTVAAFKGRTIHAFHTEGAGGGHAPDIIKVCGYSNVIPSSTNPTRPYTVNTLDEHLDMLMVCHHLDPKIPEDVAFAESRIRKETIAAEDLLHDMGAFSIIASDSQAMGRVGEVLIRTWQTADKMKRQFGRMDGETGENDNLRARRYIAKYTINPAITHGMSNHIGSVEVGKLADLVIWSPAFFGVKPDLVVKGGMIAAAVMGDPNASIPTPQPEYYRPMFGAFGKARTATSVTFVSEAGLDANLNVEKELIAVKGVRDISKASMHLNDLMPQIDVDPETYEVKADGVLLTCEPAEVVSMAQRYFLF*
>megahit_36434_5278-5595
MIPGEYIVADGDIILNEGLMAITLSVSNTGDRPIQVGSHYHFAETNPALAFDRVASRGMRLDIAAGTAVRFEPGQARTIQLVPYGGKRRIIGFRQDVMGTLDERS*
>megahit_36434_5608-5910
MRLTERERDKLMISMAAVVARRRLERGVKLNHPEAIALITDFVVEGARDGRRVADLMEAGAHVITRDQVMEGIAEMIHDVQVEATFPDGVKLVTVHDPIR*
>megahit_36434_11060-12355
MHGMRSRLGRVIQVGLLAGAVSFSAASSAAETIKVGILHSLSGTMAISETTLKDAMLMLIDEQNKNGGLLGKKLEPVVVDPASNWPLFAEKARELIEKEKVAVTFGAWTSVSRKSVLPVVEELNGMLFYPVQYEGEESSRNVFYTGAAPNQQAIPAVEYLMSEDGGGATRFALLGTDYVYPRTTNKILRAFLNAKGVADADIMEEYTPFGHSDWQTIVSSVKAFASEGKKTAVVSTINGDANVPFYKELANQGVKAEDLPVIAFSVGEEELAGLDTAPLVGHLAAWNYFMSVETPENAAFIKKWHAFTGDTKRVTNDPMEAHYIGFKMWVQAVEQAGSTDVDAVRQAMYGQTVTSLTGSKAVMNVNHHLSKPVLIGEVQDDGQFETVWKTDAPVIGDAWSDFIPESKKLTADWTYPWVCGNCEKPKFKAGS*
>megahit_36503_160-1371
MSLKPTLFAVTGALALVTAWPALAAVDPETAFIFNSFSFLVNGLVVMFMAAGFAMLEAGLVRTKNTATICLKNIALYSIAGLMFYLVGYALMYTDVDGGFIGSFSLFYNPSDAEIALLGAEEQTAELVAAVTSNGYASQSDWFFQMVFVATAASIVSGTVAERIKLWPFLIFICVLTAIIYPVIGSWEWGAGWLNSEWYVKSFGSEFMDFAGSTLVHSTGGWAALAGAIVLGARKGKYGPNGEVRPMPGANLPLATLGTFILWFGWFGFNGGSQLALGSAADVSAMAIVFVNTNLAAAGGVVAAMLVTQLRFGKVDLTMALNGAIAGLVSITAGPDLQNHLLSILIGGIGGAIVVFTVPLLDKLKIDDVVGAISAHLAAGIWGTLAVGIFGAGTILGQLSGPF*
>megahit_36514_1-474
MVAPKGPGHLVRTEYQRGAGVPSLLAVHQDATGNCHDIGLSYSCANGGGRAGIIETTMKEECETDLFGEQVVLCGGLTALIQAGFETLTEAGYAPEMAYFECVHEVKLIVDLIYENGLAGMRYSVSNTAEYGDYTRGPRIVNADTKARMKEILSEIQS
>megahit_36612_173-1276
MLRKSLLAAGVIAAASFAASAAKADITIATAGPMTGQYASFGQQMKAGALQAVADINGDGGVNGQMLKLEIGDDVCDPKQAVAVANDFVGKGVVFVAGHFCSGSSIPASAVYEEEGILQISPASTNPKLTDEGGPNVFRVCGRDDQQGLVAGNYLATTHKDGNVAVIHDKTAYGKGLADATLAAMKAAGKNEVLYEAYTAGEKDYSALVTKLKLNNVDVLYVGGYHTEAGLMVRQMRDQGMKTLLVSGDALVTKEYWDITGDAGEGTLMTFSPDPRKNAGVSSLVQTFRGKGIEPEGYVLYTYAAIQVFAQAATKANSADLDKVLAAMKGTKFDTVLGMLSFDDKGDVTLPGYVFYEWSKGDYDYVK*
>megahit_36824_2312-2824
MLRRYLMAAGAALGAGMFALPAAAQEINGGDTAWVIVATALVLFMTLPGLALFYAGLVRSSSVLSVIMQCVSIACVASVVWLVIGYSLAFDTSVGGWIGGLDKVFFAGVDRDAVSGTIPEIVFAVFQMTFAVITPALIVGAYPERMKFSSIMLFSILWLVLVYAPVCHWVW
>megahit_36943_324-677
MAYFECVHEVKLIVDLIYEGGMANMRYSVSNTAEFGDYESGPRVVTEATKESMRGILKDIQTGKFVTNWMNECNAGQPRLKAERRMSGEHALEEVGARLRGMMPWIAENAMVDKSKN*
>megahit_36959_1415-1870
PSLIGAVTGLIAGLATITPASGFVGPMGALIIGAAAGVVCFYMVGWVKNLLGIDDSLDVFAVHGVGGILGTLLLAPLAAISLGGVGQAEGVTWTGQLSTQAIGVLVTVAWSLGFTFIIVLICKAVTGLRVSEDDETSGLDLPEHGERGYDL*
>megahit_37080_18109-19134
MAAKVYKDKDADLGVLADKTLAVLGFGSQGHAHALNLKDSGLNVIIGLYKGSKSIPVAKKHGFKVVTTGEAVKQAEVIFVALPDTKQAKIYKEDIEPNLSAGKTLLFSHGFAIHFKTLEPPTDVNVILVAPKGPGHIVRREYTEGKGVPALIAVHQDATRKAKKIGLAWAKGIGGTRAGVIQTTFKEETETDLFGEQTVLCGGVSALVIAGYETLTEAGYAPEMAYFECLHELKLIVDLMNESGVSGMRFSISETAKWGDVHVGPKIIDAGVKKRMKKALKEIQNGKFAKEWVAEYEGGYKNYNKLMKAGEKHSIEKVGARLRGMMPWMKKQNTKGAQAAY*
>megahit_37239_1098-2432
MLHSENNGRYKRVLAATVAFGAIPVFAQDGGISAGDTAWILVATALVLFMNIPGLALFYGGLVRKKNVLSVLMQCFVLTAVMTLLWLVVGYSVAFSRTGMELGKTNLHSFMGGLDLMMLNGITRDSVEGKIPKLLHFVFQMTFFIITPALMVGAFVDRMKFSAVLWFTVLWNLIVYLPICHMVWGGAGGYFADMGVKDFAGGIVVHITAGVGALIACIVVGPRTGYPKKQMPPHNLPMTVMGAAMLWVGWFGFNGGSQLAADGGAVSAIVVTQISAATATLVWMFIEWAKFGKPSMLGAATGSIAGLAAITPASGTVGPIGAIAIGASAGFLCWWASTALKKKLGYDDSLDVFGVHGVGGFLGTIMLALFMTDKLGGVGYDEGMTMGMQLGVQCFAAVATAIYAAVASFIILKVVAAVVGLRVSEAEENEGLDLAYHGEEAYND*
>megahit_37273_2281-3741
MKKLFSIITMAAVFIGAPMLGVAADADAPSPTADASVAPSADATTPPIVPTGAEPVVDENRKAYDDMVAGHGDNAYAFNFFVTSMLWTVIAAALVFLMHLGFATLECGLTQSKNTVNILYKNGFIICMGLITYAVLGFNTHYPGDFNGWFKLGGMIGDLNADGGNTFGYGGLALCMTGYGDFIFQAMFAATAATIVSGAVAERVKLLPFLIFATLLVGIAYPVVGSWHWGGGWMSGLNGEAGFKDFAGSAVVHAFGGFAALACVIILGPRKGKYVNGKIRPIPGHNMGLAAIGVLLLWFGWYGFNGGSVLSAEPAALGLVFATTSLAAAAGGLVGGIISWVILKKPDLSMALNGMLAGLVGITANADIVSAGGAIVIGAVAGVIVFFSVLFLDKIKIDDPVGAISVHGACGIWGILACALFDTTEGGYTIGGQLVGVLAVAAAAFVFSIVVFGALKAFMGVRVSADEEAEGLDISEHGMEAYALSK*
>megahit_37273_4381-5700
MKKIFLPLFLLLAMFGSPNTLLAADELNSGDTAWMITATVLVLFMTLPGLALFYGGLVRTKNVLSILVQCFAMAGIMTLLWVIYGYSLAFGNEGMVKDTVNLHSFIGDTSAFFLKGVTVDSLSGTIPTSVFATFQMTFAIITPALIVGAFAERMKFSAMVMFCVAWFTFSYLPICHMAWGGEGALFGDMGVMDFAGGTVVHINAGVAGLVACIMVGKRLGYGKEPITPHSVVLTLIGAAMLWVGWFGFNAGSQLAADGGAGMAMLVTQIATATAATVWMFIEWFTRGKPTAVGIATGAVAGLVAITPASGSAGPMGAILIGAASAVACYIFAVKLKSKLGYDDSLDVFGVHGIGGIVGALLTGVCASTGWGGSGLELGSVGAQVFAQAKSVVITIVWSGVVSFVALKLIDMISGLRVSEEVETVGLDLVEHGEEGYHTH*
>megahit_37635_2303-3331
MPAKVYTQKEAKVTAIKKKTLAVIGYGSQGHAHALNLKDSGCNVIVGLYKGSKSIRVAKKHGFEVVEVAEATERADVIMIGVPDMKQAEVFEKEIKPNLSKGKTLLFTHGFAIHFGLIKPPRGVSVIMVAPKGPGHVVRSQFKEGKGVPALIAVLKGSSKDAKSIALGWAAGVGAAKAGILETSFKEETETDLFGEQAVLCGGASALVEAGFETLVEAGYAPEMAYFECLHELKLIVDLMVESGIAGMRFSISETAKFGDVTRGPRVINGNVKKSMKSILKEIQSGKFAKEWIKEHENGLPKYNKLLEDGEKHPIEETGKRLRELMSWIPKKNIKGAQASYS*
>megahit_37756_967-1269
MHLTPREKDKLMIVVAADLARRRKERGVLLNYPESIAIIAYEVMEGARDGKSVADLMSYGSTILKKEEVMDGISEMIDEVQVEATFPDGTKLVTVHHPIR*
>megahit_37756_1266-1583
MKPGEIITCKDGGVILLNEHLKTIMMKVSNLGDRPIQVGSHMHFFEVNRALEFDRNAARGFRLNVPAGTAARFEPGDSKEVELVALAGSREVYGLNNLTNGALEL*
>megahit_37756_1580-3313
MSLQLTRRQYAEMYGPTVGDQVRLGDTELFIEVERDLIAENGGYGNEIKFGGGKVIRDGMGQSPLALDAECLDLIITNATILDPLLGVIKADVGIKEGRISGVGHGGNPCIQNGIDPQMIVGAGTEVIAGEGMILTAGGYDSHIHFICPQQIEEALASGVTTMTGGGTGPATGTNATTCTPGAWNIGKMLQAADEFPMNLGFLGKGNSSNPEALREQVRAGAIGLKLHEDWGTTPSTIDVCLGVADEMDVQVAIHTDTLNEAGFVEDSVRAFKGRAIHTFHTEGAGGGHAPDIIKVCGEPNVLPSSTNPTRPFTVNTIDEHLDMLMVCHHLDSKIPEDVAFAESRIRPSTIAAEDILHDRGAFSVMASDSQAMGRVGEVLCRTWQTADKMKRQFGKLESSRHSQADNFRVLRYLSKYTINPAIVHGMSDEIGSISVGKLADLVLFKPAFFGVKPELVLKGGLIAHANMGDPNASIPTPQPMHYRPQFGSFGKAKTSTSITFVSEAAMENESLKDLGLQKKFVPVRNTREIGKKDLILNDSLPKIEVDPETYVVKADGEELYCEPAKVVPLAQRYFLF*
>megahit_37927_397-1824
MKTKLASSPSLATAPWKFFLLLAALLFTYAIPVHADNHEEADPAESAPTEEKAGPVDDYNALLEAQGEYAPAYDFFTTSMLWTVIAAALVFLMHLGFATLESGLCQQKNVVNVLFKNVFIISIGVITYALFGFNTHYPGEFNGWFSWGGMIGDLNADGGNTWGYGGLSLAMTGFGDFIFQAMFAATGATIVSGAVAERVKLGSFMIFAVLFVGVAYPVAGSWHWGGGYLSTLDIPFKDFAGSTVVHAFGGFGALACVMVLGPRKGKYTENGIRPIPAHSFPLAAIGVFLLMFGWYGFNGGSVLSAEPGALGLVFTTTTLGACAGALGAITTSWFLLKKPDLSMALNGLLAGLVGITANADVISVGGAIAIGAIAGIIVVFSIIFFDKAKIDDPVGAISVHGVCGVWGTIAVALFGTGDFSMATQIQGAFLVSAFAFVFAFIVFSILKAIMGVRVSEEEEERGLDITEHGQEAYTS*
>megahit_37965_1880-2476
ACILSTINGDSNVPFYKEFANQGLTSDDCPIMAFSVSEDELRAMDVPPLVGHLAAWNYFQSVKSPGNAAFVKSFKKYCVKAGLPGGAKRVTCDPIEAAYFGVYVWKAAVEKCGSFDVDKVRKAVYGLEFDSPGGKKSMHPTNQHTLKPVYVGEILKNGMFKIVYSSDGLVSPDSYSSYLWPDGNHPKPTGGPNGDGSL*
>megahit_38126_3-305
LANMAPTLAQSDWVIGDAKRLIGLAVHGLMGPIKVNGKLVEGVPPIMPPHGFMKDEQLAGILTYVRNAWGNRAGLISTEDITRYRKTESARVAPWTEAEF*
>megahit_38212_29005-30318
MFKHLNRHFSLAPSLLLTLMAPSVGHTETLDGANTAWIITATALVLFMTLPGLSLFYAGLVRAKNVLSVLMQCFAITCIASLIWLICGYSLAFSDGGALNNWIGGFSNFMLVNVLEDTLSGNIPESVFVMFQMTFAVITPALIIGAFAERIKFSAVLIFSSVWLLLVYVPVTHWVWGGGWLQQMGLLDFAGGTVVHITAGTAALVAAIVLGNRKGFQQQPMTPHNLTLTVAGAGMLWVGWFGFNAGSALAANGDAGMAMLVTHISAATGALAWMMMEWIKYGKPSVLGIVTGMVAGLGTITPASGFVGPGGALIIGFSAGIICYYATQLIKQRFKIDDSLDVFPVHGVGGILGTILVGVFASSELGIFSGQGLAEGIAITAQLKIQFIGVLSTLIYTAVVTYVLLKVIDAMMGLRVSRDDEEDGLDLTQHNERGYDL*
>megahit_38222_19143-20390
MSPELIEVKYALDTFYFLICGALVMWMAAGFTMLEAGLVRAKSTTEILTKNIALYSISCVMYLVMGYAIMYGGSAGGYLPDVWFGNIISNSTAEEVLASNGDIYYSGASDFFFQVVFVATAMSIVSGAVAERMKLWSFLLFAVVLTGFIYPMQGMWKWGGGFLDAAGFQDFAGSGVVHLCGATAAIAGVMLLGARKGKYTSDGKVNAIPGSNLPLAAIGMFILWMGWFGFNGGSELKVSDIGEANAVADIFVNTNAAAAGGLIAALIASQLLFGKADLTMAINGALAGLVSITAEPLAWTAGYATLIGAIGGIIVVFSVLFMDKIKIDDPVGAISVHGVVGIWGLLAVCLSANDSATLMGQLTGIVVIFAWTFVTSFIVWAIIKAVIGIRVTEQEEVDGIDASECGLAAYPEFVK*
>megahit_38230_4126-4527
MKAGFETLVEAGYAPEMAYFECLHELKLIVDLMYEGGIANMNYSISNNAEYGEYVTGPEIINDQSREAMRNALKRIQNGEYAKMFITEGAMNYPSMTAYRRNNAAHPIEQTGAKLRSMMPWITANQLVDKDKN*
>megahit_38450_8704-9984
MTNKLRTLAGASVIALTTFFTGAVQAADTIKVGVLHSLSGTMAISETTLKDTMLMLIQEQNKKGGLLGKKLEAVVVDPASNWPLFAEKAKELILKHKVDVVFGNWTSVSRKSVLPVFEEFNSMLFYPVQYEGEESSRNVFYTGASPNQQAIPAVEYLMSKDGGGAKRWVLLGTDYVYPRTTNKILRAFLNAKGVKDADIMENYTPFGHSDWQTIVSQVKKFASAGKKTAVVSTINGDANVPFYKELGNQGIKAEDIPVVAFSVGEEELAGLDTKPLVGHLTAWNYFMSIETPENTAFIKKWHAFIKDKKRVTNDPMEAHYIGFNMWTQAVKQAGTTNVDAVRQAMYGQKFKNLTGGIAVMNTNHHLSKPVVIGEIQEDGQMETVWRTKGLVRGDAWSNFIPESAKLTADWTFPWVCGNCEKPKHLN*
>megahit_38450_15269-15571
MNLSPREKDKLLVAMAAEVARKRLSRGVKLNYPEAIALISDFVVEGARDGRRVADLMAEGAKVLKRDQVMDGIPEMIHDIQVEATFPDGTKLVTVHAPIR*
>megahit_38450_15555-15905
MRQSDKENKMIPGEIITKDGSIILNAGREVITLKITNTGDRPVQIGSHFHFYESNEALEFDRAAALGLRLDIPAGTAVRFEPGQARVVDLIAYQGKREVYGFNSKVHGSLDAEGRK*
>megahit_38450_15908-17617
MAYEIERSAYAAMFGPTIGDKIRLADTDLFIEIEDDKTSYGEEVKFGGGKVIRDGMGQSQVTRENGAVDTVITNALIVDYTGIIKADVGLKDGRIVGIGKAGNPDIQSGVDIIIGPGTEAIAGEGRILTAGGIDAHIHWISPQQVDDALYSGITTMLGGGTGPAEGTNATTCTPGAWHIGRMMQAAEGLPMNVGFFGKGNASQPEELRAQVEAGACGLKLHEDWGTTPSAINTCLNVAEEMDVQVAIHTDTLNESGFVENTIAAFKDRTIHAFHTEGAGGGHAPDIIKVCGEANVLPSSTNPTRPFTVNTVDEHLDMLMVCHHLDAKIPEDVAFAESRIRRETIAAEDILHDMGAFSMIASDSQAMGRVGEVIIRTWQTADKMRKQRGPLPEEIGDNDNFRVKRYIAKYTINPALSHGISDHVGSIEVGKFADLVLWKPMFFGVKPDIILKLGTIAAAAMGDPNASIPTPQPVHYRPMFGAFGKSLTESSVTFVSKAAADAGIGETLGLSKSIIPVCGTRTVKKGDMKLNGYRPKMEVDPETYEVRADGELLICEPAEELAMAQRYFLF*
>megahit_38465_17168-18187
MRVFYDRDADVNLIKTKKVAIVGYGSQGHAHTLNLRDSGVTEIAVALRQGSGSIAKAEAEGIKVMEPAEAAEWADVLMILAPDEIQADLYVAEIHDNLKPGSAIAFAHGLAIHFGLITPPDGVDVFMIAPKGPGHTVRGEYARGAGVPCLVAVHQDATGAALDLALSYGSAIGGGRSGIIETSFKEECETDLFGEQAVLCGGLTSLITAAWETLVEAGYAPEMAYFECLHEVKLIVDLMYEGGIANMRYSISNTAEFGDYVSGPRVIDASVKARMKEVLNDIQTGKFVQDWMMENKVGAPRFKAMRRRSAEHDIEKVGQNLRDMMPWITENALVDKSKN*
>megahit_38517_1664-2998
MYSIKCNFRVRIFLTLLISVLLLPHEAFAADKLSNGNTAWVITATALVLFMTMPGLALFYGGLVRSKNVLSVLMQCFAICCVASIVWLVIGYSIAFGGGNIWWGGLSKAFLSGITTDTLFGDIPENVFFMFQMTFAIITPALIVGAYVERIKFSAVVIFSALWLVFVYAPSTHWVWGGGFLSDLGWASSALKGYGTMDFAGGLVVHANAAIAALVIAKVLGPRNGYPNELSPPHNPGLVMIGAAMLWVGWYGFNAGSALAANGSAGMAMTVTHISASTACLVWVLIEYIKFGKPSLVGIATGGIAGLAAITPGSGFVGPVGALVFGATSAVVCFYMINVVKTKWNIDDSLDVFAVHGVGGVLGVLLTAFFADVSLGGNGLPEGITMGTAFLAQLLATVITIVWAGGASYILIKITQTIVGLRVTADDETEGLDITSHGERSYDL*
>megahit_38517_3404-4705
MTKVHKITALLSIIGAGIILLIDPALAAEAKLKVDTGDTAWLLTATAIVLMMTIPGLALFYAGMTRKKNVLSVLMQSFTITCLISIIWMVIGYSFAFSKGESAYIGNFDLAFLDHLTVEGVNGTIPDSLFVVFQMTFAIITAALITGAVAERMKFSALLWFVGLWSIIVYSPVTFWVWGGGFLGDAGVLDFAGGTVVHINSGVAALVACIMLGKRKGFGIENLAPHNLSLTVIGGALLWVGWFGFNAGSALGANGTAAMAMTVTQIAAAGAGLSWMSAEWLTQKKPTVLGIVSGAVAGLVAITPAAGFVGPKGALAIGLLAGLVCFWGATSLKHKLGYDDSLDVFAVHGLGGITGAILTGVFAVKSIGGTAGALEGNFDQIGIQFYGIVATIIWSALATAVIIFVIDKSIGIRVDSDAEAEGLDLNQHGEMIH*
>megahit_39690_5971-7065
MIKAFSLAVAAAALVAGTAHAEITIATAGPMTGQYASFGEQMRAGAEMAVADINAAGGVLGQQLKLEVGDDACDPKQAVAVANQMVNKGVVFMAGHFCSGSSIPASAVYEEEGILQISPASTNPKLTDEGGPGVFRVCGRDDQQGDVAGAFLATAYAGKNIAVVHDKTAYGKGLADATKSVLEAKGGKAAMYEAYTAGEKDYSALVTKLKQNKIEVLYVGGYHTEAGLMVRQMRQQGLATQLISGDALVTQEYWAITGDAGEGTLMTFSPDPRKNPVAAPVVEKFRKAGIEPEGYVLYTYGAVQAWAQAATAAGTTDYDPVIGSLRKGNFATVLGDIGFDEKGDVTAPGYVFYEWTKGNYDYVK*
>megahit_39690_7352-8359
MNKVLALAASAVLLAGNAGAGTLDDVKIKGYLDCGVSTGVIGFAAPNDKGEWDGFDIDLCRAVAVAIFGDKSKVKFTSTTGKSRFPTLASGEVDVLARNTTWTFSRDVNLGFEFAGVNYYDGQGFMVKKELGVKSALELDGASVCIQTGTTTELNLADYFRTNRMTFEPIAIETNAEARPAYEKSRCDVYTTDASGLAATRAQMANPDDHILLPEIISKEPLGPLVRHGDHAWGDVVRWTLNAMIIAEELGVTSANVDEMKGSSNPEIQRLLGVSGEYGQMLGLAPDWAYQVIKAIGNYGESFDRNIGPTTAIGLERGLNALWTKGGILYAPPFR*
>megahit_39731_5755-6543
MMLTPDEGQAALYEQDILENIRPGAALSVAHGLSIHFNLISPRKDIDVFMVAPKGPGHLVRSEYVRGAGVPSLIAIHQDSSGNCHDLALSYACANGGGRAAIIETTFKEECETDLFGEQTVLCGGLTALIQAGFETLVEAGYAPEMAYFECVHEVKLIVDLIYEGGMAGMRYSVSNTAEYGDYTRGPRIIDASVKERMKEVLTEIQRGEFSREWVLENAAGQTSFKAKRRIGAEHQLEEVGARLRGMMPWIGENALVDKDKN*
>megahit_39770_3709-4644
MSDWFFQMVFVATTASIVSGAVAERIKLWPFLIFVVIFTGIIYPIQGSWTWGGGWLTEMGFSDFAGSTIVHSVGGWAALTGAVILGARKGKFSASGQVMPIPGANLPLATLGTFILWFGWFGFNGGSQLALGSAADAAAIAIVYVNTNLGAASGVVVAMILSQVLYGKVDLTMALNGALAGLVSITAGPDLQNHFLSCIIGGIGGALVVFAIPMMDKLKIDDVVGAIPVHLVCGIWGTLAVGIFGAGDLVTQVIGIVAIGAFTVITSTLVWFGLKFTIGLRVDEEDEVNGLDRAELGMDAYPEFGPRASSM*
>megahit_39783_1-1266
LSGTMAISETTLKDAMLMLIADQNAKGGLLGKQLEAVVVDPASNWPLFAEKARELITQNEVDVVFGCWTSVSRKSVLPVFEELNSMLFYPVQYEGEESSRNVFYTGAAPNQQAIPAVEYLMSEDGGSVKRWVLAGTDYVYPRTTNKILESFLKSKGVAAEDIMINYTPFGHADWQTIVADIKSFASEGKKTAVVSTINGDANVPFYKELSNQGIAAEDVPVVAFSVGEEELAGIDTSNLVGHLAAWNYFMSVDTPENDEFIKKWHAFIGDEKRVTNDPMEAHVIGFQMWVQAVEQAGTTDVDAVRQAMYGQKVRSPSGFDVVMNTNHHLSKPVLIGEIQDDGQFEIVSATETAIVGDAWTDFLPESAKRPGIAPSFHSSLFRNAPQQRREKKKRSNQCGSYSLPYSYCSRSLRVQLWPTRC*
>megahit_39783_6299-6601
MRLTPREKDKLLVAMAAEVARKRLARGVKLNYPEAVALITDFVVEGARDGRSVADLMQAGAHVISRPQVMEGIAEMIPEVQVEATFPDGTKLVTVHEPIR*
>megahit_39783_6807-7124
MIPGEVITAEGSLTLNDGRKAIALTVANTGDRPVQVGSHYHFAETNPALDFDRALARGMRLDIAAGTAVRFEPGSSREVSLIPYAGARTVVGFNQAVMGPLDKGA*
>megahit_39783_7129-8451
MANISRRAYAAMYGPTVGDKVRLADTELFIEVEKDHTIYGEEVKFGGGKVIRDGMGQSQATRAQGAVDTVITNALILDHWGIVKADIGIRDGRICAIGKAGNPDIQPGVNIIVGPGTEVIAGEGKIITAGTFDCHIHFICPQQIDEALYSGVTTMLGGGTGPATGTNATTCTPGAWHLGRMMQAAEAFPMNLGFAGKGNASHPAELQAQIEAGACSLKLHEDWGTTPAAIDTCLSVADDMDVQVMIHTDTLNESGFVENTVAAFKGRTIHAFHTEGAGGGHAPDIIKLCGEANVIPSSTNPTRPYTVNTVDEHLDMLMVCHHLDPSIPEDVAFADSRIRKETIAAEDILHDMGAFSIIASDSQAMGRVGEVAIRTWQTADKMKRQFGALPGETGNNDNQRAKRYIAKYTINPAIAHGMADEIGSVEVGKLADLVIWSPAFF
>megahit_39867_3043-4338
MPSVTRLGAVILATLLLPFPALAEDVLNTGDTAWVITATALVLFMTLPGLALFYAGLVRSQAVLSVIMQCFAIACVASVLWLVVGYSLAFDSSVGGVVGGLGKAFFAGVTPDALSGSIPEIVFAAFQMTFAIITPALIVGAFPERMKFSSILLFTCFWLLVVYSPVCHWVWGGGWLADLGIMDFAGGIVVHATAGTSALVLAMMLGARRGFPDQVRPPHNPGMTATGAAMLWVGWFGFNGGSQLAADGGAGMAITATHIAAATAAIVWSAIEWIKFGKPSLIGTVTGVIAGLATVTPASGFVGPMGGLILGAAGGFICFYGVQLIKHKFKIDDSLDVFAVHGVGGILGSILVAVLATGMFGGNGLADGVTASGQLVTQAIGVGATVVWSGIATFVICKIVGMLTGGIRVSEDQEVEGLDLAAHGERGYDLR*
>megahit_40152_612-2321
MALISRSAYAAMYGPTVGDKVRLADTELFIEVEHDHTIYGEEVKFGGGKVIRDGMGQSQVPRAGGAVDTVITNALILDHWGVVKADIGLRVGRIASIGKAGNPDTQPGVTIIIGPGTEIIAGEGKIITAGGFNCHIHFICPQVIDEALYFGVTTMLGGGTGPATGTNATTCKPGAWHLGRMLQAAEAFPMNLGFSGKGNASHPAELVAQVEAGACALKLHEDWGTTPATIDCCLSVADDMDVQVMIHTDTLNESGFVENTVAAFKGRTIHAFHTEGAGGGHAPDIIKVCGEANVIPSSTNPTRPYTVNTVDEHLDMLMVCHHLDPNIPEDVAFADSRIRKETIAAEDILHDMGAFSIIASDSQAMGRVGEVLIRTWQTADKMKRQFGPLVDETGNNDNLRAKRYIAKYTINPAIAHGMAHEIGSVEVGKLADLVIWTPAFFGVKPDMVLKSGTIAAAVMGDPNASIPTPQPEHYRPMFGAFGRSMTASSVNFVSQASMGQDLADRLGLTRGLVPVRNTRGGIGKASMIHNSLMPDIQVDPETYEVTADGALLTCEPAAVLSMAQRYFLF*
>megahit_40220_3-431
FAADREIIAANPVADLKPDLVIKGGMIAAAVMGDPNASIPTPQPEHYRPMFGYYGKAIAPSALTFVSQAAMGQDLAGRLGLSRGLAPVKNTRGGIGKHSMVHNSLTPDISVDPETYEVTADGALLTCEPAEVLSMAQRYFLF*
>megahit_40243_364-672
MIPGEVITTQGSLTLNEGRPAIVIMVANTGDRPVQVGSLFHFAESNPALAFNRVAARGMRLDIAAGTAVRFEPGSTREVTLIAYQGGRTVIGFNQAVMGSLD*
>megahit_40243_892-1194
MRLTPREKDKLLVAMAAEVARKRLARGVKLNYPEAIALITDFVVEGARDGRSVAALMQAGAHVITREQVMEGIAEMVPDVQVEATFPDGTKLVTVHEPIR*
>megahit_40271_729-2027
MNNLKHLFGGLFVLMASLALGVTDALAQTAPPKLDTGDTAWMLTATVLVLLMTIPGVALFYGGMVRKKNVLGTVMQSFAITCLATIIWMVIGYSLAFSAGNAVVGDLSKMFLTGLGVNDLSGTIPESVFMVFQMTFAIITPALIAGSLADRVKFSSLMWFVGLWLITVYAPITHWVWGGGFLAKDGVLDFAGGTVVHINAGIAGLAGAIILGKRNGYGVENMAPHNLVLSVIGAALLWVGWFGFNAGSAVAANGTAGMAMAVTQIAAAAAALSWMFLEWVLRGKPSVLGIISGAIGGLVAITPAAGFVDPKGALFIGILAGIICYWGATVLKRTLGYDDSLDCFGIHGIGGIVGALLTGVFAVKTIGGTSGALEGNVAQVWIQLKAILVTIVYGGTVSLILFKGIDMVMGLRVTDEEEMQGLDQTQHGESVH*
>megahit_40299_12733-13752
MRVYYDRDADVNLIKKKKVAIIGYGSQGHAHALNLKDSGVKEVAVALRSGSQSAAKAKGEKLKVMTPAAAAKWADVVMVLVPDELQADLYINDLKDNMKKGAALAFAHGLNIHFKLIEARPDLDIFMVAPKGPGHTVRGEYQKGGGVPCLIAVDQDTSGNAHDIGLSYASAIGGGRSGIIETTFREECETDLFGEQSVLCGGLTSLIQAGFETLVEAGYAPEMAYFECLHEVKLIVDLIYEGGIANMRYSISNTAEYGDYVSGPRLIDPDVKARMKDILNEIQSGEFVRNWVLENKAGQPSFKAMRRREAEHPIEEVGQRLRDMMPWIAKDRLVDKSKN*
>megahit_40324_13334-14296
VTPDTLSGSLPEVVFFMFQMTFAIITPALIVGAYVERIKFSAMALFSAIWVVLVYGPVAHWVWGGGWLAELGVQDFAGGLVVHATCGTAALIIAKELGVRRGFPTEMRPPHSPGLVMSGAAMLWVGWFGFNGGSALAADGAAGMAITVTHISAATAALVWMAIEWTKHGKPTLVGITTGAIAGLATITPASGFVGPIGALVIGVVAGLLCYVSVGLVKMKFGVDDALDVLAVHGVGGVTGTLLTAILGATAFGGLGLSKLTIGGQFWVQSIGVLAVVGWTAIVTWIIVKIIKATTGLRVDEEEEAEGLDIRAHGERGYML*
>megahit_40377_1-654
DWQTIVSNVKKFASAGKKTAVISTINGDANVPFYKELANKGIKAEDIPVVAFSVGEEELAGLNTKPLVGHLAAWNYFMSVDTPENQKFIKTWQAYIKNKKRVTNDPMEAHYIGFNMWVQAATQAGSVKVDAVRQAMYGQKVKNLTGGVAVMNTNHHLSKPVLIGEVQGDGQFEIVWRTKGVVKGDAWSNFIPESAKLTADWTYPWVCGNCKKPLHMN*
>megahit_40377_5868-6170
MHLLPREKDKLLIAMAAEVARKRLARGVKLNYPEAIALISDFVVEGARDGTSVADLMRDGASVIGRGQVMDGIAEMIPGVQVEATFPDGTKLVTVHEPIR*
>megahit_40377_6181-6495
MIPGEIMPREGSIILNEGRETISLKITNTGDRPVQVGSHYHFFESNEALDFDREAARGKRLDIPAGTAVRFEPGQSRDVVLVDYAGGREVFGFNAKVQGKLGNE*
>megahit_40377_6495-7001
MAYTIDRSDYAAMFGPTTGDKVRLADTDLIIEVEEDRTIYGEEVKFGGGKVIRDGMGQSQVTRAGGAVDTVITNALIVDHWGIIKADIGITDGRIKAIGKAGNPDVQPGIDIIIGPGTEVIAGEGRILTAGGIDAHIHWIAPQQIDDALYSGITTMLGGGTGPAEGTNA
>megahit_40400_3786-4679
FHTEGAGGGHAPDIIRLCGEENVLPSSTNPTRPFTVNTVDEHLDMLMVCHHLDPRIPEDIAFAESRIRRETIAAEDILHDLGAFSMIASDSQAMGRVGEVIMRTWQTADKMKKQRGALAGEKGDNDNLRAKRYIAKYTINPALTHGIADHVGSVEVGKLADLVLWKPMFFGVKPDIIIKSGTISAAAMGDPNASIPTPQPVHYRPMFGSFGKSLEAGSVSFISAAAADAGVGEHLGLAKETIAVSGTRSISKKSMVLNDYTPDILVDPETYEVRADGELLVCAPAEVLPMAQRYFLF*
>megahit_40468_10635-11915
MEEIKFALDTFYAIMSGALVMWMAAGFTMLEAGLVQKKDVSEIVTKNLGLFSIACVMYLLCGFVLMYPADAVLAISGGLDEAGEVISYGILPAIGTSWGLSTDMPLEEIGMAYGMDYSQQADFFFQVVFVATAMSIVSGAVAGRMKLLPFFAFTVILTGFIYPVQGYWNWGGGFLSTLGYSDYAGSGTVHLLGAAAALGVVALLGPRNGKYGANGSVNPMPGSNIPLAALGVLILWLGWFGFNGGSELVISDEASAIAVSQVFLNTNMAAAGGVIGALILSLILTEKSDVTMVINGAIAGLVAITAGPSAPSGGEAVIIGLIGGLIVYASILFFDRTLKIDDPVGAISAHGIVGIFGVMVVPFTNADASLLTQLYGVIAIGGFGFIASYGTVYLINMVMPIRATDEEQSVGLDISEIGVEAYPEFN*
>megahit_40480_2-391
MKIFYDEDANLEIIQSLKVTIIGYGSQGHAHANNLKDSGVDVTVGLREDSSSWKKAEEAGLKVAPVTEAVDGADLVMILAPDEFQQAIFESQIQPNLKPNAVLAFAHGFNVHFQKIIPSDDTSVIMIAPK
>megahit_40713_359-1501
PMNLAFAGKGNASKPAALIEMVNAGACALKLHEDWGTTPAAIDCCLSVADDMDVQVMIHTDTLNESGFVENTVKAMKGRTIHAFHTEGAGGGHAPDIIKICGEEHVLPSSTNPTRPFTVNTLEEHLDMLMVCHHLDKSIPEDVAFAESRIRRETIAAEDILHDMGAFSIIASDSQAMGRVGEVLIRTWQTADKMKKQRGRLPEETGENDNYRVRRYISKYTINPAIAHGIGHEIGSISEGKRADLVMWDPAFFGVKPEMVLLSGTIVSAQMGDPNASIPTPQPVYSRPMFGAFGRSVERSAVTFVSQAAYENGIGKKLGLSKDVVPVKNTRDIGKSDLILNNAMPQIEVNPETYEVRANGELLTCEPAKELPMAQRYFLF*
>megahit_40716_305-1561
MKHRHLIKSLAIAASLSVMGANAYAADTIKVGILHSLSGTMAISETALKETALMTIADINANGGVLGKQLEAVVVDPASNWPLFAEKARQLLGQDKVSVVFGCWTSVSRKSVLPVFKELNGLLFYPVQYEGEELEYNVFYTGAAPNQQAIPAVEYLMSEDGGAAKRWVLLGTDYVYPRTTNKILRAFLKSKGVADKDIDEAYTPFGHSDYQTIVANIKKFSQGGKTAVISTINGDSNVPFYKELGNAGLKATDVPVVAFSVGEEELRGVDTKPLVGHLASWNYFQSLKNKENKSFIKMYKDWAKKAKLPNPSSVVTNDPMEATYIGIHMWKQAVEQAGTTDVDKVIAAVGGQTFKAPNGFTIKMDEKNHHLHKPVFVAEVRADGQFNVVWKTKGPVQAAPWSPHIAGNDKRDGFATKP*
>megahit_40719_14058-15074
MKVYYDKDADLSIVKSKKVTIVGYGSQGHAHANNLNDSGVNITVGLREDGASWSKAKKAGLTVKSVAESVKDADIVMLLLPDERIAAVYEAEVEPNLKKGATLAFAHGFNIHYSQVSPRDDLDIIMIAPKGPGHLVRSTYMQGGGVPSLIAVHQDKSGKARELALSYAAANGGTRGGVIETNFREETETDLFGEQVVLCGGLTALIQAGFETLVEAGYAPEMAYFECLHEVKLIVDLIHEGGIANMRYSISNNAEYGDISRGPRIVTDETRAEMRRILHEIQTGEYAREFILENQAGAPMLKTSRRLASEHQIEVVGEKLRSMMPWIKKDQLVDQEKN*
>megahit_40742_2710-3012
MHLTPREIEKLMLHSAGELAKKRKARGVKLNHPESIALICSELMEGARDGKTVAQLMQLGATFLTKADVMEGVSEMIHDVQIEATFPDGTKLVTVHDPIR*
>megahit_40742_3052-4773
MSLTISKKNYANLFGPTTGDKVRLGDTELFIEIEKDHNTYGDESKFGGGKSIRDGMGQSSTATRDQGVLDLVITGAIIIDHWGIEKADIGIKDGNIVGIGKAGNPDMMDDVSPNMIIGASTEVHGAYGFIATAGGFDAHIHFISSTLIETALYSGITTMMGGGTGPADGTNATTVTPGKWNIQKMLEASEAFPMNLGYFGKGNCSTEPPLVEQVEAGACGLKIHEDWGSTPAVINACLNVADNLDVQVAIHTDTLNEAGFVEDTVNAINGRVIHTFHTEGAGGGHAPDIIKIAMYPNVLPSSTNPTRPYTVNTFDEHMDMLMVCHHLSRNIPEDVSFADSRIRPETMGAEDILHDRGIFSMMSSDSQAMGRVGEVICRTWQTADKMKKQFGPLEEDKENGNDNFRVKRYIAKYTINPAISHGIGQYVGSIEAGKMADIVIWSPAMFGVKPELIIKGGMIIASKMGDANASIPTPQPVIYRKMFGAYGKALLKTCATFVSQASIDKGIVAEYGLQKMILPVSGCRTIGKKDLIHNDKTPELSVNPENHEVRVDGEVISSEPAEEISLAQRYFLF*
>megahit_40742_4776-5144
MVPGEVIVGEGNIVCNADRKTITIKATNTGDRPIQIGSHYHFFEVNAAISFSRGDAFGMRLNIPASTAVRFEPGEEKEVELVEIGGSRSAFGHNDLVNGSTTQEANKEESMQLLKSKNFKDK*
>megahit_40759_2674-3759
MNKVLIKSLVGVSLLCFGATQVMANAPAGTPRVVQDLVAPPFLPKHNQVAKGKPKVVAIRLVVEEKLMKADANASYWALTFNGSVPAPMIVAHEGDWVEMTLVNPKSNTMSHNLDFHAATGALGGAMKDKVAPGEEVVLTWKAMKAGVFVYHCAPGGTMIPFHTISGMNGAIMILPRKGLTDAKGKPWHYDRAYYIGEQDLYLPKDKDGKYKEYAQPLEGMADMLEVSKGLVPSHVVFNGTAGALTGDNALKGKVGEKVLFIHSQANRDSRPHLIGGHADLVWQGGSFADTPTTNYETWFVPGGSASAAGYQFVQPGLYVYLSHNLIEAVLLGAAAHMMVEGEWDNEVMEQTKAPGPISKK*
>megahit_40821_71-1336
MKTNKLFKGFVLGIAGMATLALALVADVAPVAAHGERSQEPFLRMRTIQWYDVEWGEEAKGGKATKVNEVAIMRGRFHLAEDWPAAVGKPHRAFFNVGSPSPVFVRLSVTLNGEPAFIAGPMEIGRDYEFVARLKARIPGRHHIHAMVNVKDAGPIAGPGSWMSISGDWADFKNPIKLLTGDTIDSETFNHANGVMWHSIWMALGVIWIGWFVARPMFLPRSRVLLAYGDEDLIDPVDTKFGALFMILTFGLVWFGYSYTENKHPYTVPLQAGETKIKPLPVKPNPIAVKVTNANYDVPGRALRVTMMITNSGDEAVRIGEFTTAGVRFINKVGLKHLDKFYPRELVATGLSLANTTPIEPGETREVKMEAKDALWEVQRLMALMGDPESRFGGLLMTWTDAGDRNINSIHGPVIPVFTKL*
>megahit_40821_1336-2037
MHFMLLAGDWDFWLDWKDRQWWPVVTPIVGITYCSTIMYYLWVNYRQPFGATLCVVCLLTGEWLTRYWGFYWWSHYPINFVLPSTMIPGALVMDTCLLLTRNWMITALFGGGAFGLLFYPGNWPIFGPTHLPLVVEGVLLSLSDYTGFLYVRTGTPEYVRLIEQGSLRTFGGHTTVIAAFFAAFVSMLMFVVWWYLGRFYCTSFYYVKGPRGRISEKEDVTAFGEEGFPETIK*
>megahit_40837_3161-3463
MNLTPREKDKLLIAMAAMVARRRLDRGVKLNYPEAIALISDFVVEGARDGRRVADLMEAGAHVISRDQVMEGIAEMIHDVQVEATFPDGVKLVTVHKPIR*
>megahit_40837_3475-3807
MIPGEIIPAKGEIEMNAGQATTTITVANTGDRPIQVGSHYHFFETNEGLSFDREATRGMRLDIAAGTAVRFEPGQSRDVTLIAYGGGKEVYGFNQKIMGALTGAPTSGKD*
>megahit_40837_3811-5523
MPVRMQRAAYADMFGPTTGDKVRLADTELFVEVEKDFTTYGEEVKFGGGKVIRDGMGQSQITRANSAVDTVITNALIIDHWGVVKADVGLKDGQIVGIGKAGNPDTQSGVDIIIGPGTEAIAGEGKILTAGGLDVHIHFICPQQIEEALMSGVTTMLGGGTGPATGTNATTCTPGAWHIGRMIQAADGFPMNLAFAGKGNASQPDALVEQVLGGASALKLHEDWGTTPAAIDCCLDVADDMDVQVMIHTDTLNESGFVENTLDAFKGRTIHAFHTEGAGGGHAPDIIKVCGASNVIPSSTNPTRPFTVNTLEEHLDMLMVCHHLDPNIPEDVAFAESRIRKETIAAEDILHDMGAFSIIASDSQAMGRVGEVLIRTWQTADKMKRQRGRLPEETGENDNFRVKRYIAKYTINPAIAQGLSQHVGSIEVGKRADLVLWNPAFFGVKPDLILIGGTIAAAAMGDPNASIPTPQPVHYRPMFGAYGKSRTTSSVTFVSGAALDSGLRETLGVEKTMLAVNNTRAGIGKKSMIHNDATPEIDVDPETYEVRANGELLTCEPAEILPMAQRYFLF*
>megahit_41418_1-147
MRVYYDRDADVNLIKSKKVVIVGYGSQGHAHAMNLRDSGATELVVALRP
>megahit_41542_1245-1838
VGWFGFNAGSALTAGGGAGMAMTVTHISAAAASLSWAAMEWIKFGKPSLIGIVTGMVAGLATVTPASGFIGPMGGLFLGLASGVICQWMTMFIKQKLTIDDSLDVFAVHGVGGILGTICVAFLATSTFQGLGLAEGMTVGSQLWVQVVGVVAVAAWSGIASYIILKISDALFGLRVPEEEEIEGLDITAHGERSYEL*
>megahit_41703_4528-5502
MFAATAATIVSGAVAERIKLSSFMIFSTLFVAFVYPIAGSWKWGGGFLDAMGFYDFAGSTLVHSLGGWGALVGAMVLGPRLGKYAKDGRVMPIPGSSMPLTTIGVFLLWLGWFGFNGGSVLSADPTLTSFALVTTCLAAASGGIGAMIAYTFISSKPDLSMALNGILAGLVGITAGADVINPNMAIVVGFIAGMLVVGSVMVFDKLKIDDPVGAISVHLTCGIWGTLAVGIFSTNPEHTLAIQAIGVACYAIFTVACASAIFMTLKATIGLRVSEEEELEGLDLAEHGMHAYNLAGSPGFMEDGGGSDFHSAGLTPSKLAPTDS*
>megahit_42204_3-788
MEVRGTGASGGLTGLRRALIVGILLILVGVGILLWRHWSGPGPIRVGILHSQSGPMAISERSMVDAELLAIEEINARGGLLGRQLEPVIADGASDWPTFAREAERLINQEHVDIIFGCWTSASRKTVLPVIERNNHLLVYPMAYEGLEQSPNIIYTGTAPNQQIIPALKWSLDNLGPRVFLVGSDYVWPHSINAIMSDVLPALGATLVGEEYVFFGSADVQHAVDTIVRARPDVIISSVVGESNIAFYKALHDAGLTSDRVP
>megahit_42219_1-576
MLAAGDRDPSALSQQPRERKPHMALDIYYDKDADLGRIQSKKVAIIGYGSQGHAHAQNLHNSGVEVIVGLRKGSSSWTKVEGAGLRVATVAEAAREADLIMLTVPDELCADIYTDEIEPNLEAGNYLAVAHGFNIHFEAVIPPTNVNVIMIAPKGPGHTVRDHYEQGRGVPCLIAVHQDPTGDAKQVALAYA
>megahit_42801_428-1447
MQVYYDRDADINMIKEKKIAVLGYGSQGHAHALNLRDSGVKEVVIGLRPGSGSAAKAEGEGLKVMSNADAAAWADIVMVLTPDEGQAKLYAADLRDNMKQGAALAFAHGLCVHFQLIEPRPDLDVFMVAPKGPGHTVRGEYVRGAGVPCLLAIEQDVSGNTHDIGLAYASAIGGGRAGVIGTTFKEECETDLFGEQAVLCGGLTSLIQAGFDTLVEAGYAPEMAYFECVHEVKLIVDLIYEGGLANMRYSISNTAEYGDYTSGPRVIDAGVKERMKGILEDIQRGKFVRDWMLENEAGCPSFKAQRKASEANHIEDVSQRLRDMMPWITENALVNKAKN*
>megahit_42853_1318-2694
MLKTFGKKGRLALSTFGAGIALTLVTATEAAAAVDPEVAFIFNTFSFLIHGVLVMWMAAGFAMLESGLVRSKNTAAICLKNIALYSIAGVMYYVIGYALMYTDVPKGGWIGSISFLYNPAETELLLLNADKATLEMVKAVTDNGYSSMSDWFFQMVFVATASSVVSGTLAERIKIWPFMVFVVVLSGVIYPIQGSWVWGGGWLTAMGFSDFAGSTLVHSVGGWCALTGAIILGARKGKYGPNGEILPMPGANLPLATLGTFILWFGWFGFNGGSQLALGSALDVAAIAIVYVNTNLAAAAGVIAAMILTQLLYKKIDLTLTLNGAIGGLVAITAGPDLQNHLLSILIGGIGGILVVVTVPLLDKFRIDDVVGAIPAHLVAGIWGTLAVGVFGSGNLVTQLIGIVSIGAFVIITSTVLWVILKYTIGVRVSDEEESDGLDRSELGMEAYPEFGRGSQTL*
>megahit_43362_735-2030
MLNLPQRPFALLSLLVGCPALLSAQDAVATLDSGDTAWMLMATVLVLFMTLPGLALFYGGLVRVKNYLSVLMHCFTIACLASVLWVAGLYSLAFSDGNAWIGDFQHLFLNGISIGELNGGTFPETVFVMFQMTFAIITPGLIVGAFVERMKFSAMILFSALWLILVYTPVAHWVWGGGWMMQMGTLDLAGGIVVHATAGISALILAKAIGPRPQFPKRVSPPHNPAIVMIGASMLWVGWFGFNAGSQGAANGAAGMTMLVTHISAAVASLTWMCIEWRQAGKPGLVGIVTGMVAGLASITPASGNVGPLGAVIIGLLAGSVCYFSCSFVKNKLEIDDALDVFAVHGVGGIMGSMLVAVLGTAAFGGTGVDSMAAQLVIQFKSVGFTLIWSAVGTIVIIAIVKATTGLRVDQEAEQAGLDQAEHGEKAYHLD*
>megahit_43364_2393-2854
MKSTRPWFRTAALLFCGTALASTVGAAGGAEDICSAGSESSRVEAELVAAKAEAITSNPALAEFDAQIQYERGRKPLLSSCFACHGANGEGVAGVFPPLAKSDFLEGDLDRVINTVVRGMTGPVTVNGKSYNSIMPPQPLDDQRARLRHEQLG*
>megahit_43552_2694-4031
MPSWLKIPVIFFLLAAISPLFGQDEAPPYESYDAFAESGGFALFTVNNLWLLISAALVFIMHLGFSCVETGLTQSKNTVNILFKNLFIVSIGIVGYAFYGFNAMYPGDFNGFFATGSWFGVDNDDVTMMTDAYASYTWWTDFIFQAMFAATAATIVSGAVAERIKLGSFMVYATLLVTFIYPISGSWQWGGGWLAEKGFYDFAGSSLVHAFGGFAALAAVIVLGPRKGKYLANGRVKPILGHSMPLAAIGVFLLWLGWYGFNGGSVLSADPRAVSYVFVTTTLAAAMGALAAMIVSWTMLKKPDLSMGLNGVLAGLVGITAGADSVSMSGALWIGLVAGALVVFAIIFFDKIKIDDPVGAISVHGICGIWGTVAVAIFSDAAPIGIQIVGALSVSALAFVSSFILAMAIKATMGIRVSADEEAEGLDISEHGAEAYPDFTPAHKG*
>megahit_43714_2964-3305
GKGLPDVGFPPLAGTKWALGDPDRLIKLTLNGLFGPIEVLGKDYPGVVPMTPFGGLLKDDELAAVLTYVRNAFGNKASPIKPNQIKKVRDSIADHPGMYNPAELLKEHPFTNN*
>megahit_43878_528-1199
MSQDANSDPRLEVSAASDQDIQAVHASLLHDQKEPKEGFSLMPLFVLGFVSSMIFVVAIYFIHNRAGLSDGLALATTIHHPGYDPQVHGAGDEEVEIDVFAVGQSLYGQACIACHQVNGQGIPSAFPPLASSDWVTGDEERLIKLVLHGLQGPLEVNGAQYNGIMPAFGPSGIYQWSDEKIAYVLTYIRQEWGNEAGEITPDQVTAVKEATASQTGAYTAADL*
>megahit_43987_20408-21706
MLSKIFFLSVTAILLSLPDVALAQGAAKFSGADTAWVLTATALVLFMTLPALALFYAGLVRSRNVLSVLMHCFVICCVASVVWLAVGYSLAFSDGGAANQYIGGLSKAFLSGVGIDTLSGTIPEIVFFMFQMTFAIITPALIVGAYPERISFLGMLLFSVFWLLLVYVPVTHWIWGGGWLAEMGVMDFAGGLVVHLTAGVSALVVAVMIGSRRGFPREINPPHNPGYVMIGAAMLWVGWFGFNGGSALGANGSAGMAIAVTHISAAVASLSWMMIEWLKHGKPSLVGFVTGTIAGLATITPASGFVGPIGAVILGIAAAPICYGMVHVIKQRFQIDDSLDVFAVHGVGGLTGTIMVAFLALPSFGGLGLAEGVTAGQQLWVQFVGAAATAAWAIFASVVIVWIIRLVTPMRVSEEDETEGLDITSHGERGYN*
>megahit_43988_147115-148134
MRVYYDRDADVNLIKAKKVAIIGYGSQGHAHAINLSDSGVKEVVVGLRDGSSSAAKAEGAGLKVMNAADAAQWADVVMVLVPDELQAALYADDLRENMQQGAALAFAHGLNIHFKLIEARPDLDVFMIAPKGPGHTVRSEYQRGAGVPCLVAVDQDASGNAQDIALSYASAIGGGRAGVIETTFREECETDLFGEQAVLCGGLTSLIKAGFETLVEAGYAPEMAYFECLHEVKLIVDLIYEGGIANMRYSISNTAEYGDYISGPRLIDDSVKARMKEVLSDIQSGRFTRDWVLENAAGQSSFKATRRREAEHQVEEVGAELRGMMPWIAENRLVDKSKN*
>megahit_43989_118677-119753
MVKKYSRAVLVASIFTIVTGGLIGCEEKPKEEPKKAEPKQVSSTLEKVKARGHLQCGINTGLPGFAYTDDKAKWQGFDVAYCRALAAAVLGDATKVKFTNLTGKTRFPALASGEIDVLSRNTTWTFSRDVDLGFTFIGVSYYDGQGFIGRKKLGAKSAKDLKGASVCIQTGTTTEMNLADFFRANSMEYKPVPIETNAEAREAYLADRCDVYTTDASGLAATKSTFKDADQHMVFPEIISKEPLGPLVRQGDDQWADIARWTLNALIVAEELGVTKANLATMANGTKNPEINRLLGKEGTLGEKLGLDTQWAVRAIDAEGNYAEIFEKYLGVNTPLGLARGLNALYNKGGILYAPPVR*
>megahit_44010_19958-20332
MVRQMRQQGMKSILVSGDALVTDEYWSITGKAGDGTLMTFSPDPRKNPKAATVVANSRKAGYEQEGYTLYTYGAIQAWAQAVKKAKTIDTSKIIKALKSMKFDTVIGNIGFNKKSDVTVPGYFP*
>megahit_44052_1-1233
ASAVAQTAAPKIDSGDTAWMLTATALVLFMTIPGLALFYGGMVRKKNVLSLLMQCFAICCLMSILWMVIGYSLAFDTGNAYVGGFGKVFLKDLTVGAVNGTIPDSLFMVFQMTFAIITPALIVGAFADRMKFSAMLWFTGIWMLVVYAPIVHWVWGGGFLSQDGVLDFAGGTVVHINAGVAGLVAAIMIGKRKGLGTESLAPHNLILSVIGAALLWVGWFGFNAGSALAANGTAAMAMVVTQIATAAAALTWMFIEWGLRGKPSVLGIISGAIGGLVAVTPAAGFVDPMGALFIGIGAGAACYWGATWLKRKAGYDDALDVFGIHGIGGIVGALLTGVFANKAIGGTAGLLEGNAGQVVTQAWGIIATVIWCAIATAIILKVIDLSIGIRVDEETERDGLDLGLHGEAIQ*
>megahit_44076_59583-60620
MAATIYYDDDADLGRLAGRTIAIMGYGSQGHAHALNLRDSGVNVVVGLRDGSSSKAKAEAEGLRVLSLDDAAREADVMMMALPDTDQASVYEAHIAPNLSAGNAIAFSHGFNIHFDQIAPPSDVDVWMIAPKGPGHNVRRTYAEGGGVPALVAIHQDASGNAMADALAYAKGIGGTRGGVLNTTFAEETETDLFGEQVVLCGGLTELIRAGYETLVDAGYQPESAYFETLHEVKLIVDFIYEAGISGMRYSISTTAEYGDLTRGPRIITDETRAEMKRILTEIQDGTFAKEWIAENRNGLPNYKRLVDAGKAHPIEEVGAQLRAMMPWITAGKQDVTEASGGSVE*
>megahit_44081_6575-7777
MEGNIAWILTSAALVLFMVPGLALFYGGMVRSKNALNMLNMNMWCLGIVPVVWVLIGYSLASGDSGRSWLGDLSIVGMKGIHDAEGIAIFAFLMTFACITPALISGAVADRMKFSAWMIFVPIWTLVVYSPVVYWIYAADGWIFNLPGYDFAGGTAIHVNAGAAALALVIVLGKRTGWPQNRFLQPHSIPFVMLGAGILWFGWFGFNAGSALAANGVAAQAFVNTFIGGAAGMVAWMIVEMIKTGKVSTIGMASGIIAGLATITGAAGYVGTMHAFVFGALGGVLCFFAIEAKFRFGFDDSLDVVGIHLVGGALGSILLGFMADSSAVPGGDFIDGVFFGGGILLWNQIVSISVVFAYSFAVTFAIAKIIDKTMGLRVSEEAELSGLDQSDHGEAAYIIE*
>megahit_44164_7240-8625
MKRKLLLAAAGAAGGLLLFAGPAGAEDGDAEAAALMVQTVLDNIWVFIAGVLVFFMQAGFALLEAGQTRAKNVGNIMAKNLFDAGLGILVFFLVGYGFAYGGDAGSGWFMGWGSFALSGADLFDMSGGLSPATDFFFQAVFAATAVTIASGALAERTKFSTYLVFSLFATAIIYPIVVHWTWGGGLIAKINIGDAVYSDFAGSTIVHSVGGWLALVGAAVVGPRIGKYAADGTPRTIPGHNITLTILGVFILWFGWFGFNPGSELAADSWVMFVALNTVLAACAGVLGAAALGWLKSGKPEVAMAGNGALAGLVGITAGCGTMTPWGAIVTGFIAGLIVVLVLPFVERVLKIDDPVGAFAVHGACGMWGTLAIGLFAKYDDAFLGREDAGLFYGGGLDQLAVQALMVIIVAAWTVTTGFILFKGLKAIMGIRVSPEEEMAGLDVSEHGGPGMTFDDIVTGG*
>megahit_44207_113-1393
MKSKFFRMLGLLLAFTMVAAACGSDSDSESVVGSGLGDGSLGTVTVESGDDIQIRSLNAITGDVAFLGLPNQRGVEQAIADFGDINGFSVSMGTGLDDLCSADGGQAAAQTIVADESVVGVIGTSCSGAATAASPLISAAGMVMISPSNTSPSLTSDLVGTAGKDWHAGYYRTAHNDLFQGAAMAKFVHDELGMTTAAAIHDGDPYTQGLAQAFSDAFEALGGTMTGFTGINKEDTDMVPVLTEVAAGSPEALFFPIFQPAGDFIAAQAPTVAGLENVTLLAADGLQVSSFMGLDQADGMYISGPDLRYGENTNQSTGVTAESFLETYEANNGSSPEASFWAHSYDAATILLEAIKAASFVNDGELIIDRAGVREYLNSLSGYAGIIGSLTCDEFGDCGAQRITVIGNMSADYDASNNNVVFEYAP*
>megahit_44388_25277-26689
MKRLIWKYLLLGALCLAPLSVYSQDGDASAAEEAAAEAAEMADEGAEGDEAGAGDGGDEAAATLDSGDTAWMIVATALVLFMTLPGLALFYGGLVRSKNVLSVLVQCFAICGVMSLLWVIFGYALAVGGEGKFIGGDWSMLGLNHLTLESLTGSIPESVYATFQMTFAIITPALIVGAFAERMKFKAILLFTISWFIFSYLPIWHMAWNPNGLFWGWGVIDFAGGNVVHINAGIAGLAACILVGKRKGFPKTLMMPHNVPLVVIGASMLWVGWFGFNAGSELAADGVAGMAMLATQIATATAVVTWMIVEWCSTGKPTAVGVATGAVAGLVAITPASGVCGPLGAIIIGFSAAVICYFGATTLKKKFGYDDSLDVFGVHGIGGIVGAILSGVVAYKAFGGSGYHEANSDTAMLAQVFIQMKSVIVTIIWSGVVSVVALIAIDKTVGLRVDEDVEEQGLDFNEFGETGYNH*
>megahit_44388_29944-31329
MRRILSSIWITLLLTVLAGGFAVAQEATFDEEAAAEAAEMAEEGQDATEGETDTGEGGGIDSGDTAWIMAATALVLFMTIPGLSLFYGGLVRSKNVLSVLMHCFFITCIMTIFWLVCGYSLAFTEVCPFFGGLDKAFLRGVTPETVSGSIPEVLVFLFQMTFVIITPALIVGAFVERMKFSAIVVFSLVWALFVYVPVCHMVWGPGGYFLEKGVIDLAGGIVVHITAGIAALVICIKVGPRKGHLKEKMAPHNLPMCVMGTGMLWVGWFGFNGGSGLHANGAGVMSMVVTQISAATAAIVWTCIEWRKNGKPSVLGCVTGAIAGLAAITPAAGNVGPVGAMCIGAFSGFVCWYFSVILKSKYKYDDSLDVFGVHGVGGFIGTILVAVFCSSTFGGYEPEGYTMGTQLGLQFTAAIVVVAYTLGVSLAILKVIEKTIGLRVDENAEIDGLDVADHGEQAYSS*
>megahit_44458_13652-14677
MPAKVYTEKDADLSVLKGKTLAVLGFGSQGHAHALNLKESGCKVIIGLYEGSKSAAVAKQKGFKVYETGKAVKLADVIMVALPDTKQGEVYETSIAPNLSKGKTLLFSHGFSIHFKTVVPPADVDVIMVAPKGPGHIVRRQYLEGKGVPALIAIYQNPSRKAKKVALAWAKGIGGTRAGVLQTDFKEETETDLFGEQTVLCGGVSALITAGYETLCEAGYQPEMAYFECLHELKLIVDLINEAGISGMRFSISETAKWGDISVGPKIIDASVKKRMKKALKEIQNGKFARGWIAEYEGGYKEYNRLMKAGATHNIEKVGKRLRGMMPWMQQRSVKGVQAAY*
>megahit_44750_6330-7802
MSNYFNQLSLRNQLHQLGQCRFMDASEFEDGIRVLAGKKIVIVGCGAQGLNQGLNMRDSGLDISYALREGAIKQKRVSYQNAVSNNFHVGTYDVLIPAADVVINLTPDKNHTPVVKAVMPLMKKGATLSYSHGFNIVEEGTKIREDLTVIMVAPKCPGSEVREEYKRGFGVPTLIAVHPENDPQENGLAQAKAYAFATGGHRAGVLESSFVAEVKSDLMGEQTILCGVLQTGSILSFDKMVEEGIEASYAAKLIQYGWETITEALKHGGITNMMDRLSNPAKIKAFELSEQLKEILTPLFQKHMDDIMSGHFSKTMMEDWANDDKNLLSWRAATGETAFEKTVITDQEITDQEFFDHGILMIAFVRAGVELAFDTMVAAGIKEESAYYESLHETPLIANTIARKKLFEMNRIISDTAEYGCYLFDHAAKPMLTEFMKGIKKSVIGAGISTTDLGVDNKQLIDINEIIRYHPVEMIGYELRASMVAMKKIV*
>megahit_44766_5762-6175
MKSIVLIYLLSLGIFSSFLFQNKTKKESIKAGSEIYQDFCLQCHLSSGIGVSGVFPPLKASNYLLENTNLSIAGIKYGLKGKIIVNNEEYNGVMVSQGLDDEEVADVMNFILNEWGNQTTAFITPNQVSKIPKSLVE*
>megahit_45054_84059-85063
MNRYYDKDADLSIIQGKKVAVIGYGSQGHAQANNLKDSGVEVVVGLREGSSSSTKAKEAGLGVMSVEEASAWADVVMLLAPDEFQASIYSENIEPNLKQGVALAFSHGLNIHFDMIVPRKDLDVIMIAPKAPGHTVRSEFVKGGGIPDLIAIKQDATGSAKEIALSYASAIGGGRTGILETSFREETETDLFGEQVVLCGGTTSLVQAAFETLVDAGYEPEMAYFECLHELKLIVDLLYEGGIANMRYSISNTAEYGDVTRGPRIVTDETKAEMKKILGEIQSGAFAKEFINNVGDLPARRDVQRKHQIETVGESLRSMMPWIAKNKLVDQTKN*
>megahit_45065_22631-23428
MEDQIFELQYALDTFYFLVMGALVMWMAAGFSMLEAGLVRSKNTAEILTKNIGLFAIACTMYMVYGYDVMYGGGALLSGISGQGETYSNASDFYFQVVFVATSMSIVSGAVAERMKLFAFFAFAVIFTTLIYPLEGSWTWGGASVFGLYSLSDFGFYDFAGSGIVHMAGASAALAGVLLLGARKGKYDKDGKSMPILGANLPLATLGTFILWMGWFGFNGGSVLAMASKESADAVAMVFVNTNAAAAGGVIAALLFAKLWFGKADL
>megahit_45067_15637-16632
MKSIYKKIGATFVSAIATVNVMALDELNVAYFEEWPMPFEYAKQIGAYDEALGMKVNWKAFGTGTAMSAAMASGDIHISVSQGVPPFIVAASTGQDIQIVDVAVSYADNDNCVVASGLEIDASNASELAGKKVSVPIGTAAHYGYLKQMEHFGVSVDSMQVVDMAPPEGSAAFAQGELDMFCGWGGSLRRALEHGNVLLTGDEKTALGILVWDVTSVPASFADENAEVLQTFLGVTAAANAMWNSGGFHSLMIPHIAKDAGMDEAATAETMATFVFPSVSSQLSNNWLGGSGAAVLKGVADVFVNAGSIPSARGSYANAINTDGLQGLAAQ*
>megahit_45104_3-89
EGLYISPTYDSKSQRVVTRTWTKVTTGQ*
>megahit_45129_54639-55916
MLAVIATLQSTQAFADDLNAANTSWILTSTALVLFMTIPGLSLFYGGLVRSKNVLSVLMQCFAITCLASIIWFAFGYSLAFGNGGSMNAYIGNLDNIFLANLTEDSMAGDIPESVFAMFQMTFAIITPALIVGAFAERMRFSAMLLFSGLWLVLVYAPITHWVWGGGWLGEMGLLDFAGGTVVHITAGVGALVAALVLGNRKGFPRQAMPPHNLTMTVTGAGMLWVGWFGFNGGSALAANGDAGMAMLVTHISAAAGSLAWMVMEWTRHGKPSVLGMVTGMVAGLGTITPASGFVGPAGALVIGLSAGIICYYATQAIKQRFKIDDSLDVFPVHGVGGILGTLLAGVFASDALGVFSGQGYNEGMDMISQVSVQLTGIVATFTYTAVVTYLLLKLVDKMLTLRVDEEGEMRGLDLVEHDERGYDL*
>megahit_45131_27095-28336
MNEIFELQYALDTFYFLMCGALVMWMAAGFSMLEAGLVRSKNTTEILMKNIALFAVACTMYMVCGYHIMYADLGAFFLSGITGDGVTGAEEAATYAPSADFYFQVVFVATAMSIVSGAVAERMKLWAFLAFAVVMTGVIYPVEGSWTWGGNAVFGLYTLGDLGFSDFAGSGIVHMAGASAALAGVLLLGARKGKYGSNGVINAIPGANLPMATLGTFILWLGWFGFNGGSVLATASVESANAVAVVFMNTNAAACGGLIAAMILAKLLFKKADLTMALNGALAGLVAITAEPSTPTALQATLFGAMGGVLVVFSILALDKLKIDDPVGAISVHGVVGLLGLMLVPITNDASSFSGQLIGAATIFVWVFGASTVVWYILKATMGIRVSEEEEFTGVDIAECGMEAYPEFVSTRS*
>megahit_45132_123138-124625
MANYFNTLSLSSKLSQLGKCRFMDRSEFTDGCDLIKDWNIVIIGCGAQGLNQGLNMRDSGLNISYALRPQAIAEKRQSYLWASENGFTVGTAEELVPAADLVLNLTPDKQHTAAVTAVMPLMKQDATLAYSHGFNIVEEGMQIRPDLTVIMVAPKCPGTEVREEYKRGFGVPTLIAVHPENDPRGNGHAIAKAYASGTGGDRAGVLESSFIAEVKSDLMGEQTILCGMLQTGAILGHQQLLNLGVDAAYARKLIQYGWETVTEGLKHGGITNMMDRLSNPAKIKAFDMAEELKVMLAPLFQKHMDDIIEGEFSRTMMVDWNNDDANLLKWRAQTADTSFEQAADCDIEITEQEYYDKGIYLVAMIKAGVELAFDTMVASGIIEESAYYESLHETPLIANCIARNKLYEMNVVISDTAEYGNYLFTHAAVPLLQAHADVLTLEDLGGGLTDPSNAVDNIRLIEVNDAIRDHDVEIIGHELRGYMTDMKRIVETAND*
>megahit_45147_5987-7144
MLTSRRSYGLARQLARQMWLVLIAIATPTVSVASEQDLINAAQGTPQKLNIYNWADYIHPNAITEFEEEFGIDITYDIYDSSEIVDTKLMTGHSGYDIVVHAASFTARLAPVGIFHKIDWNKLPNWHHLDQSLVRFADERFSNGLWGVPFFWGTTGITYNVDMIKARMPDAPLDSSALIFDPNIISKFADCGISFLDSASDVIPMAMMYLGYPANSVNVQHLKEVEVLVKAVRPYITYFSSTKMLLDLPSKQVCIAMSWSGDYSVASTRASEAGIDINLDYIIPKEGAGMWFDNMYIPEDAPHRENAYLFLNYMLRPEVIASSSNYIGYANANLSATALVDPSLTENTAIYPDEETLLRLQPTEALAPKLERNRSRTWTKIKTGL*
>megahit_45182_77337-77729
MKLIFFFLIIPFFSFSQNEKISDSSENGESLYQDFCLRCHMPNGKGVDGIFPPLAKSDFLFKQMEESIKAIKFGGIDGEIIVNGVKYNSKMEKIGLYDDEIADIMNYILNSWGNKYDKIITEEYVKSLKK*
>megahit_45184_20880-22349
MKNYFNQLPLSQKIAQLAKCRLMDTSEFEDGVSILKGKNIVIIGCGAQGLNQGLNMRDSGLNISYALRQAAIDQKRDSYNNAMLNEFKVGTFEAMIPEADMVLNLTPDKNHTDVVNKLMPLMKKDSILSYSHGFNIVEEGLAVRNDITVIMVAPKSPGSEVREEYKRGFGVPTLIAVHPANNPYNNGLDLAKAYAVATGGHKAGVLESSFVAEVKSDLMGEQTILCGVLQTGSILSFNKMIENGIDPSYASKLIQFGWETITEALKHGGITNMMDRLNNTAKIEAFKMSEELKVIMRPLFQKHMDDIMSGHFSSTMMEDWSNNDVNLLKWRAQTGETIFEKTPITTDEISEQEFFDNGLLMVSFIRSGVELAFETMTSSGIIAESAYYESLHETPLIANLIAKNKLFEMNRIISDTAEYGCYLFDHACKPLLNEFFKTISNNHIGEKFLNKDKIDNSDLITINEIIRNHPVEIIGKKLRNSMKSMKSIN*
>megahit_45185_31279-32508
MELLTINNVWMMICTALVFFMHLGFSFLEIGLTRQKNTINILFKNFFVITTGLIVYCLVGFNLMYPSEWIIEGVLGTIVPGLDSVAATDLSYNEGYTYWTDFLFQGMFAATAATIISGAVAERIKINSFILIAIIYVAIVYPIVGSWQWGGGFFSTFTKGFGFYDFAGSTLVHSVGGWGALVVIYFLGARKGKFDSNGKPLAIPGSNLPLSAAGVLILWLGWFGFNGGSVLSADPALTSLTLVTTCLAAASGGIGAAVFSRILYKNLDLTMFMNGILGGLVGITAGADQMLPTSAILIGLIAGVIVVLSVSLLDKCKLDDPVGAIPVHLFCGIWGTLAVGIFGEMAGFDQFMVQLACVGIAGLFCVVCATIITLSVKIIVGLRVDAKEEEEGLDIAEHGTRAYGDFSIN*
>megahit_45871_3620-4840
MEFSVEMKYVLDSFWLLISGCLVMWMAAGFAMLEAGLVRSKNTTAILTKNITLYALACVAYYYVGYNLMYGSGNDFVGSGFMMSGISAEGHSLLSDFFFQVVFVATAASIVSGTVAERIKFWPFMGFTLVLTAVIYPIQGHWSWGGTSLGGVIDGFSDFAGSTIVHSVGGWAALAGVLLLGARKGKFGADGSIHPIPGSNLPLATLGTFVLWLGWFGFNGGSQLALGSKADVDAVSAVIANTNIAACAGALSAMVLAQLLYKKVDLTMVLNGALSGLVAITAGPDYPSMNLAILIGAIGGLLVVFAIPLFDKLRIDDPVGALSVHLVNGVWGTLAVGIFNPDVELFAQIKGIAVIGAFTFFSSLAVWGLLKYTVGIRVTEEDEYNGVDVSEFGLLAYPEFVERQGS*
>megahit_46061_6157-7857
MKISRQAYADMFGPTVGDKVRLADTELWIEVEKDFTTYGEEVKFGGGKVIRDGMGQGQLCAADVVDTLITNALIIDHWGIVKADVGLKDGRIAAIGKAGNPDIQPDVTIAIGAGTEVIAGEGMILTAGGIDTHIHFICPQQIEEALMSGVTTMIGGGTGPATGTNATTCTSGPWHMARMLQAADAFPMNLGFTGKGNASLPEPLIEQVKAGAIGLKLHEDWGTTPAAIDNCLSVADEYDVQVAIHTDTLNESGFVETTLGAFKGRTIHTYHTEGAGGGHAPDIIKACGFPNVLPSSTNPTRPFTRNTIDEHLDMLMVCHHLDPSIAEDVAFAESRIRRETIAAEDILHDLGAFSMISSDSQAMGRVGEVITRTWQTADKMHKQRGPLDGDGPGNSNFRVKRYIAKYTINPAITHGISHEVGSIEVGKWADLVLWRPAFFGVKPTLILKGGAIAASLMGDANASIPTPQPVHYRPMFASYGGSRHATSITFISQAAFEAGVPEQLGLKKKIGVVKGCREVQKTDLIHNDYLPTIEVDPQNYQVKADGQLLWCEPADVLPMAQRYFLF*
>megahit_46061_7961-8266
MIPGEYQIQDGEIELNAGRRTISLSVANSGDRPIQVGSHYHFFETNDALTFDRSAARGMRLNIPAGTAVRFEPGQSRDVELVDLAGHRRVFGFAGRVMGDL*
>megahit_46061_8771-9073
MDLTPREKDKLLIFTAGLVAERRLARGVKLNYPEAMAYISAALLEGARDGQTVAELMHFGTTLLSRDQVMEGIPEMIPEIQVEATFPDGTKLVTVHQPIA*
>megahit_46061_14662-15906
MQRRNLIKAFTLTASIAAMGMTWTVQAAETIKVGILHSLSGTMAISETSLKDMALMTIDEINAKGGVNGKQLEAVVVDPASNWPLFAEKGRQLLTQDKVDVVFGCWTSVSRKSVLPVFEELNGLLFYPVQYEGEEMSXXXXQQAIPAVEYLMSEDGGAAKRYFLLGTDYVYPRTTNKILRAFLISKGVAEKDIEEVYTPFGHSDYQTIVANIKKFSAGGKTAVISTVNGDSNVPFYKELANQGLEATDVPVVAFSVGEEELRGIDTKPLVGHLAAWNYFQSVENPVNTEFVAKWKAYAKAKNLPGADKAVTNDPMEATYVGINMWAQAVEKAGTTEVDKVREALYGQTFAAPSGYTLTMDKTNHHLHKPVMIGEIQEDGQFSVVWETSSPVRAQPWSPFIEGNDKKPDYAVKSN*
>megahit_46062_25505-26785
MSLVFPGLALADEVVLNSGDTAWMLTATALVLFMTIPGLALFYAGMVRSKNVLSVMMQCFAITGLISILWVVYGYSLAFDTTGMEKGVTNLNSFIGGLNKAFLSGLTPDSLIGAFPESVFIVFQMTFAIITPALIVGAFAERMKFSAMLIFMGVWFTLVYAPMCHMVWSGDGAFLWDEGVLDFAGGTVVHINAGIAGLVACLVLGKRKGYPTTPMAPHNLGYTLIGAAMLWIGWFGFNAGSAIAANGTAGMAMLVTQIATAAAALGWMFAEWVTHGKPSALGIASGVVAGLVAITPAAGTAGPMGALVIGLASGVICFFCATSLKRKLGYDDSLDAFGVHGIGGIVGAILTGVFAAPALGGFGSVEDIGGQVWIQIVGVLVTVVYTGIVTFVILKVLDLVMGLRVSEEAESVGLDLSEHNERGYNL*
>megahit_46062_26864-28114
MDNTALTALQYGFDTFYFLVCGALVMWMAAGFAMLESGLVRAKNTTEILTKNIALYAVASIMYLVIGYHIMYSSPEGGILPSLGFLIGDENSVESVLAGGDDAPYYSARSDFFFQVVFAATCMSIVSGAVAERMKLFAFLAFAVVMTGFIYPVQGFWKWGSGFLNEAGFLDFAGSGVVHLAGATAALAGVLLLGARKGKYGPNGQVNAIPGANLPMAALGTFILWMGWFGFNGGSQLKMSTIEDANAVANVFVNTNMAAAGGLIAALIVARILFGKADLTMALNGALAGLVAITAEPLTPTALQATLIGGVGGVLVVFSILGLDKLKLDDPVGAISVHGVVGIWGLLAVCLTNSDATLGAQLLGIGSIFAWVFVCSLIVWSIIKLVIGLRVTEEEEYEGVDIAECGMEAYPEFTKR*
>megahit_46065_27372-28448
MLKKLLPLLLLSSISQAAETVRIYNWTDYIAPDTLKQFEQSSGISSHYDVYDSNETLDAKLMAGRSGYDVVFPSNHYMARQIQGGALKKLDKSRLPGWNNLNPILMKALETNDPGNQYGFPYLWGSTGIGYNVAKVREVLGEDVPLNSWDLIFKPEYLAKLSQCGVAILDNGPELLPIALHYLGLPHHSQNLEDYKKAEALLLEMRKNVRYFHSSKYVGDLANGDICMAVGFSGDIMQAGNRAAEANNGIRINYVIPKEGTPIWFDMVTMPADSNNEQAAYAFMNYLLQPQVIAQITNHVQYANGNSAADSLVDPKLKADATVYPPQEAMNNLYALEAMPLKIDRVRTRIWSKVKSGI*
>megahit_46066_33334-34458
MNTIKHLLAVAVCGATLLATAAQAQTPEQSPGKQRELRVYNWADYMLPSVPKDFAANSGIKLTWDIFDTNEGLEAKLLTGNSGYDLVVPTNTFLENEIKAGVFQKLDKSKLPNWQHLDPGLLKLMTANDPGNQFAVPYMYGTVLIGFNPAKVKEALGADAPVDSWDLIFKEENISKLKQCGVAMLDSPGEILPIALHYLGLDPNSTKPEDYEKASALMLKIRPHVAYFNSAKYMTDIANGDICVAIGYSGSFYQFANRAKEAGNGVVVDWRLPKEGAPLWYDSFAIPKSALNVAEAHEFLNHLLDPTVIAPISDFLGYPNPNKDGMPLVGAAIRDNPGLTPTAEAQKTLYVLQPLPQKTERIRTRVWNTIKSGT*
>megahit_46068_31696-32775
MRQVLFPLLLCCAFAAQAEEKALNLYSWSAYLPEQALQRFKDETGITVKYDIFDSAEALDSKLLTGGSGYDVVFPASSGLARAIQAKAVQPLDRTQLPHLQNLDPALLSKLASADPDNQYGLPYTWGTVGVGFNLQALEQRLPGVPLNSLDLLFKPEYASKLKDCGIAVIDSPQEVISIVLNYLGKDPYSSERADLDAVAQLLTQLQPNLRYVGAGRHINDLAKGEICLALTYNGDAYIAAANAAEAKQPFEVQYRIPREGTLLWFDTMAIPADAPHPKAAHAFIDYMLRPEAIAELTNNVFFANANQAATALVDPSISGDADIYPGEAVRSRLFAEQLMPLRQQRERTRIWTTFRSQY*
>megahit_46075_32788-34083
MKNRLIGIAVFAVSPLAQAASDEALNTAWLVLASVLVFFMQAGFALLESGMSRAKNAVNVMMKNYMDGCVGGITFWLFGFGLMFGSNITGWFGMSHFAPHDGEPWDFTFLLFQMMFAATAATIASGAMAERTRYSAYLIGAVVISGFIYPVFGSWVWSGIYGGQGWLAALGFIDFAGSTVVHSIGAWCALAGILVLGPRLGRFAADGTPRSIPGHNLSLVALGGFILWVGWFGFNAGSSLEMNVSLGLIALNTHLAASAGALGAFLAQRSTSSPVLLTTTVNGSLGGLVGITAGCATMSPLFALLTGLVAGFVVVFGMRLLERWQLDDVVGAVPVHGFAGVWGTVAAGLFFSGDLFNWSRVGVQLLGAGVAFVWAFPLALMLYLLLAKTLGLRTSTQHEQRGLDYAEHAEVGYPEFNLAVTFDSNDLPRRV*
>megahit_46079_4897-6141
MDSRLTGAKRFLPRRLTLGAAALSLLAASVFSQTATADDVNTTGLAVTDTTVTVGQLHSATGTMAISETGAIQAERLAIDQINASGGVLGRQIKVIQEDGASDWPTFAEKAKKLLESDKVATVFGCWTSASRKAVLPIFEKDNGLLYYPTFYEGLEQSKNVIYTGQEATQQILASLDWIAKEKGAKTFYLLGSDYIWPRTSMKIARKHIENVLGGKVVGEEYYPLGNTQFGSLTNKIKLKKPDVVFAAVVGGSNVAFYKQLKAAGITADKQTLLTLSVTEDEMLGIGGENMKGFYSSMKYFQTLDNPNNKKFVEDFKAKYGKDSVIGDVTQAGYLGPWLWKAAVEKAGSFDVDKVVAASPGLELTTAPEGYVKVHDNHHLWSKSRIAEIQADGTFKVVFESELIEPNPFPKGYQ*
>megahit_46081_1784-2881
MKLHVSLLGFAVGLAASVQALAAEAPKQVNLFIWGEYLAPDTLSRFEQKTGIKVVVDHFDSLETVETKLLTGRSGYDLVLTAGQHLQRAIKSGALQPLDKAALPHFKGLDPEFTRHMAAFDPGNRYAGLYVWGTTGFGYQQQAIAKRMADAPTDSWAMLLDPQVVAKFADCGVSFLNDPNEVFAAAFRYLGLDINQQSLDDLKLAEAHLAKVRPSIRYFDNDRNITDLANGDTCLAMSWNGNVSIAAGQAEQAGKPYSLHYSIPREGTLIWFDAMVIPKDAPHPEAGLALMDHLMAPNVIGAITNTIYYANAVTAANATVDPAILADPSTYPPAAVRAQLYTKNDNAKAFNRALTRAFSRLKSGL*
>megahit_46082_14915-16138
MQHPTPAIEPAFFMALAILFRALRSPAAYSRPGVMTGRLRGAFQLTRHHTTQETSMPRLFAALLLALTPMLASAEEVIRVYNWNDYIAPQVLKDFEAETGIRVDYHTYSTAEELAAVLATGEAIDVAVPSHDALPAMIKSGTLQPLDFSLLPNRKHLDKQLLSTLVALDPANRHAVPYLWGAVGLAINTPQAEAAFGGPLPNSWSLLFDAEQSARLASCGISVLDAPDETLTLLLNYQGRSLARSAPSRIERSSRVLDGLRPNLRYVDSERYIEDLNQGKLCVAMAWVGDALAAADAGQPVRFLVPDEGSILFIDNLVIPSSATRVDLAHRFIDYLMQPKVAALITAETLYPSGNADSREFLDEALRNQPDLYPDRDTKRRLHPLETLPEKHSATRDAVWTRFRDGS*
>megahit_46082_21567-22664
MNTFGKTLLALSLAGAVVSVAHADDKVLHVYNWSDYIAEDTLDNFQKETGIKVVYDVFDSNETLEAKLLAGSSGYDIVVPSNPFLAKQIKAGVFQKLDKSKLPNWENLDKSLLKALDPSDPGNQYSIPYMWGTIGIGYNVDKVKAALGEDAPVNSWDLVFKPENIAKLKDCGVSFLDSPTEILPAALNYLGFKSDSTNAAELKKAEELFLSIRSSTSYFHSSKYIGDLANGNICVAIGYSGDLYQSKSRAEEAKNGVNISYSIPKEGAGSFFDMMAIPADAKNVEAAHVFLNYLMKPDVMANITNFVQFPNGNAAATPLVDEVLRNDPGIYPDAATMAKIYTFPDLPANAQRAMNRSWTKIKSGK*
>megahit_46082_23119-23835
MPYLWGTNGIGYNVAKVKEVLGVDEIDSWSMLFEPENLKKLNACGVAFMDSPDEMFPAVLNYLGLDPRSTNAEDYQKAEAKLMAVRPYVTYFHSSKYIGDLANGDICVAFGYSGDVFQAAARAEEAGKGIEIAYSIPKEGANLWFDLMAIPADAKNVKEAHAFINYLLDPAVIAKVSDYVGYANPNLKAGELMDQEVRNDPSVYPAQAVLDRLYISAELPPKIQRAMTRAWSKIKSGQ*
>megahit_46087_3524-4807
MTDRDSKNPSLHSRRNFLKTSIAVAGTVGGVAALGLSAPASLRSVAWAAGSDAPEKAALKVGFIPLTDCASVVVAATQGFGEKYGLTITPSKEASWAGVRDKLNTGELDAAHVLYGMMYGAQLGIAGPQKDMAVLMGLNQNGQAITLSKQLKEAGVTNGAQLAEHVKKGGNPLTFAQTFPTGTHAMWLYYWLASLGINPMSDVKTIVVPPPQMVANMRVGNMDGFCVGEPWGARAIADKIGFTAVTTQQIWPDHPEKVLGTTRAFIEQYPNAARALIMAVLDASRFIEASEENRKSTAKLISGKAYVNAPVKVIEPRFLSHYEDGLGNSWKDDHAMAFCKNGTVNFPYHSDGMWFMTQFKRWGLIKEDPNYAAVAAGVNQVALYKEAASALNIPVPASSLRSSTLIDGNVWNGSDPAAYANSFAIKA*
>megahit_46183_7164-8285
MNKATKQISKLFAAMAMAGVASYSVAADTIKIGLAGPVTGAVAQYGEMQFIGAKMAIEQINKAGGVNGAMLEGVVYDDACDPKQAVAVANKIVNDEVKFVVGHLCSSSTQPASDIYEDEGILMVTAASTSPDITARGYELVFRTIGLDSLQGPTAGNFIADHVKPKAVAVIHDKQQYGEGIATAVKQTLESKGTKVVMFEGINAGDKDFSAMIAKLKQAGVDFIYYGGYHPELGLLLRQSAEKGLSAKFMGPEGVGNKEISAIAGPASEGLLVTLPKSFDQDPRNKALVDAFKAKNEDSSGPFVFPAYAAVQVIAEGITKAGDTDTAKVAAALRANSFDTPTGTLAFDEKGDLKDFSFVVYEWHQDGTKSEAK*
>megahit_46210_8684-9700
MKVYYDKDCDLSIIQGKKVAIIGYGSQGHAQACNLKDSGVDVTVGLRKGSATVAKAEAHGLKVTDVASAVAAADLVMILTPDEFQSSLYKNEIEPNIKKGATLAFSHGFAIHYNQVVPRADLDVIMIAPKAPGHTVRSEFVKGGGIPDLIAIYQDASGNAKSVALSYAAGVGGGRTGIIETTFKDETETDLFGEQAVLCGGTVELVKAGFETLVEAGYAPEMAYFECLHELKLIVDLMYEGGIANMNYSISNNAEYGEYVTGPEVINAESRQAMRNALKRIQDGEYAKMFISEGATGYPSMTAKRRNNAAHGIEIIGEQLRSMMPWIGANKIVDKAKN*
>megahit_46535_6698-7957
MSPFKKLAASLALLASVANVSYAGETDDTVNVGVLHSLSGTMAISETSLRDILLFTFDEINASGGVLGKKIEPVVVDGASDWPLFAEKAEQLLAKDKVAATFGCWTSVSRKSVLPVFEKYNGLLFYPVQYEGEELSHNIFYTAEAVGQQAIPAVDFLLEEGIKKFYLIGTDYVYPQTTNLVLLEYLLSKGVPLENIGGGLRKDGKGEVISAGKYTPFSHSDYQQIVSEIKDFAASGDAAVLNTINGDSNVSFFKEIAASGLTADECPIVSYSLSEDEFRALPTKDLVGHLGCWTYFMSLDTPANEEFINNWEKWLSKTKASGVQKSDRVTCSPMVLSYNGVYLWKKAVEKAGTFEVEAVIKALESGISFDGPGGTVTTQKNHHLTKNVFIGEILEDGQFEILESFDDVYGEPFLKGTFK*
>megahit_46535_8308-8580
MHLTPREQEKLMVVVAADLARRRQQRGLKLNYPEAVSIITYEIFEGARDGKSVAELMAYGATILKKDDVMEGVAEMIHEVQAEATFPDGTK
>megahit_46611_1826-3115
MKRLLSLIAGLAFVLPSIAMAADEVTIDSGDTAWMIVASALVLFMTLPGLALFYGGLVRSKNVLSILMQCFAICAVMSLLWVIYGYSVAAQEGGRFWGGFEMAFLKHLTVDKVNGTIPESVYIMFQMTFAIITPALIVGAFAERIKFGAVMLFSIIWFSFSYLPIWHMAWGGGLFAEWDVIDFAGGTVVHINAAVAGLVGCMMVGKRRGAFREPIKPHNLPLTVVGAAMLWVGWFGFNAGSQLAADGTAGMAMLVTQIAAASAAVTWMLIEWVKHGKASILGIATGAVAGLVAITPASGNSGPMGAILIGVASGLCCYLVAVNLKHKLKIDDSLDVFGVHGIGGIVGALLTGVVAAKGMGGSGFEVDGGMGEQVFAQFKSIVVTIIWSGTVSYIAFKLLGYFMNGIRVETDDELRGLDLSSHDEQGYDM*
>megahit_46616_5347-6315
EGYGYPYTYWTDFIFQAMFAATAATIISGAVAERIKLGSFMVAATVIVLIGYPVTGSWEWGGGWLDQKDFADFAGSSLVHAFGGFAALAAVIILGPRRGKYGKDGKIKPILGHSMPLATIGVFLLFLGWFGFNGGSVLSGDPAAVSQVFVTTALAACGGGLASIFISWVVLKKPDLSMALNGILAGLVGITAGADVMGAWGAVLVGLTSGVIVVFSIIVFDKVKVDDPVGAISVHGVCGVWGTLCVAIFGLDSVTEAAGITFGVQLLGAASVSIFAFVFSLVVFSIVKAIFGIRVSEEEEFEGLDISEHGQEAYPDFSVSTR*
>megahit_46846_2619-3806
MSRKNYFNTLTLAQKLEQLGRCRFMDSSEFNGVEALKGKKIVIVGCGAQGLNQGLNLRDSGLDVSYTLRASAIEEKRQSWKNASENGFTVGTYDELLPTADLVLNLTPDKQHAAVVEAVQPHMKHGACLSYSHGFNIVEEGANVREDLTVVMVAPKSPGTEVREEYKRGFGVPTLLAVHTENDPNGDGWDIAKAYAAGTGGDRAGCLESSFIAEVKSDLMGEQTILCGMLQAGSLLCFDKMIEQGIDAGWASKYVQHAFDTICESLKHGGITNMMDRLSNPAKLKAFELSEQLKDIMRDLFDKHQEDIMSGAFSSGMMADWDNDDKDLLGWREATNESVFEKSVPADVEIGEQEYYDKGILMVAMVRAGVELAFEAMTNSGIKAESAYYESLHETP
>megahit_47443_104100-105221
MNTKSKLTKLLALLFAFTLLATSCGSSSDGESTAAPAADNASEEDNDDVELTQGDDLLEQIIARGTLNCGVASVSIGFAVADSNGVFQGFDADWCRATAAAILGDANAVNIVPLTAAERFTAVQTGEVDLLHRNTTWTQSRDSDVGMDFGPTTYFDGQQLMARVGDGFTPNSGVADLDGAVICTNAGTTTEKNIAEAAILAGVEITLNTFEDFDIVTQNFIDGGCDVITTDGSGLVGRKAEQQPADQEWAIFPGQPISKEPLGPTYGQNQSRFADAVNWTVYAMLIADEYGVNQDNVDDFLGAEAELGRLLGGEGEVQTAMGLNADAFYQAISQMGSYSDLWKRHLAPLGLQLEGSANDLWTNGGLMYPPPAR*
>megahit_47443_276402-277817
MKRKFLIAAVGAAIFGLVPAAPAMAQEAEALSPEAVQAILDNIWVFVAGILVFLMQAGFGLVEAGLTRAKNVANIMAKNIADMCIGALAFWAIGYGIAFGDGQWIGTDSFFLSGFGDGSFDGGYSGYTPFFFQVVFAAAAVTIASGAMAGRTKISGYLIFSAVMTAFIYPVVVHMFWQGDGILNRITVGDAAFSDFAGSSIVHSAGGWAALMGAYFLGPRIDKYSNDGTPRAIPGHNIAFTVIGVFVLWFGWFGFNAGSELAADSVVIRVGVTTMLAAAAGGFMAGAVMWMKVGFLDVAMTANGVLAGLVSITAGTGTMTPLGAVITGAIGGIIVVFSVLFFERIHIDDPVGAISVHGVCGVWGTLAIGFFAKWDDAFLGREDAGLFYGGGVSQLVMQLVGVVIVAAWVLPTTGLLFFILKKMNMLRVSPEEEIAGLDVSEHGSAGYGIETTFTGSLTSSRSLQDQSARDS*
>megahit_47448_61554-64082
MKRISQLLAVLLALSLFAAACGGSDSGSDSASGGDSTTSNGEYLGDGSLGVVTIKAGEAVQIRSLNAITGDVAFLGVPNQRGVEQAIADYGQINGFDVSMGTGLDDLCSADGGQAAAQTIVADEQVLGVIGTSCSGAATAAAPLIAEAGMVMISGSNTSPALTSDQQGTAGDNYNVGYYRTAHNDLFQGAAMAEFVFNQLGLTTAAAIHDGDPYTEGLASAFTNAFEALGGKVTGFTAIAKEDTDMVPVLTEIAAGSPQALFFPIFQPAGDFIADQASGVDGLEDTILLAADGLLVDGFLALEQTAGMHFSGPDTRFGQNANESTGVNAEEFLATYQSNNGEAPSAPFWGHSYDATAMLLDAITAASWIEGDNLMVDRAGVREYLTALRDYEGIIGTINCDDFGDCGSQRITIIEHLNPQDVEASKLNVVYAYTPQGGSAEGEASMGGHLGDGSLGIVAVEAGEAVQIRSLNAITGDVAFLGVPNQRGVEQAIADYGQINGFDVSMGTGLDDLCSADGGQAAAQTIVADEQVLGVIGTSCSGAATAAAPLIAEAGMVMISGSNTSPALTSDQQGTAGDNYNVGYYRTAHNDLFQGAAMAEFVFNQLGLTTAAAIHDGDPYTEGLASAFTNAFEALGGKVTGFTAIAKEDTDMVPVLTEIAAGSPQALFFPIFQPAGDFIADQASGVDGLEDTILLAADGLLVDGFLALEQTAGMHFSGPDTRFGQNANESTGVNAEEFLATYQSNNGEAPSAPFWGHSYDATAMLLDAITAASWIEGDNLMVDRAGVREYLTALRDYEGIIGTINCDDFGDCGSQRITIIEHLNPQDVEASKLNVVYEYAPQ*
>megahit_47448_151780-153255
MANNYFNTLPLREQLAELGKCRFMHLAEFTEGVDALKGKKIVVIGCGAQGLNQGLNLRDSGLDVSYTLRAEAIEQKRQSWKNATENGFTVGTYDELLPTADVVLNLTPDKQHTPVVNAIMPLMKHGACLSYSHGFNIVEEGMQIRDDITVIMVAPKCPGSEVRAEYVRGFGVPTLIAVHEDNDPNGDGLALAKAYAVGTGGHKAGVLMSSFIAEVKSDLMGEQTILCGMLQTGSLLCFDKMIEEGIEPGYASKLIQYGWETTTEALKYGGVTNMMDRLSNPAKIRAFDLSAQMKDIMRPLYKKHQDDIMNGTFSKTMMADWANDDAELLGWRADTAETAYEKTDAADVEIAEQEYFDNGILMVAMVKAGVELAFETMTAAGIIADSAYYESLHETPLIANTIARKKLYEMNATISDTAEYGCYLYNHACVPLLSDFMKDIKSDVIGKGLQLDDDGVDNARLIEVNEAIRNHPVEQIGGILRGYMADMKRII*
>megahit_47455_48701-49906
MSGDTAWVMTSAAMVLLMVPGLALFYGGMVRSKNVLNMLNMNFYCLGIVPIIWAVVGMSIANGDGERKWLGFFEFGEVWMRQPEGAEPRDMATWAFLLTFAVITPALISGAVADRMKFSAWMVFVPAWSVLVYSPVGFWIYGGWAHALPAYDTAGGTAIHINAGAAALALVIVLGKRRNWQKEAWPPHNLPFVLLGTGMLWFGWFGFNSGGQSFAPQALANTFLAGAAGMMAWLIMEMVRHGKPTTLGMCSGVVAGLVAITPAATFVGTMSAIVFGLAAGVLCFFAIQIKEKFGYDDSLDVVGIHMVGGIIGGLLIGVFASNDAFGGADAFELEASGTLLWNQFISIVAVLSYSFVVTFVIAKVLDLTIGLRVSEEAEQQGLDTSEHAETAYLQGGSFERS*
>megahit_47685_1078-1380
MVFAVPLIDKLKIDDVVGAISAHLICGIWGTLAVGIFGSGSLVTQFIGIVAIGAFVFGSSLIVWTILKVTMGIRVDEEAEMDGLDKSELGMEAYPEFGRG*
>megahit_47801_1773-2801
MIRRLLPLTVGAFCLAGIAAGIAQADTLDTVRERGHLKCGINTGVVGFAAPDDKGVWRGFDVDLCRAVAAALFGDPDRVKYSNLTGKTRFTALRSREIDMLSRNTTWTFSRDTDLQLTFAGINYYDGQGFMVPKNLGVKSAKDLDGASVCIQTGTTTELNLADFFRVNGMTYKAVPIETTTEALSIYLAGRCDAYTTDASGLAATRAATKDPAAHDILPEIISKEPLGPVVRQGDEKWADIVRWTLNVLIAAEEFGVTAANAKDMAGASKNPEVRRMLGAEELQGRASLGLDPTWAVKVIAGVGNYGEIFERHLGKNTAVGLARGLNAQWKNGGLMYAAPFR*
>megahit_48033_3-215
YTLYTYGAIQAWVQAVTAAGSVELPKVIKALKAGEFQTVLGKIRFDAKGDVSAPGYVFYEWANGEYDYYK*
>megahit_48264_259-444
MTMTKQLGVQVLGIVVVALWSLILSWIIVKVIQKTIGLRVNEEDEIEGLDITSHGERIHPN*
>megahit_48297_9075-10547
MSNYFNQLSLRNQLHQLGQCRFMDASEFEDGIRVLAGKKIVIVGCGAQGLNQGLNMRDSGLDISYALREGAIKQKRVSYQNAVSNNFHVGTYDVLIPAADVVINLTPDKNHTPVVKAVMPLMKKGATLSYSHGFNIVEEGTKIREDLTVIMVAPKCPGSEVREEYKRGFGVPTLIAVHPENDPQENGLAQAKAYAFATGGHRAGVLESSFVAEVKSDLMGEQTILCGVLQTGSILSFDKMVEEGIEASYAAKLIQYGWETITEALKHGGITNMMDRLSNPAKIKAFELSEQLKEILTPLFQKHMDDIMSGHFSKTMMEDWANDDKNLLSWRAATGETAFEKTVITDQEITDQEFFDHGILMIAFVRAGVELAFDTMVAAGIKEESAYYESLHETPLIANTIARKKLFEMNRIISDTAEYGCYLFDHAAKPMLTEFMKGIKKSVIGAGISTTDLGVDNKQLIDINEIIRYHPVEMIGYELRASMVAMKKIV*
>megahit_48308_1359-2600
MESTALFTANNVWMMICTALVFFMHLGFSFLEIGLTRQKNAVNILFKNFFVISAGILLYCLGGFNLMYPGFEEGSLGILKFAGFGIAPPEGGMTAEYASGGYTWWTDFLFQAMFAATAATIVSGAVAERIKLKGFMLFSVIYVGLIYPIIGSWKWGGGFLDSWGFYDFAGSTLVHSVGGWAALMAIYMLGARIGKFGKNGIANAIPGHNIPLASAGVLILWLGWFGFNGGSVLSADPELTSLTLVTTCLAAAAGGVSAAIFSNLMYKNFDLTMFMNGVLGGLVGITAGADQMSPTDAILIGLVAGILIVLAVSFIDKLKLDDPVGAVAVHLVCGIWGTLAVGIFGAMAGFDQFIIQLAGVGIVGAFSVISATLILFIVKKTTGLRVEAEEEIKGLDLSEHGMDAYADFRLNQH*
>megahit_48456_1754-2167
MKSIVLIYLLSLGIFSSFLFQNKTKKESIKAGSEIYQDFCLQCHLSSGIGVSGVFPPLKASNYLLENTNLSIAGIKYGLKGKIIVNNEEYNGVMLRQGLDDEEVADVMNFILNEWGNQTTAFITPNQVSKIPKSLVE*
>megahit_48615_5635-6657
MKKTIFFGSLTVAGLVAGLVSAGTLDDVKARGKLHCGVSTGVPGFAQPDANGVWQGFDIAVCRAVAAAVLGDSDAIEFVPTTGKTRFTSLASGEIDMLARNTTWTLSRDVDLKFDFVGVNYYDGQGFMVKASTGITSAKSPDIDGVTVCIQTGTTTELNLADHFRSVGMTYEPLPVESGAEAVTQYMAGACDMFTTDRSALAARRANMETPEDHVVLPEIISKEPLGPLVRHGDNEWGDVVRWTLNALITAEELGVTSANIEEMAMGTNNPELNRLLGTEGNLGEMLGLDADWAKRAISVAGNYGEIFESNIGAGTIIGLARGVNAKWTDGGLIYSPPFR*
>megahit_48837_515-1537
MKKTIFFGALAVAGLAAGIVSAGTLDDVKARGKLNCGVSTGVPGFAQPDANGVWQGFDIAVCRAVAAAVLNDSDAIEFVPTTGKTRFTSLASGEIDMLARNTTWTMSRDVDLKFEFIGVNYYDGQGFMVKASTGITSAKSPDIDGVTVCIQTGTTTELNLADHFRSIGMSYEPLPVESGAEAVTQYMAGACDMFTTDRSALAARRANMETPEDHVLLPEIISKEPLGPLVRHGDNDWADVVRWTLNALITAEELGVTSSNIEEMAKGTNNPEMNRLLGSEGNLGEMLNLDADWAKRAISVAGNYGEIFEANIGSGTIIGLARGVNAMWTDGGLIYSPPFR*
>megahit_48991_580-1602
MKKTIFFGSLAVAGLAAGLVSAGTLDDVKARGTLNCGVSTGVPGFAQPDANGVWQGFDIAVCRAVAAAVLGDSDAVQFVPTTGKTRFTALASGEIDMLARNTTWTMSRDVDLKFEFVGVNYYDGQGFMVKASTGITSAKSPDIDGVTVCIQTGTTTELNLADHFRSIGMSYEPLPVESGSEAVTQYMAGACDMFTTDRSALAARRANMETPEDHVLLPEIISKEPLGPLVRHGDNDWGDVVRWTLNALITAEELGVTSANIEEMAMGTNNPEMNRLLGSEGNLGEMLGLDADWAKRAISVAGNYGEIFESNIGAGTIIGLARGVNAKWTDGGLIYSPPFR*
>megahit_49229_2587-3024
TETDLFGEQAVLCGGVSELVKTGFEVLVEAGYEPESAYFEVLHELKLIVDLMYQGGLGHMRYSISETAEYGDYTRGPVIIDSNVKKNMQEVLRQIQSGEFAREWIAENDEGQHKFKQMRADNEVHGVEKVGKELRDMMPWLESTT*
>megahit_49591_1-345
MEEIKFALDTFYAIMSGALVMWMAAGFTMLEAGLVQKKDVSEIVTKNLGLFSIACVMYLLCGFVLMYPADAVLAISGGLDEAGEVISYGILPAIGTSWGLSTDMPLEEIGMAYGM
>megahit_49668_100-1143
MKIFYDEDANLEIIQSLKVTIIGYGSQGHAHANNLKDSGVDVTVGLREDSSSWKKAEEAGLKVAPVTEAVDGADLVMILAPDEFQQAIFESQIQPNLKPNAVLAFAHGFNVHFQKIIPSNDTSVIMIAPKGPGHTVRSTYVNGGGVPSLIAIFKDGVSSSVHSAKDIALSYAKANGGTRAGVLETTFKEETETDLFGEQAVLCGGMTELIKAGYETLVEGGYSPEMAYFECLHETKLIVDLIHEGGIANMHYSISNTAEFGDYVSGPKVITADTKLAMKGILSRIQSGEFADNFLNDCRQSNDGSGGPIMKERRKNTASHSIEKVGSELRSKMKFLNSERLVNKDKN*
>megahit_49876_1338-2138
CHMVWGSGYLANLGVIDFAGGLVVHATCGVGALVVAKVLGSRKGFPGSSLVPHNRPMVVMGAAMLWVGWFGFNGGSAVAADSNAAMAILVTHISAAVGALTWMAVEWVKTGKPTVVGIATGMVAGLATITPASGTVGPQGAMLIGLMAGLICFYATQLIKGFFKIDDSLDVFPVHGVGGIVGILMLAFVGKPDGFLGAGSAGFEPSVFDQFFIQLQGVVIICLWTLVFSWVAIKVTSLLTQLRVDEESENEGLDMTEHNESAYHSS*
>megahit_50137_4711-6183
MANYFNTLPLREQLAQLAQCEFMDAGEFADGVDALKGKKLVIVGCGAQGLNQGLNLRDSGLDVSYTLRASAISERRQSFLNASENGFTVGTYEELIPTADVVLNLTPDKQHTAVVSAIMPLMKKDSTLAYSHGFNIVEEGMQVREDITVIMVAPKCPGSEVREEYKRGFGVPTLIAVHPENDPQGLGLAQAKAYAAGTGGHRAGVLKSSFIAEVKSDLMGEQTILCGMLQTGSILCFDKMIEKGVDAGYASKLIQYGWEVITEALKYGGVTNMLDRLSNPAKVKAFELSEELKLIMRPLYNKHQDDIIDGTFSRTMMEDWNNDDVNLLKWRAETAETNFEKTPAGDVEISEQEFFDNGILMVAMVKAGVELAFETMTAAGIIEESAYYESLHETPLIANTIARKKLFEMNRTISDTAEYGCYLYNHACLPLLADFMKNVDTDIIGKGLGEHSNQVDNQTLIQINAALREHPVEKVGAKLRGYMSAMKKIV*
>megahit_50148_48311-51007
MTTANTSPTINKTSLKQTTCAYCGVGCGVDISLFNNVPTKLEGMREHPANFGRLCVKGTHLLDTTGSDNRLTTPLINNQAVTWDEATDHVANKFNDIIQKHGPDAVAFYVSGQLLTEDYYIANKLMKGYIGSGNIDTNSRLCMSSAVAGYKRAFGEDVVPCTYEDLEQTELLILIGSNAAWTHPVLYQRMERAKQLNPNMKVVVIDPRKTDTAELADTFLNIKPGSDAALYNGLLNYLNEHNHLDTQFIAHHTNGFESALQEATKWSCEAVSDFCDIAIEQVTEFYALFAKSPSAISFYSMGINQSSSGVDKCNAIINAHLASGKLLKPGSGPFSITGQPNAMGGREVGGLANQLAAHLDIENEAHQSLVQRFWLSPTIAKKAGSNAIDMFDEIAAGKIKAVWIMATNPMVSLPNNAAIKKALETCELVVVSDCIAKSDTLKFADVAFPSTGWGEKNGTVTNSERRISRQRPLVAPYSGAKNDWQIMCEVAKKMGFEGFDFIDPSGIFEEWAQLTDFENNGSRLLNLSGLVGLTKSQYDNLKPIMWPVVKNQTYKNGQVFTDNQFSTADKKARFIPITPQLPVQQTSSDYPFVMNSGRIRDQWHTMSRTGKSTALSSHITRPYIEINPLDASKLAIKQNDLISAIAQTGQVTAHAKVTDGVRKGECFMPIHWNKQFASSATVSGLYQSVVDPLSGQAECKHGAVNIVKAPYAQYMQLFAKNELVINSDFWLKVNASNCFNYQLALNEPQSDLLYYCQTLTGLQGQWSAMNTAKAMHVQCIQNDQLAFVGVISNEQKEISLEWINHLFAEPLLTFTQLQSLLYATPDEEFTQGMQVCSCFKVREQPIINAIKNGANTVEQLGSELKCGTNCGSCKTQLSQLIKQHYKAGSSSIDVAVVM*
>megahit_50153_25027-26256
MENTIIELKFSLDTFYFLISGILVMWMAAGFAMLEAGLVRSKNTAEILTKNVALYSIACTMFLLVGYNIMYVDNAEGGFIPSIGALIGTQAADADHSLESDFFFQVVFVATAMSIVSGAVAERMKLWAFLGFAVVLTGFIYPIEGYWTWGGGFLSEMGFVDFAGSAIVHGAGAAAALAGVLILGARKGKYGKNGEIYPIPGSNLPLATLGTFILWMGWFGFNGGSQLLLSDKENATAVGQILLNTNAAAAMGAIAALFVCKVLWGKSDLTMVLNGALAGLVVITADPLSPSPLMACLLGLLGGALVIFSIIALDKVKIDDPVGAISVHGTCGALGIMLVPLTNGDASFVNQLIGLVCILAFVFVASFIVWTVLNKTMGIRVTEEEELNGMDQHDCGIEAYPEFVSVRNS*
>megahit_50196_5715-7127
MNKKTSMLFTIAAVAVMGATLFGSTYTQTQISGQGLDVSKLDANVLEQIHQMGGLQLVMPQAFAETDCGALADTGRTVVEFNLTGESVELPIMGGKTYNAMTFNGQVPGPTLRVTQGDVVQMTLSIPADEVTGHGNDMHASQMSATYFDSVNPGETSQYCYIAESAGVFKYHCSGVHLAGMDQHVLSGMYGIAIVDPANGYKKLMVEKTSGSGELDRQFYDADALEFTLQYNQLYLTADGNYDATAMFGHQNTATVVNGMQFGYVPNMAHNLLVNGDTNKNIFVAQPWNGLEHEQYQSQLLFVENDQHVRLFIENQGNEPVFFHIVGEILDRVVQGNRVQSAATETWLLGGSQNMIVDLVFDEPGVYAAVNHDYAAIYTGAATIFVAGDPFGLNPVLVGAEIIPAPVASYAYVLGNPSDAVPPTGVNSIAHPAINIHGLYTDEVASEMKDNGVIPLWEVIPVVAGILAEQ*
>megahit_50206_22063-23061
MAKTWKDNDISLDPIKDEIIAVIGYGIQGDAQANNMKDSGLNVIIGLKEGGKSWKKAEADGHKVMSVADATKQGDIIHILIPDMIQGKIYKDEIEPNLSDGKALSFSHAAAIYWKWIEAPSNIDLIMVAPKGPGAKVRETYLENFGTPSIVAVEQDFTGKAWNRTLGIAKAIGSARAGLIKTTFKEEVETDWFGEQADLCGGTASMVTNAFETLVEGGYQPEIAYFEVLHELKLIVDLIQKYGINGMWRRVSETARYGGLTRGPMVMDAASKDNMKKVLTMIQDGTFNKEWISEYQSKGSDAFDQYMKKYDEHQIEKVGKQMRKMMWPDSTE*
>megahit_50212_12321-13886
MNSRNYKYALLLVAAVSITATGAMSQAFAQSVDDGMDGYVAGTSGIYTGNPNECWYDSDGAGAMMPCLIDTGDTAWMLTATSMVLLMSPGVGFFYGGLARSKNIVNVLGMTLIVMGLMSVQWVLWGYSLAFGGIDSEANMFMGNLDYVGFNMVSAWAPLGEVGPCADTWSNAYQMNAMKDGDYCSQGWPGTVPHQLFAMFQGTFAIITPVLIIGGLIDRIKFSALMIFVLLWGTFVYDPIAHWVWGGGYIGGGAIDLDPELSPSYALDFAGGTVVHISSGFAALAGALVLGRRLGYGKVPMEPHNIPMVVLGAGILWFGWFGFNAGSEVMVDGITVSAWTVTNTATGMAAVTWVLMSWAHTGKPSVVGAASGAVAGLVAITPASGWVGPMAAIIIGIAAGTICYAAIAFKSARKWDDALDVWGVHGMGGLTGAILTGTLASPHVWDTGDGIGAWTGTAEGMEQQAISIIGAAISVGYAFGVTLIILKVMDAVWPGGIRVTPKEEEIGLDLAQHGERAYVNE*
>megahit_50216_5774-6079
MLTPRELEKLNIFVAAELARKRQGRGLKLNHPESIAILADHILEGARDGRSVPELMSSGKHVLKRDQVLPGVPELIRSIQVEATFDDGTKLVTVHDPIGEN*
>megahit_50216_6081-6449
MIPGEYFLSKEPVIANVEKITITLDVRNTGDRPIQIGSHTHFFEVNKALEFPRRKSYGFHLNIAAGTSIRFEPGDSKKIELTEFSGKRIVYGFSGLVNGLLSEKQDEAFSKAKEQGFRGMEL*
>megahit_50216_6446-8158
MTLNIPRKNYVDLFGPTTGDRIRLADTDLIIEIEKDLIKHGDESVFGGGKSIRDGMGQASGVSRNDSLDLVITNAIILDPVLGIIKADIGIKDGRIIGIGNSGNPNIMDDVDLIISSHTEIISGENTICTPGTIDSHIHFISPQQVTHAICNGTTTMIGGGTGPADGTNATTCTPGKWNIHRMIESVDNFPMNFGFLAKGNDSLEPALFEQIESGACGLKLHEDWGTTPATINSALNVADKTDIQVAIHTDTLNECGFVDDTIMAIAGRTIHTYHTEGAGGGHAPDILKVASLSNVLPSSTNPTRPFTVNTLAEHLDMMMVCHHLNSSVPEDISFAESRIRGETIAAEDVLHDIGVLSMMSSDSQAMGRVGEVTTRNWQTADKMKKMTGSLPEDNSQNDNFRVKRYLAKITINPAITHGISDHVGSLQPGRLADIVIWSPQFFGVKPKMIIKGGFIAYSLMGDPNASIPTTEPVLYRPMFGSFGKAVQSTSVIFTSQLALDNGIQEKINCDKKLIAVKNCRSIGKKDMLYNDATPDIDVNPETYEVKVDGKIATTDPATKLSLGRLYHLF*
>megahit_50221_3661-4311
MVWLRRCTHYLFIVVVAVNSTLLTINAGDYIFYTDWAWTSYTVFSISQTLMLIVGATYYLTFTGVPGTATYYALIMTVYTWIAKGAWFALGYPYDFIVTPVWLPSAMLLDLVYWATKKNKHSLILFGGVLVGMSLPLFNMVNLITVADPLETAFKYPRPTLPPYMTPIEPQVGKFYNSPVALGAGAGAVLACTFAALGCKLNTWTYRWMAAWSKWD*
>megahit_50221_4921-5484
MAQMPALIPKEVEIQRLKKVWLIVIAMGSTAASVEVDNFVDGSLHQTSIRDSAFTPAHWWLYSHFITLPLGWGAAAIYDRKIPVLRGPNNSMNTGLKMTILGYLATMFTIGVNEMWHFWFVEEIFAVPNHWMFNMGVVVAFMGALAYVVRVYARLVELGAETPGENPYVAEMYKMALEGKLYSRSIP*
>megahit_50221_5737-6306
MNEKQIFVFGLAVVLALGTLGFNWVESIIPTADAHGVQAQLQSRFIRIEDETFNRQSLQTGETLTLQGTLVSLVERDLRGWLSIFSESTNAGNRWEMLARDPPGNVFDMPGNSVIDYSLSAKALEAGVYHVHTQLNVAKVGPGLGPGQTVVVEGDIILKPIPYTNIAYQSIIIGVGYVITFATRPWQVI*
>megahit_50257_632-1918
MPIDTGDTAWMLIAGCLVLLMIPALGLFESGLLRKKNVVSIFMQIFFGMSLLSVMWFVFGFSLSFGPSTTGVIGNLDWAFLKGIPWDAPLEQYAPTIPGVLFVKFQLMFACITPLLLTGTIAERMKFSSFIIFITAWTMLIYYPIVHMVWGGGWLAQLGVVDFAGGIVIHTTVGMAALAAALVLGKRRGFGPAINIPHSIPLAVLGSSLLWLGWFGFNAGSALAAGSVAGNTVIVTHLASSVSALIWAGLSWMRTGKPSIVATINGAIAGLAGITPASGYVSVEHAFVLAIAIGVLSYGGVVLIRDKLKIDDALDVSSVHGIAGIVGALGIGIFASTLINPSGVDGLLYGNYDQIWIQGVGIAVAAVMGFGGTWILLQLIKHLIGIRVTPEQEDIGLDISEHAEEAYSDEEEFKFTPNDYMQPSNKDE*
