# Supplementary material for: Nitrogen cycling during an Arctic bloom: from chemolithotrophy to nitrogen assimilation
Source: mBio. 2025 May 12;16(6):e00749-25. doi: 10.1128/mbio.00749-25 (PMC12153308; doi:10.1128/mbio.00749-25)
Supplement: Data S2 — nifH-like genes Alphaproteobacteria_22 MAG and glnA gene Alphaproteobacteria_10 MAG. [file mbio.00749-25-s0002.txt]

# Data S2. Protein sequences of the nifH-like gene and contiguous genes from the MAG Alphaproteobacteria_22 and the glnA gene of the MAG Alphaproteobacteria_10. Accession information can be found in Table S6

>megahit_4284_25778-27346 3,8-divinyl chlorophyllide a/chlorophyllide a reductase subunit 
MSDEVTYDTAATADVTMGHPREGEVPSVGMPADGLGCHSGSEMEKAARMAGNSEMLDKFA
ADYPQGPHDKPQSMCPAFGSLRVGLRMKRVATVLSGSACCVYGLTFVSHFYGARRSVGYV
PFNSESLVTGKLFEDIRESVHEMADPDRFDAIVVTNLCVPTASGVPLRLLPDEINGVRIV
GIDVPGFGIPTHAEAKDVLAGAMLNYARKEAEAGPVARPAQGKSDRPTVSLLGEMFPADP
MMIGAMLAPMGLAAGPVVPCREWRELYAALDCGAVAAIHPFYTAAVREFEAAGRPIVGSA
PVGYDGTAAWLANIGEAFGLPKDHVAAAQNAFLPAIKGALAGSQINGTITLSGYEGSELL
VARLLVESGADLRYVGTACAKSKWSEDDAAWLSAKGIKVKFRASLEDDCAAMEAVRPDLA
IGTTPVVQKAKQMAIPALYYTNLISARPLMGPAGAGSLAEVINAAIAGKERMETMKSFFA
GVGEGETAGIWEGSPNLRPDFRAAHQKKLDKQARAAKAEQMI*
>megahit_4284_27343-27492
MMTRDRKPEPAHGETRQALQEARPEQIERLLQDILKIPANDDHKPSTQP*
>megahit_4284_27479-28507 nifHlike_3,8-divinyl chlorophyllide a/chlorophyllide a reductase subunit X
MKDEVTSRAVGHDVPNLKDFDQRLRDEANEDLADILPTEATKKTQIIAIYGKGGIGKSFT
LANLSHMMAEQGKRVLLIGCDPKSDTTSLLFGGKACPTIIETSTRKKLAGEEVKIGDVCF
KRGGVFAMELGGPEVGRGCGGRGIIHGFELLEKLGFHDWDFDYVLLDFLGDVVCGGFGLP
IARDMAQKVILVASNDLQSLYVANNVCSAVEYFRKLGGNVGVAGLVINKDDHSGEAQAFA
KAVKIPVLAAIPQDDDLRKKSANYQIVGTMKSQWGPLFAELAEAVGIAPPVKPAPLDQDG
LLGLFDAKDTGGDYQLVPATAEDMRGKNAMPQASLEVVYDDA*
>megahit_4284_28504-29445 bacteriochlorophyllide a dehydrogenase
MQTQAILLKGPQDLGLDMLTLTDPGANDLVVDILHSGISTGTEKLFWSGQMPPFPGMGYP
LVPGYEAAGEVVEAGANTGYKPGDHVFVPGANCYEGAFGLFGGAALRVVTHKDRVTRIDA
GHGAQGALLALAATARHAMAGLNKAVPDLIVGHGVLGRLLARLTVAAGAPAPTVWEIDES
RQAGAVGYEVIHPDKDTRRDYQSIYDASGNGALLNDLITRIAKGGEIVLAGFYTQPLQFS
FPPAFMKEARFRVAAEWTHADLAATRALVENGALSLDGLITHQSAAANAPDAYRTAFEDA
ACLKMILNWKDAA*
>megahit_4284_29574-30722 demethylspheroidene O-methyltransferase
MVIAADEPPVPESRRGSDWRTGLARLVARPGFQRWAAAFPLTRRFARRDGDQLFDMVQGF
VRSQVLYALVDLRIPHQVMEGPRTVVQLAQGTGIPPDRMIRLLQAGAAMGLLHRHKDGRF
GAARLGAALLGVPGLEQMIRHHDILYRDLKDPVALLRGEVQTELADFWPYVFGARGAVDP
DVTATYSDLMAQSQGLVAQDTLAAISLRGTRHLLDVGGGFGAFVEAVCHAYPDMRVSLFD
LPHVVAGARARFGSQNVSTKVDTHAGSFRDDPLPAGADAISLVRVLYDHSDETVAALLAK
VHTILPPTGRLIISEPMSGGTTPSASGDVYFAFYTLAMRTGTVRSASRISELCREAGFGD
TRVHRAARPYVTQVVTARKFSE*
>megahit_44720_1573-1731 # 1573 # 1731 # -1 # ID=44720_3;partial=01;start_type=Edge;rbs_motif=None;rbs_spacer=None;gc_cont=0.352
EALNRLAEDEVIKSAMPDEMYKVFHWYKNDEWEKFLGATTQWDLDTYLDCLP*
