# Supplementary material for: Nitrogen cycling during an Arctic bloom: from chemolithotrophy to nitrogen assimilation
Source: mBio. 2025 May 12;16(6):e00749-25. doi: 10.1128/mbio.00749-25 (PMC12153308; doi:10.1128/mbio.00749-25)
Supplement: Data S3 — nifH-like genes from the unbinned fraction. [file mbio.00749-25-s0003.txt]

# Data S3. Protein sequences of the nifH-like genes identified in the non-binned fraction of the assembly. Accession information can be found in Table S6

>megahit_1681996_258-374 # 258 # 374 # -1 # ID=1681996_2;partial=01;start_type=Edge;rbs_motif=None;rbs_spacer=None;gc_cont=0.556
FAASAVGRDVVLEPATQFDMCGKTDTSKPTLEVVYDEV*
>megahit_415464_3-302 # 3 # 302 # -1 # ID=415464_1;partial=10;start_type=ATG;rbs_motif=GGAG/GAGG;rbs_spacer=5-10bp;gc_cont=0.530
MNDIPNLKDFDQRLRDEANEEPNLEVPQGEPTSKTQIIAIYGKGGIGKSFTLANLSHMMA
EQGKRVLLIGCDPKSDTTSLLFGGKACPTIIETSSKKKLA
>megahit_1031797_161-493 # 161 # 493 # -1 # ID=1031797_2;partial=01;start_type=Edge;rbs_motif=None;rbs_spacer=None;gc_cont=0.568
SGEAQAFAKVVGIPVLASIPQNDDLRKKSANYQIVGTAESEWGSMFAALGDAVGIAPPAR
PKALNQDELLELFDGSETGAGYTLVPATDTDMRGKNAVVKESLEVVYDNV*
>megahit_2800614_1-300 # 1 # 300 # -1 # ID=2800614_1;partial=11;start_type=Edge;rbs_motif=None;rbs_spacer=None;gc_cont=0.550
GVFAMELGGPEVGRGCGGRGIIHGFELLEKLGFHDWDFDYVLLDFLGDVVCGGFGLPIAR
DMAQKVILVASNDLQSLYVANNVCSAVEYFRKLGGNVGVA
>megahit_3507257_21-767 # 21 # 767 # -1 # ID=3507257_1;partial=01;start_type=Edge;rbs_motif=None;rbs_spacer=None;gc_cont=0.648
ACPTIIETSSKKKLAGEAVAIGDVCFKRDGVYAMELGGPEVGRGCGGRGIIHGFELLEKL
GFHEWGFDYVLLDFLGDVVCGGFGLPIARDMCQKVIVVASNDLQSLYVANNVCSAVEYFR
KLGGNVGVAGMVINRDDGTGEAMNFAEAVGIPVLSVIPADDDIRRKSASYEIIGRPESVW
GPMFAQLAENVGNSTPMRPKPMTQDELLGLFSAASVGRDVVLEPATQFDMCGKTDTSKPT
LEVVYDEV*
>megahit_4664342_1-666 # 1 # 666 # -1 # ID=4664342_1;partial=10;start_type=ATG;rbs_motif=GGAG/GAGG;rbs_spacer=5-10bp;gc_cont=0.620
MTMLENSGPDTTALRDEASHEPDPVHTGPVTKETQIIAIYGKGGSGKSFALSNLSYMMAQ
QGKRVLLIGCDPKSDTTSLLFGGKACPTIIETSSAKKLAGEEVKIEDVCFQRDGVFAMEL
GGPEVGRGCGGRGIIHGFELLEKLGFHDWGFDFVLLDFLGDVVCGGFGLPIARDMCQKVI
VVASNDLQSLYVANNVCKAVDYFGKMGGNVGVAGILINKDDG
>megahit_6060058_13414-14442 # 13414 # 14442 # 1 # ID=6060058_14;partial=00;start_type=ATG;rbs_motif=AGGA;rbs_spacer=5-10bp;gc_cont=0.603
MKDEVTSRAVGHDVPNLKDFDQRLRDEANEDLADILPTEATKKTQIIAIYGKGGIGKSFT
LANLSHMMAEQGKRVLLIGCDPKSDTTSLLFGGKACPTIIETSTRKKLAGEEVKIGDVCF
KRGGVFAMELGGPEVGRGCGGRGIIHGFELLEKLGFHDWDFDYVLLDFLGDVVCGGFGLP
IARDMAQKVILVASNDLQSLYVANNVCSAVEYFRKLGGNVGVAGLVINKDDHSGEAQAFA
KAVKIPVLAAIPQDDDLRKKSANYQIVGTMKSQWGPLFAELAEAVGIAPPVKPAPLDQDG
LLGLFDAKDTGGDYQLVPATAEDMRGKNAMPQASLEVVYDDA*
>megahit_7455505_152-310 # 152 # 310 # -1 # ID=7455505_2;partial=01;start_type=Edge;rbs_motif=None;rbs_spacer=None;gc_cont=0.667
MRPKPMTQDELLGLFSASAVGRDVVLEPATQFDMCGKTDTSKPTLEVVYDEV*
