# Supplementary material for: Nitrogen cycling during an Arctic bloom: from chemolithotrophy to nitrogen assimilation
Source: mBio. 2025 May 12;16(6):e00749-25. doi: 10.1128/mbio.00749-25 (PMC12153308; doi:10.1128/mbio.00749-25)
Supplement: Data S4 — Query autotrophic genes. [file mbio.00749-25-s0004.txt]

# Data S4. Protein sequences of the autotrophic genes identified in the MAGs. Accession information can be found in Table S8

>megahit_727_47876-49084
MHGILAGMRVVEGSAFVAAPLGGMTLAQLGADVIRFDPIGGGLDYERWPVTASGASLFWAGMNKGKRSIQLDIRRPEAQEIISALLARPGDDSGLFLTNFPARGWLSYENLRKSRNDLIYINILGNRKGGSEVDYTVNPASGFAAVTGDPSDPAPTNHVLPAWDNITGQMAATALLAAERHRRTSGAGQLVEIALKDVALATAGHLGNLAEATVNQVERPRYGNYLYGAFGKDFVSKDGKRFMLVGLTPKQWQAIINATGIAETVANIAVHQSIHLETQSQRFEHRVLISELISPWFEARGAPEVTQALTKAGVCFGPYHSFQEMLEQDPDCSEDNPLFDWVAQPGIGEYLAPANPIRFGTSANLPALRAPTLGEHSEEILAQELGLSAHQIAKLFDDKIVA*
>megahit_2150_4457-5665
MVGILSGMRIVEGSAFIAAPLGGMTLAQLGADVIRFDPIGGGLDYHRWPISANGTSLFWQGMNKGKRSIQIDIKKPEGQEIVKSLLSHKGEDSGMFLTNFPARGWLSYESLVAARADLIYVNVLGDRKGGSAVDYTVNCAVGFTHATGDASNDSPTNHVLPAWDNITGQMAAVAMLAAERHRRRTGEGQLVQLALKDVAMATAGNLGNIAEVMINNEDRQKYGNHLYGGFGRDFLTGDKARFMIVGLTLKQWQSIVAMTGIAEEVQKLEVALGVNLNLEGERFKLRQRLSSLIDKWFSTQTGKSAEEALVAHKVCFGPYQTFREMVEQDPDCSVENPLFGMTHQPGTGDYLTPASPIRFSLPTNLPPLEAPILGQHTDQVLAEDLGLSALAIGKLHDQNIVA*
>megahit_4963_58212-59114
MSVKHPIIAITGSSGAGTTSTTNAIRHIFRNLSVNAAVVAGDSFHRFTRPEMEVEIRKAQEQGRHISYFGPKANDFVMLEQLFSEYAETGRGKHRHYLHSFDEAVPFNQMPGTFTPWQELPTNTDVLFYEGLHGGVVTEEADVATHVDLLVGMVPIVNLEWIQKIVRDTAERGHSREAVMSSIVRSLDDYFQYITPQFSRTHVNFQRVPTVDTSNPFSAREIPSQDESFVVVRFRREMKTVNYPYLLQMIDGAFMSRINTLVVPGGKMGLAMELILTPLLEEILDKKRRAGFQMDWVSDK*
>megahit_5533_419-1282
MSASHPIIAVTGSSGAGTSTAKHAFDDIFRRGNIKPVIVEGDSFHRYDRQEMPSQIAKAEEQGTALTHFGPEANHLDRLEILFQTYSETGKGKSRKYIHNDVEALRFKKPPGTFTRWEEVGGDSDLLFYEGLHGGIITEQVNIARFVDLMIGVVPVINLEWIQKIKRDCTNRGYSQEAVVDIILKRMPDYIHHITPQFSRTHINFQRVPLVDTSNPFVMREIPTPDESLVVIRFKDPKIADFPYYLSMLKDSFMSRPNNLVVPAVKMGLAMEVILTPFINEIIRQKA*
>megahit_8897_21528-22754
MYGILKGLRVIEASSFVASPSAGLYLAQLGAEVIRVDTIGGGPDYNRWPKSNEGASFYWEGLNKGKKSVTVNIGTDEGKSLIQDLACAPGENGGILLTNFPQNGFLSYKKLKEKREDVIVARVMGQANGGPALDYTVNCSLGYPLMTGPQSLADDEPVNHVLPAWDLLAGAYAAFSLLAADKHRATTGEGGEYKIPLADIGVTAMANMGQLAEVLYQNDNRARHGNEVYGAFGKDFKTADGRRMMIMAITPRQWRGLLSVLEIEKQVTEVESARGVTFAKDEGVRYEHSDALYPLIESRVCLRQAAELQSALDAVGGCWGEYQSMREAAEDEVLVKNNPIFSEIKNPSNYTYPTPGSALTIADHKRRTPTVAPHLGQHSSSVLTSVLGLDKDKVSELIEQGVVGERNL*
>megahit_8899_11649-13157
MQKIQSGEDYINSLRDRGLIVYLFGEKVLEPVDHDMIRPSINAVAQTYDLAISNPELASVISPFTGERISRFLHVCTSVEDLVNQNKMQRKLGQLTGTCFQRCVGMDAFNSLYSTTYEMDEECGTNYHEKLKLFLTEMHKFNFVVGGAMTDVKGDRSLAPHLQEDKDMFVHIVNRSEKGVYVSGAKAHQTGCINSHWMIIMPTMRLGEKDKEYAIIGGVPVDAKGITYIYGRQSCDTRSMEGGDIDVGNAKYGGQEAMVIFDNVFIPNELIFMDGEYNYASMLVERFTTYHRRSYVCKSGVGDVLIGAAAAVSEMNGVENASHIKDKLVEMSHLNETIYGTGIASSYQGFKTKSGCFQCDDMLSNVCKHHVTKLPFQISQIAQDLGGGNVSTLPSEKDLNHPEIGVLLKKYLKGNKKYSSEDRIRVLRLIENMTMGRNAVGYLTESVHGAGSPQAQRIQIGRMMQLEYKKRLAKVLAGINIDSSKDELVNELSDYFERVFKV*
>megahit_9203_3125-4393
MQITGMLWGRKLLDLVEFPHSEVRGPELGVDDIKDMIKRHGQVFIKPLFKGGVGKKGKSGLLGRVDNITDALKEKERLYFCEHVDGFNKVKSDGVTYEGAVPADYEVYFSISESTEHRCPIMTVTHHGGVDIEELDEDKIKVVPFDALTGLKAFHVSNALMELGAPPEVISPLVQNLPKLWDLYNNYGMLQLELNPIRMQPGKGGRLAPIACDFKCAFDQDDPAWKRLHLPSDLFASDYSEFEQEINQLRTYQGQSDVFVMNDMGTITAPTFGGGANAMVTELLGEDATISSDFGGNPPYEKMHDISRISFKYWLPQSNVLFIIGGKANNTDIYETFRAMADGLRDFFQTHGPTPLFVVVGRGGPNVIRGMNYLRDILDSLNIPYRFFGHDSAMSEVINYTLAVNEWMKNGGKDEIKAKHKI*
>megahit_10952_666-1769
MSRINVTYRVKSTAEDIKSRAESIAVEQSVEMPLAAIDNEYVLSEILGRVDDISDNGDGTYKVQIALATETTGFEVAQLINMIFGNTSIHDAVVLEDAEFPTDLTDVFGGPNIGIDGMRERCGAHGQTSGRAMTCSALKPQGTSVAGLADLAKRFALGGVDYIKDDHGLADQSYSPFAERIPACAKAVREANNETGGNTHYIPSLTGNLDQLRDRMHIAKEEGLHTMMMPPMVVGLPSFHAIVKENPDCAFLAHPSMTGGGRIAPAFLFGKLFRLLGADAGIFVNHSGRFSFPKEVCSDLAAKSLAPWGAIKPCTPVPAGGMTLARVHEMLDFYGRDVMLLIGGDLLLTGEGLTEVTREFADKVAQY*
>megahit_11692_44319-45206
MSKKHPVVVVTGSSGAGTTFVKRAFEYIFLREKINSLIVEGDSFHAYDRVAMKANVKKEEALGNNFFSHFGPDANLFDKIEETFKDYGKTGQCDRRYYLHSDEEASEHNERLNTDLNPGEFTPWEKVGSGTDILFYEGLHGAVVTDDIDMAQYADLKIGVVPSVNLEWIQKIHRDNAERGYSAEETVDTIMRRMPDYINYITPQFSKTDINFQRVATVDTSNPFIARDIPTPDESFVVIRFRDLEKTPVDFTYLCSMVSGSFMSRRNTIVVPGGKMSLAMDIILYPIIKKMIEDK*
>megahit_11696_216-1688
MSDKELKGKERYKSGVISYKSMGYWQPDYEPIDTDVIAMFRLVPSKGVDPEEVAAGVAGESSTATWTVVWTDRLTASELYRAKCYKCDLVPNTGPGTDTEAQYFIYIAYDMDLFEPGSIANVTASIIGNVFGMKALKSLRLEDMKFPVAYMKTFDGPATGIVVERERMDKFGRPLLGATTKPKLGLSGRNYGRVVYEALKGGLDFVKDDENINSQPFMHWRDRFLYCMEAVNKASAASGEVKGHYLNITAATMDQMIERAEFAKELGSVIVMIDLVIGYTAIQTMAKWCRANDMILHLHRAGNSTYSRQKNHGMNFRVICKWMRMAGVDHIHAGTVVGKLEGDPAMIHGFYDVLRETKNEVNLENGIFLEQDWASLNKVMPVASGGIHAGQMHQLIHHLGEDVVLQFGGGTIGHPQGIQAGATANRVALEVMIQARNEGRDYLAEGPEILQAAAKHCSPLKAALDTWKDITFNYESTDTADFVPSATSSN*
>megahit_11696_1706-2140
MMTNYGNRVTQGQFSYLPDLTDEQITAQIKYAIDQKWPVNIEYTDDPHPRNTYWEMYGMPMFDMTDPAGILMEINECRKTFPNCYIRVMASSAVRGTESVTMSYIVNRPSVEPGFNLVREERDGRSQGYTILPYACDKPEGERS*
>megahit_12558_6242-7405
MYDVLSGMRILELSAFIAAPLAGLTLSQLGADVIRVDPEGGGMDYKRWPLSDDGTSLYWAGLNKGKRSVALDLKHENGRDTFRDILSAPGEDGGILLTNLTGPAWLSYDELRKVRPNLIMVSLTGHNDGNAAVDYTVNCAVGIPMATGYATPDKPVNNMLPAWDAIAGMTLAMAILAAERHRRKTGEGQHVTLALSDVAYALVSNLGYASEAEAMERDRPAIGNHMYGALGHNLPTKDDRQVMFVVLTERHWQALMKVTNTADAMAQIANKRGLDLNSDAGRYEARDDIVVELTKWSKTQTLAEVGPVFDEARLLWGPYQTFQQMVHEDPRATLENPMFDQIDQDGVGRVRASGSPLNFIGKDRQKVRPASRVGADTEAVLNDVLGK*
>megahit_13328_1088-2197
MSVVLSDLKIVEVTAFVAAPYAGLTLAQMGADVIRIDPIDGGLDHKRWPLTAEGQSLYWAGLNKGKRSITLNGREPAGQEIAHALMTRPGPGAGIVLSNLPAKGWLDFETIKSKRKDLIMVNLMGNQDGSVALDYTVNAAAGFPSVTGPLDYDQPINNVLPAWDIIAGLQAVNGLMAAERHRKDTGEGQFVKLALADAPFHILSALGYIGEVQINKAERPKTGNHVYGSFSHDFETKEGRRVIITAFTPRHWLVLVDALGIGKIVSQLESDHGWNLKDEADRWAARDQIVALIEPWVKARALNDVRKILDGAGVCWGPYQTFSQAVDEDPRVSTQNPMFENVSHPRIGEHLTAGSQLDFSXXXXEKHPF*
>megahit_14977_12141-13352
MVTGPLEGLSVVEGTAFVAAPSGGMTLAQLGADVIRFDQVGGGLDHRRWPLTKDGVSLYWNGLNRGKRSLAVNLRDPEVTELLAELIARAGNFLTNFPPVGWMSYEELRSRREDLVMLVITGSHDGTSALDYTINCAVGYPAMTGHPDDPRPVNNVVPAWDLVCGQMAALGLVAADRHRYRTGEGQQVTIALSDVALATVGSLGNLAEAQVNGQVRGRVGNAIYGAFGRDFKTADDRRVMVVAITPKQWRGLLEVTGMEAEVAALAAELGVDFADEGARYGATGRLCDLFDPWFAQRTLAEVASGLDANAVCWGPYRTVAELLDEDPRCSTTNPLFAELDQPGVGTHLVPGSPLAFGGSAADRGAQVAPLLGQHTVEILTLDLGLTSAEVGALIDRGAVATAD*
>megahit_15117_16729-18072
MKLWACRNERGTGTAIQFGYRLVLANNLAKRTERRRRRQGVAMSKMLSGMRVIEGSAFVAAPSGGMHLALLGADVIRFDPIGGSLDYTRWPLAPGGASLYWASLNKGKRSIQVDLRSGEGRDIVSGLICAPGDQGGMFLTNFPARGWLGYESMREHRDDVIMVTITGNPDGSTAVDYTVNAAVGYPMATGPSELAEPVNHVLPAWDVICGQQAALGLLAADRHRRTTGAGQLVTIALSDVAMSTVANMGHIAEAEILGEQRARLGNDLYGAFGRDFVTSDGYRFIVVAISIKQWKGMLEATGTTAQVHALEQELGVDFADEGERFTHRDRLFALVEGYAARTPMVQVAESLNTHGCCWGQYNDFLGMVENDVRCSTDNPMFQRVDQPGVGSVLSAGSPLRFSADDHVVVPPAPVLGANTDQVLEELLGLSTSEIAGLHDRKVVAGPA*
>megahit_16774_2174-3376
MIPPLEGLSVVEGTAFVAAPSGGMTLGQLGADVIRFDQIGGGIDYGRWPLTEDGESIYWAGLNKGKRSIAVDMRSDRAKEILTALIADAGTFLTNFPVKGWMSHEALSQHRDDLISLNITGNRDGSTALDYTVNCAIGYPLVTGPVGSSEPVNHVLPAWDLICGQTAAIAILAADRRRILHGEGAQMSLALSDVALVAVSALGHVGEAQITGTERQRFGNDLYGAYGTTFTCVDGTLVYAVGISPKQWSGLLEATDATVAVASLEADLGSNFRDEGERFLHREAVTAKIAPWIAGHTIDEVAQRFDALGVCWGRYQSFTELVENDPRCSTESELFRDVEQPGIGTYLTPGSPVAFGGMLPVEPTCAPRLGEHTEQILSETLGLSAAEIGALHDDGVVASA*
>megahit_18011_2391-3647
MLWGRKLLDLVEYPHSEVRGPELSVDEIKDMVKRHGEIFIKPVFKGGVGKKGKSGLIGRAKNFTDALKEKERLYFAEHKIGNISAKSEGVTYEAAVPADHEVYFSISDSTVYRSPIMTLTHHGGVDIEELPEDKIAVVPFDALTGLKAFHVSNALVELGAPSEIISSLVQNLPKLWDLYNNYGMIMLELNPIRMMPGKGGRYAPVACDFKCAFDQDDPAWKRLELPSHVFAEDNSEFEQEINQLRTYQGQSDVYVINDKGSITAPTFGGGANAMVTELLGEAATISSDFGGNPPYEKMNEISNITFKHWLEQSNVLFIIGGKANNTDIFETLRAIGDGLRTYFQKNGPKPLFVVVGRGGPNVIRGMAYLRDVLESLGVPYRFFGHDSAMSEVINYAMAINKWMMNGGKKEIAAKMNVK*
>megahit_18485_12232-13464
MSNIVKGLRVVEVSAFIAAPYAGLTLAQMGADVIRIDPVGGGLDHGRWPVTKDGVSLYWAGLNKGKRSIMLNVRTDEGRELAHGIMTASDSDNGHPNGGIVITNLPARGWLDFEGLRAQREDLIMLAITGNRDGSVALDYTVNAAAGFPTVTGPADYDGPVNHVMPVWDLIAGMTGANGILAADRHRTTTGDGQLIKLALSDTAFSTLSHLGYVAEVQINGDERPAMGNHVYGTFGCDFETKGNRRVMITAFTPRHWSALIDATGTGERIKKLEQALDVDLGREDARFDARDAIFTILKPWFLARTIDEIRIALDAVGACWGPYQSFAQAVHDDPRLSTDNPMFQTINQPGVGPYLASGEMLDFSALPRGETKPAPRIGDNTDEVLASVLGLSDGEIGKLHDKKIVSGVI*
>megahit_21810_4716-5924
MQPILKGLRIIEGSAFIAAPMCGMTLAQLGADVIRFDQIGGGMDYHRWPVTKDNNSIYWAEMNKGKRSIAVDLKSEEGRELISELICSEGGDAGIFSTNLPARGWLSYDALSKRRPDLIQHEIVGDRHGGTALDYTVNAKVGFPYITGPLDDERPVNHVLPAWDITTAYLAAIDILAAERHRRLTGEGQQVKLALADVALTTMGHLGYIGEVHINNETRQRNGNYLFGALGRDFVTADKERVMVIAINEKQWRGLLEATGLVEEVSQIEGLMRLDFSTEGDRFKAREELCHLLEPWFARQTLQTVEKVFTNCGICWDKYQTVTELVTNDPDCSPANPVFEEIEQPGIGRYPVSSGAMHFSKIQRSSPRPAPILGNHTDEILADILKLDSSTIGKLHDNRIVA*
>megahit_25375_7020-8279
MTRLTATYEIESPVGVQRAAEVMAGEQSTGTFVRLASETDELRDRSAARLDHVEITGTSDHPALPCRLSAKTYEQGRVMISWPMDNFGLSLPNILTTVAGNLFELAELSAIRLVDLGIPDALAIGCPGPQFGITGTRKLMGVPSGPMIGTIVKPSVGLSAEQTAALASDLARAGIDFIKDDELQGNGPACPFDDRAKLVMEVLNEAAQSAGRKVMYAFNITDEIDVMRRNIDLLESLGATCAMVSLNSIGLVGLRAIRDHSPLPIHAHRNGWGLMSRSPHVGIEYLAMQKLWRLAGSDHLHVNGLANKFTEGDIVVTNAARSVQAPLTDMTSHAALPVFSSGQTAWQVGPSMELLGNDDFLFCAGGGIMSHPDGPAAGITSLRQAAAAQKAGEKVEDYANDHPELSAALTTFKSAVNRS*
>megahit_30497_505-1713
MSNILQGMRVVEGSAFVAVPLAGMTLAQMGADVIRFDRIEGGLDSKRWPVSETGQSHFWAGMNKGKRSVAVNMRSDEGRALISRIITAPGEDAGLFISNLRVAGWTDHETLSQQRQDLIIVTLTGDRAGRPQVDYTVNPALGIPYITGPADATTPVASALPAWDCIAGQMVVSALLAAERRRLKTGLGEDVELALKDVAAATIGHLGMIGEAATAPQQRTKYGNDLYGAYGHDFICADGKRVMIIGLTDRQWALILKVTETENAMQALENETQMSLHDEGNRWRLRDRITALLNPWFAARNVADFAAQFDQAGLTWSLFQSLQQALETDPDLQADNPIFEICDQPGLGRYPVPSLPVRFRNTGRSATKLAPKLGQHTEEILSGVAGLDDTEIAQLFDRNIVA*
>megahit_30933_15402-16268
MSKSHPIIAVTGSSGSGTSNVKTAFEQIFRRLDINAAFIEGDSFHRFDRKQMDIEIEKAFKQGQQITHFGPDGNLFKELQQLFSEYSANGTGKRRHYIHNELDGEQHGSPPGSLTAWEPLPENTDLLFYEGLHGGLITEEINLVQHVDLLIGVVPIINLEWMQKIHRDRDVRGYTAEDATGMILNRMHDYVHYITPQFSRTDINFQRVPTVDTSNPFATERIPTNDESFAVIHARNLEKLSIDFRYLLEMLEGSFMSNPDTIVVPSGKMIFAMQLIINPVISRLIKNH*
>megahit_31258_14131-15336
MIAPLEGFSVIEGSAFVAAPSGGMTLAQLGADVIRFDNIGGGLDYKRWPLTEQGESLYWAGLNKGKRSIAVNLRDLRAQEILAALITTTGTFLTNFPTRGWMSYKALSEIRPDLVMLAITGNRDGSTALDYTVNSAIGYPYATGPIDDDKPINHVLPAWDLVCGQTAALGLLAADRHRLRTGEGSSMTLALSDVALAAVSALGHISEAQINGTQRERYGNDLYGAFGAEFVTADDRRLYAVGISPKQWKVLQEATESTEAVAAIASRDGFNFRDEGHRFAARADIKAVMQNWIGQHSLTETAAVFDNLGVCWGPYQTFEELVANDPRASVKSTLFRNIEQPNIGTYLTPGSPVAFNADIPVEPTAAPALGEHTDQILSELLALSDAEIGHLHDDGVVAGPS*
>megahit_32290_17019-18152
MSAPEPTNPGEGADSTRIVVTYRIDPGIGVEPQAVAEAIRAEQTIEFPFDLAPTWIQNEVVGRIEGIDQQVVQISYPLGVTGGGLVQFLNVLWGNVSLLNGVRIIDLQLPAAFLAGFSGPRFGISGVRSLFNAPTRPLLCTALKPMGLSPKELGATAVTLARAGFDMIKDDHGLASQPWAPWAERVQTISRLVCEIDASSDHHSVYMPALNVPADQLVEAAHQAKEWGAGALLVLPGLTGFDSLRVLAEDSELNLPIMSHPSFLGSTVVNPQQGISHGIVFGTIMRLAGADISIFPNYGGRFSFSQQQCEEIAQACAVPLGGLAPIFPSPGGGMTLDRVPEMIEVYGNDLTLLIGGALHRGDLSINARRLVDAVASL*
>megahit_32685_6083-7222
MSAADPANSSQDADSARIVVTYRIDPGIGVEPGTVAEAIRTEQTIEFPFDLAPAWIQNEVVGRIEDIDQQVAQISYPLGVTGGGLVQFLNVLWGNVSLLNGVRIIDLQLPTTFLAGFSGPRFGISGVRSIFNAPRRPLLCTALKPMGLSPEELGATAVTLARAGFDMIKDDHGLASQPWAPWAKRVHTISRLVCEIDASSDHHSVYMPALNVPADQLVDAAHQAKEWGAGALLVLPGLTGFDSLRMLAEDSDLNLPIMSHPSFLGSTVVNPQQGISHGIVFGTIMRLAGADISIFPNYGGRFSFSQQQCEEIAQACAVPLGGLAPIFPSPGGGMTLDRVPEMIEVYGNDLTLLIGGALHRGDLSTNAHAMVEIVHTSYS*
>megahit_33204_3188-4087
MSAKNPIIAITGSSGAGTTTTTNAIKHIFRSLNIQAAFVEGDSFHRYTRPEMDKKVREAQQEGKHISYFGREANDFGALKTLFENYSETGQGKLRRYLHTFDEAVPYNQLPGTFTPWQDLYHNTDILFYEGLHGGVVDQDVDVAKHVDLLIGMVPIINLEWIQKLIRDTSERGHSREAVMGSIVRSMDDYINHITPQFSRTHINFQRVPTVDTSNPFSAKDIPSLDESFVVIRFRGIDDVDFPYYLRMIEGSFMSRINTLVVPGGKMGLAMELVLTPLIKDIILKKRALENLAPLDIPI*
>megahit_33670_7056-8270
MQALLSGMRVVEGSAFIAAPSGGMTLAQLGADVIRFDQIGGGIDYRRWPVTDKGKSLYWHSLNKGKRSFAVDFRKPEGKELITQLICADGEDAGIFLTNFPAKGWLADTVLRARRQDLIYLNLTGDRHGGSALDYTVNSKVGLPFLSGDGESPSNNPFPAWDVIAGQHIALGLLTAERHRRIHGQGQFIRLALADVALATMGHLGYLAEAEVNKQSRQPVGNHVFGSFGHDFKCMDGERVMVVGVSPNQWNAIVRVTQTQAQVAELEASLDLNFSNEGDRFKAREKLKELFQPWFGQRDSHSVHQALDQASVCWGPYQTIQQLVQSDSDCSIDNPLFEKVEQPGIGEYLMPSNPLNFEGLGNVPVTPAPVLGQHTDEILELTLGLSRGEIGKLHDSGVVAGPSA*
>megahit_34927_8245-9528
MDRSRIMTGVLSGLRVVEGSAFVAAPTCGMTLAQLGADVIRFDMIGGGIDYKRWPVTAEGNSIYWAGLNKGKRSIAVDFRKPEGQEILSSLITQPGEDRGILLTNFPMKGWLSYEALQAKRADLIALNILGNPDGSVAVDYTVNAAVGFPYVTGPDAETHPVNHVFPGWDVSTGYAAATGLLGAERHRRLTGEGQYVSLSLADMAFATVGNLGYIGEIQINGTERPHIDNDVYGSYGRDFATKDGRQVMIIAVSVPQWKKLVEATGTQAEMVALEAETGLDFTREEDRYAARDAIAGPLGGWCAAHTLEEIRTVFDARNVCWGPYQTFGQMVADDPRASTANPLFAEIDQPGIGTYLAPGSPHKFGAFEREHLRAPVLGEHTNEILSGELGLSDGEIGKLHDAGXXXXLLPGGEGQGEVGVRTAHPA*
>megahit_35445_6895-8136
MSSERVRAKYLIETMQPVEQAAEVLAGEQSSGTFVAVPGETEELKERFRARLENLTPLEAFAEPSLPGAHAGASYNRAEIEISFSLENMGTNLPTLVSTVAGNLFELRELSGLKLLDIELPDAFSKAFPGPQFGIEGTRELAGVHGRPIIGTIVKPSVGLSPAQTADLAAELAAADIDFIKDDELMGDPPYSPLKERVEVVMHALNKHAEKTGKKVMYAFNISDSFEKMMEHHDVVKAAGGTCVMVSLNSVGLVGVEALRRRCELPIHGHRNGWGMLTRHPSLGIEFEAYQKLWRLAGVDHLHVNGIRNKFWEPDDSVVRSIRACLAPMLGGFHIMPVISSGQWGGQAPDTYAQTQTVDLMYLAGGGMISHPGGPGSGCRAIRQAWEAAVAGVTLEEYAKEHTELAQSLEKFS*
>megahit_36399_11630-12850
MYDLLDGMRILEGSAFVAAPLGGMTLAQLGAEVIRFDDVNGGLDHQRWPLTSNGDSIYWAGMNKGKRSILVDVRSAEGQELLSSIATAPGADAGIFLTNLPARGWSAYESLKAKRDDMIMVALTGARDGAPHVDYTVNAMTGFPMVTGPADHAGPVNNVLPAWDVGAGLTISTSLLAAERRRSRKGQGAHIKLSLLDVALWTTANLGYVGEAAANDIDRARTGNQIFGTFGQTFQTKDGQWVMLCMFTGRHVKAVKQLMGGDGGFDRIEAARGVRLEDEAARYEARAEIEVIVRPWISSRTYAEVAEALEKAGALWAGYQSFRQALDDPYLYSDNPMFKSVAQPGLNGAAFPIPGAPMWFEDLERLPPKPAPRFGEHTDQVLADVLGLGSGQIGALHDKGTVKGAI*
>megahit_39655_7497-8729
MYDLLAGMRIIEGSAFVAAPMGGMTLAQLGADVIRFDDISGALDGERWPVTKDGTSLYWTSLNKGKRSIAVDVRSPAGQELLRNLITAPGPDAGMFITNLPIRRWNSYKKLSADRADLIMISLTGTRDGQSQVDYTVNAAMGFPMVTGPSAHSGPVNNVLPAWDIAAALSISTGLLAAERRRTRTGQGSWLKLSLFDVALAATAAMGYVAEGTINSGDRERIGNYIYGTFGHSFCCADGRHVMLCLFTARHVKALRELLGSEVLDALEAAEGIDLMDEADRYHAREALTRVVSEWVGARPYAEVAEALNKAGALWGPYASFKEMAEASRSHPMFTEIHQPGVGIYPVPGSPFNFNELRQMEPKPAPLLGQHTDEILSEVLGLDSGAIGRLHDEKVIAGPAKTRVPVAAIG*
>megahit_40714_30339-31211
MSKKHPVIAVTGSSGAGTSTVKNSFEQIFCREKINVAVVEGDSFHRYDRVAMKKAVAKSEEDHGRPISHFGPEANEFKKLETLFKEYSKNGSGKTRLYLHNDEEGAPYKQKAGTFTPWSSIARGSDMLFYEGLHGGVKSSTADVAKYVDLLVGVVPAVNLEWIQKIYRDTSARGYSAEAVTDTILLRMHDYAHYITPQFSRTHINFQRVPTVDTSNPFIARDIPTLDESLVVIRFQDSKNVDFSCLLSMIHDSFMSRPNTIVVPGGKMGLAIELILTPLILDLAAKRKKK*
>megahit_40731_2884-3222
MDEIRPYKATELKGETFSYLPPFTPEKIRKHIAYMIAQGWNPAIEHTEPEKLFSNFWYLWKLPFFGEKSVEKVMAEIDECHRANSGHIVRLTAFDNYTQCRGTAFIVHRPGR*
>megahit_40731_3265-4677
MAGKTYKAGVKDYRDSYWTPEYIPLDTDLLACFKIVAQDGVPHEEAAAAVAAESSTGTWTTVWTDLLTDMDYYKGRAYRIEPVPGDSTAFYAFVAYPIELFEEGSVVNVLTSLVGNVFGFKAIRSLRLEDLRFPIAYVMTCGGPPNGIQVERDRLNKYGRAFLGCTIKPKLGLSAKNYGMAVYECLRGGLDFTKDDENVNSQPFQRWRHRFEFVMEAVLKAQGETGERKGHYLNVTAATPEEMYKRAEFAKELGAPIIMHDYLTGGLCANTGLANWCRDNGILLHIHRAMHAVLDRNPYHGIHFRVLTKVLRLSGGDHMHSGTVVGKLEGDRNATLGWVDLMRESFVPENRERGIFFDQDWGSMPGVMPVASGGIHVWHIPALVKIFGDDSCLQFGGGTLGHPWGNAAGATANRVALEACTDARNQGRDVEREGKEVLTEAAQHSPELKVAMETWKEIKFEFDTVDKIDI*
>megahit_40901_4056-5297
MSEIIKGLRVIEVSAFIAAPYAGLTLAQMGADVIRIDPVGGGLDSGRWPITKEGVSLYWAGLNKGKRSIMLNVRTDEGRALAHGLMTNSTSAEGQPANGGVVVTNLPARGWLDYEKLKAQRSDLIMLAITGNRDGSVALDYTVNAAAGFPAVTGPENYSGPVNHVMPVWDLIAGMTAANGILAADRRRATSGDGQLIRLALSDTAFSTLSHLGYVAEVQINGDDRPSMGNQVYGTFGLDFGTKENRRVMITAFTPRHWAALIEATGTESRVKMLEQALETDLVKEEARFEARDAIAAILKPWFASRTLDEIKTALDAVGACWGPYQTFAQAVNDDPRLSIHNPMFQMVDQPGVGPYLASGEMLDYSNMDRGNIAPAPKLGQDTDAVLSGVLGLSDGEIGKLHDKKIIASSLEE*
>megahit_42679_716-1936
MSVVLSDLKIVEVTAFVAAPYAGLTLAQMGADVIRIDPIDGGLDHKRWPLTAEGQSLYWAGLNKGKRSITLNGREPAGQEIAHALMTRPGPGAGIVLSNLPAKGWLDFETIKSKRKDLIMVNLMGNQDGSVALDYTVNAAAGFPSVTGPMDYDQPINNVLPAWDIIAGLQAVNGLMAAERHRKDTGEGQFVKLALADAPFHILSALGYIGEVQINKAERPKTGNHVYGSFSHDFETKEGRRVIITAFTPRHWLVLVDALGIGKIVSQLESDHGWNLKDEADRWAARDQIVALIEPWVKARALNDVRKILDGAGVCWGPYQTFSQAVDEDPRVSTQNPMFENVSHPRIGEHLTAGSQLDFSEIDRVAPGKAPILGEHTEQVLTEELGLSAQNFSALVDQGIVGAPLT*
>megahit_44079_2306-3526
MTPVLEGLRIIEGSAFVAAPLGGMTLAQLGAEVIRFDAIGGGLDYQRWPVTKEGVSLFWAGLNKGKKSIQIDLRSDEGREIVTRLITEPGPDNGIFLSNFPETGWLADSNLRSLREDLIYINIIGNPDESTAVDYTVNPSSGFAMATGPTGSSMPTNHVLPAWDTATGLTAAVGLLAAERHRTRTGIGQLSKISLTDVAFAMVANLGYMAQAQLTNRDRVPVGNDLYGAFGRDFATKDERRVMVVAISRRQWKSLAEATNIIDHLPAIENALGVDLSKEGDRWDARDAIASFITPFIQSHTLEEIGAIFDAKGVCWGPYQTFVQLVNEDRRCSEENPMFATIDQPGVGRVLAPRSPLSFSEIDRGDPAPAPLLGQHTDEILMEVLGMTSPEVGKLHDNGIVAAAIK*
>megahit_45072_4647-5507
MSKKYPVIAITGSSGAGTSTVKNAFNHIFSRVGAKPVIIEGDSFHKFDRKQMKVAMELEDKKGNKYFSHFGPEANHFDLIEGTFKDYGEKGHCNRRYYIHSDEEGVPFGKKAGEFTDWEDVGKGSDLLFYEGLHGGVKDGAIDTAKFVDLLIGVVPVVNLEWIQKIHRDKEQRGYSAEATVDTIHRRMWDYINYLTPQFSRTHINFQRVPTVDTSNPFIARDIPTQDESFVVVRFQDHKYCDFVYLQDMVAGSFMSRPNTLVVPGGKMGFVMELILREQIEKMLDR*
>megahit_45073_13333-13692
MSKVQDYPSRLGDNASRKFETFSYLPAMNEKQIRQQVQYIVDQGYNPGVEHTEVENAMDNYWYMWKLPLFGETDVDTILAECKECHDANPDNHVRLIGYDNYAQSQGASMVIYRGKGFK*
>megahit_45073_13741-14421
EYAKELGTPIIMHDFFTAGFTANTGLANWCRDNGLLLHIHRAMHAVVDRNPNHGIHFRVLAKCLRLSGGDHMHSGTVVGKLEGDRESTLGWIDCMRDSFIKEDRSRGIFFDQDFGSMPGMLPVASGGIHVWHMPALVNIFGDDSVLQFGGGTLGHPWGNAAGAAANRVAVEACVEARNAGRELEKESKEILTNAAKHSPELKIAMETWKEIKFEFDTVDKLDIQHK*
>megahit_45083_8021-8080
MAKKGYDAGVKEYRDTYWMP
>megahit_47447_221601-222818
MSTMLSGMRVIEGSAFVAAPSGGMHLALLGADVIRFDPIGGSIDYTRWPLAPGGASLYWTSLNKGKRSIQVDLRSDEGRDVVRGLICAPGDQGGMFLTNFPARGWLGYESMREHRDDVIMVTITGNPDGSTAVDYTVNAAVGYPTATGPSDLAGPVNHVLPAWDLICGQQAALGLLAADRHRRSTGAGQLVTLALSDVAMSTVANMGHVAEAEILGEQRARLGNDLYGAFGRDFISNDAHRFIVVAISIKQWKGMLEATGTTAQVEALEQELGVDFADEGERFTHRERLFALVEAYAAKTPMAQVAESLNAQGCCWGQYNDFLGMVENDVRCSTDNPMFQRVDQPGVGSVLSAGSPLQFGADDDVVVPPAPVLGADTDQVLEELLGLSISEIAGLHDRKVVAGPA*
>megahit_47684_2668-4242
MPMDRDGSIAPTVAGKPGTPGNPISSGEEYIESLRDRGLKVYLFGELVEEPVDHPMIRPSINAVARSFDLANENPDLASANSSICGKRVNRFLHVTESVDDVVMQNRMQRKMGQLTGTCFQRCVGMDATNSLHSVTFEIDEAHGTPYHYRFKRFIGEMQESNLVIGGAMTDVKGDRSKGPSEQEDPDMFVHIVERREDGVVIRGAKAHQTGCINSHWVVVMPTMRLTENDKDYAIVCAVPVDDPGLTFIYGRQSCDTRSMEGGEIDQGNAQFGGQEAMIIIEDVFVPYDRIFMDGEHEFASDLVERFTSYHRRSYVCKTGLGDVIIGAAATIADYNGVPNASHIKDKLVEMTHLNETIYGSGIAASHESFETKSGNYQCNDMLANVCKHNVTRFPYELSRLAQDLAGGLMVTAPSEKDLNGEVTGPLLKKFLKGRAGVSAEDRLRILRLIENMTLGRNAVGYLTESMHGAGSPQAQRIQIARQSDLEYKKKLAKNLAGIKEEGSAKDKPLSPHQGRMFPDGEND*
>megahit_50134_18013-18912
MSAKNPIIAITGSSGAGTTTTTNAIKHIFRSLNIEAAFIEGDSFHRYTRPEMDKKVREAQQENKHISYFGREANDFGSLEALFENYSETGQGKLRRYLHTFDEAVPYNQLPGTFTPWQDLDSNTDILFYEGLHGGVVDQDVDVAKHVDLLIGMVPIINLEWIQKLIRDTSERGHSREAVMGSIVRSMDDYINHITPQFSRTHINFQRVPTVDTSNPFSAKDIPSLDESFVVIRFRGIDDVDFPYYLRMIEGSFMSRINTLVVPGGKMGLAMELVLTPLIKDIILKKRALENLAPLDLPI*
>megahit_50197_38053-39579
MAAESKVIRSGDDYIESLRNRNLKIYLFGELVKEPVDHPIIRPSINAVAETYDLAMREESLASADSSITGLKVNRFLHIAESAEDLVLQNKMQRKLGQNTGTCFQRCVGMDAMNSLHSTTFEIDEKHGTDYHKRFLEFVKMVQKENLVIGGAMTDPKGDRSKGPSEQDDPDLFTRVVDSDEKGIYVSGAKAHQTGCINSHWIILMPTIRLTESDKDWAIVGAIPADVEGLTYIYGRQSCDTRAMEDGDIDVGNAKFGGQEALMVLERVFIPWDKIFMNGEFEFASMLVERFTCYHRRSYVCKTGLGDVLIGAAATIADYNGVPKVSHIKDKIIEMTHLNETIFAAGIASSHQGQKMKSGVYLNDDMLAQVCKHNVTRFPYEISRLAQDIAGGLMVTLPSEQDFRHPEAGPMLKKYLAGRKGVDVENRMRILRLIENMTLGRNSVGYLTESMHGAGSPQAQRIQIQRQMQIGYKKNLAKNLAGITNDIEEPNEPSDYFKRVFKTKDSVL*
